# Supplementary material for: gmmDenoise: A New Method and R Package for High‐Confidence Sequence Variant Filtering in Environmental DNA Amplicon Analysis
Source: Mol Ecol Resour. 2025 Aug 4;25(8):e70023. doi: 10.1111/1755-0998.70023 (PMC12550461; doi:10.1111/1755-0998.70023)
Supplement: Supplementary file 2 — Data S2: men70023‐sup‐0002‐DataS2.xlsx. [file MEN-25-e70023-s002.xlsx]

## Sheet: TABLE S1
TABLE S1 Summary of all fish amplicon sequence variants (ASVs) detected before and after applying gmmDenoise filtering in the three differently processed datasets (non-denoised, DADA2-denoised, and UNOISE3-denoised) from the stream fish community study.
							Read count
							Non-denoised		DADA2-denoised		UNOISE3-denoised
	Order	Family	Genus	Species	ASV	Sequence	Before gmmDenoise	After gmmDenoise	Before gmmDenoise	After gmmDenoise	Before gmmDenoise	After gmmDenoise
1	Anguilliformes	Anguillidae	Anguilla	Anguilla anguilla	ASV_0129	CACCGCGGTTATACGAGGGGCTCAAATTGATATTACACGGCGTAAAGCGTGATTAAAAAACAAAAAAACTAAAGCCAAACACTTCCCAAGCTGTCATACGCTACCGGAACATAAACGAAGCCCTATAACGAAAGTAGCTTTAACACCTTTGAACTCACGACAGTTGAGGAA	229	NA	227	NA	NA	NA
2	Anguilliformes	Anguillidae	Anguilla	Anguilla anguilla	ASV_0302	CACCGCGGTTATACGAGGGGCTCAAATTGATATTACACGGCGTAAAGCGTGATTAAAAAACAAAAAAACTAAAGCCAAACACTTCCCAAGCTGTCATACGCTACCGGAACATAAACGAAGCCCTATAACGAAAGTAGCTTTAACACCTTTGAACTCACGACAGTTGAGGAA	NA	NA	NA	NA	205	NA
3	Anguilliformes	Anguillidae	Anguilla	Anguilla japonica	ASV_0116	CACCGCGGTTATACGAGGGGCTCAAATTGATATTACACGGCGTAAAGCGTGATTAAAAAATAAACAAACTAAAGCCAAACACTTCCCAAGCTGTCATACGCTACCGGATAAAACGAAGCCCCACTACGAAAGTGGCTTTAACACCTTTGAACTCACGACAGTTGAGAAA	291	291	289	NA	256	NA
4	Anguilliformes	Anguillidae	Anguilla	Anguilla japonica	ASV_0151	CACCGCGGTTATACGAGGGGCTCAAATTGATATTACACGGCGTAAAGCGTGATTAAAAAACAAACAAACTAAAGCCAAACACTTCCCAAGCTGTCATACGCTACCGGATAAAACGAAGCCCCACTACGAAAGTGGCTTTAACACCTTTGAACTCACGACAGTTGAGAAA	167	NA	160	NA	143	NA
5	Beloniformes	Adrianichthyidae	Oryzias	Oryzias latipes	ASV_0276	CGCCGCGGTTATACGAGAGGTTCAAGCTGATAGATAACGGCGTAAAGAGTGGTTAATTTAAAAGAGAAGCTAAAGTGGAATGTTTTCAAAGCTGTTATACGCACCCGAAAATAAGAAGACCAAGAACGAAAGTAACTTTAACTTTATTAATCCACGAAAACTATGAAA	NA	NA	18	NA	12	NA
6	Beloniformes	Belonidae	Cololabis	Cololabis saira	ASV_0131	CACCGCGGTTAGACGAGAGGCCTAAGTTGATAGCCACCGGCGTAAAGAGTGGTTAGGGATAAAATGAAAACTAAAGCCGAATATCCCCACAGCTGTTATACGCACCCGAAGATAAGAAGCCCCTACGAAAGTAGCTTTAATCCACCCGACTCCACGAAAGCTGTGAAA	219	NA	220	NA	187	NA
7	Beryciformes	Berycidae	Beryx	Beryx splendens	ASV_0233	CACCGCGGTTATACGAGCGACCCAAGCTGATAGTCACCGGCGTAAAGAGTGGTTAGAGGACAGCCCAAACTAAAGCCGAACGCCCTCAAAGCTGTTATACGCATCCGAAGGTACGAAGAACCATCACGAAAGTGGCTTTACCCCCCACCCGAACCCACGAAAGCTACGTAA	61	NA	54	NA	44	NA
8	Carangiformes	Carangidae	Seriola	Seriola dumerili	ASV_0077	CACCGCGGTTATACGAGAGGCCTAAGTTGACAGACAGCGGCGTAAAGAGTGGTTAAGGAAAACGCAAAACTAAAGCCGAACGCCTTCAGAACTGTTATACGTCTTCGAAGGTATGAAGCCCAACCACGAAAGTGGCTTTATCCCTCCTGAACCCACGAAAGCTAAGGAA	836	836	889	889	725	NA
9	Carangiformes	Carangidae	Seriola	Seriola dumerili	ASV_0387	CACCGCGGTTATACGAGAGGCCTAAGTTGACAGGCAGCGGCGTAAAGAGTGGTTAAGGAAAACGCAAAACTAAAGCCGAACGCCTTCAGAACTGTTATACGTCTTCGAAGGTATGAAGCCCAACCACGAAAGTGGCTTTATCCCTCCTGAACCCACGAAAGCTAAGGAA	22	NA	NA	NA	13	NA
10	Carangiformes	Carangidae	Seriola	Seriola quinqueradiata	ASV_0100	CACCGCGGTTATACGAGAGGCCTAAGTTGACAGACAGCGGCGTAAAGAGTGGTTAAGGAAAACACAAAACTAAAGCCGAACGCCTTCAGAACTGTCATACGTTTTCGAAGGTATGAAGCCCAACCACGAAAGTGGCTTTATCCCCCCCCCCTGAACCCACGAAAGCTAAGAAA	360	360	423	423	NA	NA
11	Carangiformes	Carangidae	Seriola	Seriola quinqueradiata	ASV_0300	CACCGCGGTTATACGAGAGGCCTAAGTTGACAGACAGCGGCGTAAAGAGTGGTTAAGGAAAACACAAAACTAAAGCCGAACGCCTTCAGAACTGTCATACGTTTTCGAAGGTATGAAGCCCAACCACGAAAGTGGCTTTATCCCCCCCCCCTGAACCCACGAAAGCTAAGAAA	NA	NA	NA	NA	231	NA
12	Carangiformes	Carangidae	Seriola	Seriola quinqueradiata	ASV_0539	CACCGCGGTTATACGAGAGGCCTAAGTTGACAGACAGCGGCGTAAAGAGTGGTTAAGGAAAACACAAAACTAAAGCCGAACGCCTTCAGAACTGTCATACGTTTTCGAAGGTATGAAGCCCAACCACGAAAGTGGCTTTATCCCCCCCCCTGAACCCACGAAAGCTAAGAAA	119	NA	NA	NA	NA	NA
13	Carangiformes	Carangidae	Seriola	Seriola quinqueradiata	ASV_0541	CACCGCGGTTATACGAGAGGCCTAAGTTGACAGACAGCGGCGTAAAGAGTGGTTAAGGAAAACACAAAACTAAAGCCGAACGCCTTCAGAACTGTCATACGTTTTCGAAGGTATGAAGCCCAACCACGAAAGTGGCTTTATCCCCCCCCCCCTGAACCCACGAAAGCTAAGAAA	117	NA	NA	NA	NA	NA
14	Centrarchiformes	Centrarchidae	Lepomis	Lepomis macrochirus	ASV_0091	CACCGCGGTTATACGAGAGGCTCAAGTTGATGAACCCCGGCGTAAAGAGTGGTTAAGAGAGATCAAAACTAAAGCCGAATGCTTTCAAAGCTGTTATACGCTTCCGAAAGTAAGAAGCCCAATCACGAAAGTGGCTTTACTTTACCTGACCCCACGAAAGCTACGACA	279	279	550	550	449	NA
15	Centrarchiformes	Centrarchidae	Micropterus	Micropterus salmoides	ASV_0057	CACCGCGGTTATACGAGAGGCCCAAGTTGACAAACCCCGGCGTAAAGAGTGGTTAAGAAAAATTTAAAACTAAAGCCGAATGCCCTCAAAGCTGTTATACGCACCCGAAGGTAAGAAGCCCAATCACGAAAGTGGCTTTACATTTCCCGAACCCACGAAAGCTATGAAA	1293	1293	1605	1605	1310	1310
16	Centrarchiformes	Centrarchidae	Micropterus	Micropterus salmoides	ASV_0335	CACCGCGGTTATACGAGAGGCCCAAGTTGACAAGCCCCGGCGTAAAGAGTGGTTAAGAAAAATTTAAAACTAAAGCCGAATGCCCTCAAAGCTGTTATACGCACCCGAAGGTAAGAAGCCCAATCACGAAAGTGGCTTTACATTTCCCGAACCCACGAAAGCTATGAAA	34	NA	NA	NA	34	NA
17	Centrarchiformes	Centrarchidae	Micropterus	NA	ASV_0052	CACCGCGGTTATACGAGAGGCCCAAGTTGACAAATCCCGGCGTAAAGAGTGGTTAAGAAAAATTTAAAACTAAAGCCGAATGCCCTCAAAGCTGTTATACGCACCCGAAGGTAAGAAGCCCAATCACGAAAGTGGCTTTACGTTTCCTGAACCCACGAAAGCTATGAAA	1882	1882	1974	1974	1621	1621
18	Centrarchiformes	Centrarchidae	Micropterus	NA	ASV_0325	CACCGCGGTTATACGAGAGGCCCAAGTTGACAAGTCCCGGCGTAAAGAGTGGTTAAGAAAAATTTAAAACTAAAGCCGAATGCCCTCAAAGCTGTTATACGCACCCGAAGGTAAGAAGCCCAATCACGAAAGTGGCTTTACGTTTCCTGAACCCACGAAAGCTATGAAA	54	NA	NA	NA	49	NA
19	Centrarchiformes	Centrarchidae	Micropterus	NA	ASV_0944	CACCGCGGTTATACGAGAGGCCCAAGTTGACAACTCCCGGCGTAAAGAGTGGTTAAGAAAAATTTAAAACTAAAGCCGAATGCCCTCAAAGCTGTTATACGCACCCGAAGGTAAGAAGCCCAATCACGAAAGTGGCTTTACGTTTCCTGAACCCACGAAAGCTATGAAA	25	NA	NA	NA	NA	NA
20	Centrarchiformes	Girellidae	Girella	Girella punctata	ASV_0055	CACCGCGGTTATACGAGAGGCCCAAGTTGATAAGGTACGGCGTAAAGAGTGGTTAAGATTAGCTAAATACTAAAGCCGAATGCCCTCAAAGCTGTTATACGCCCCCGAAGGTAAGAAGACCAACCACGAAAGTGACTTTACATTACTGAACCCACGAAAGCTAGGTTA	744	744	1734	1734	1441	1441
21	Centrarchiformes	Girellidae	Girella	Girella punctata	ASV_0331	CACCGCGGTTATACGAGAGGCCCAAGTTGATAAAGTACGGCGTAAAGAGTGGTTAAGATTAGCTAAATACTAAAGCCGAATGCCCTCAAAGCTGTTATACGCCCCCGAAGGTAAGAAGACCAACCACGAAAGTGACTTTACATTACTGAACCCACGAAAGCTAGGTTA	61	NA	NA	NA	39	NA
22	Centrarchiformes	Sinipercidae	Coreoperca	Coreoperca kawamebari	ASV_0063	CACCGCGGTTATACGAGAGGCCCGAGTTGATAGCCCCCGGCGTAAAGAGTGGTTAAGATAAACTAGACACTAAAGCCGAATGCCCTCAAAGCTGTTATACGCACTCGAAGGCAAGAAGAACAACCACGAAAGTGGCTTTATTTCCCTGAATCCACGAAAGCTATGGTA	472	472	1313	1313	1161	1161
23	Clupeiformes	Clupeidae	Sardinops	Sardinops melanostictus	ASV_0273	CACCGCGGTTATACGAGGGACCCTAGTTGATTTAATCGGCGTAAAGAGTGGTTATGGAGAATAAGAAACTAAAGCCGAAGACCTCTTAGGCCGTCATACGTACCTAGAGGCTCGAATAACAAACACGAAAGTAGCTTTACCCCTTCCTGCCAGAACCCACGAGAGCTGGGATA	22	NA	22	NA	18	NA
24	Clupeiformes	Engraulidae	Engraulis	Engraulis japonicus	ASV_0098	CACCGCGGTTATACGAGAGACCCTAGTTGATTGAAGCGGCGTAAAGAGTGGTTATGGAATTTTCTACCCTAAAGCAGAAAACCTCTCAAACTGTTATACGCACCCAGAGGTTGAAACCCCTTACACGAAAGTGACTTTATTTTCGCCTACCAGAAGCCACGAAAGCTGGGACA	420	420	434	434	339	NA
25	Cypriniformes	Acheilognathidae	Tanakia	Tanakia limbata	ASV_0087	TACCGCGGTTAAACGAGAGGCCCCAGTTGATAATCCCGCGGCGTAAAGGGTGGTCAAGGGCTGCAACCTAATAAAGCCAAATAGCCCTCCGGCCGTCATACGCTTCCAGGCGCTAGAAACCCAATTACACGAAGGTAGCTTTAGTAATATTCACCTGACTCCACGAAAGCTGAGAAA	612	612	619	619	525	NA
26	Cypriniformes	Acheilognathidae	NA	NA	ASV_0199	CACCGCGGTTAAACGAGAGGCCCTAGTTGATGGTATTGCGGCGTAAAGGGTGGTTAGGGGCTGTAACCTAATAAAGCTGAATAGCCCTCCGGCCGTCATACGCTTCCAGGCGCTAGAAACCCAATTAAACGAAAGTAGCTTTAATAAAATTCACCTGACCCCACGAGAGCTAAGAAA	97	NA	94	NA	82	NA
27	Cypriniformes	Cobitidae	Cobitis	Cobitis sp. BIWAE type A	ASV_0039	CACCGCGGTTATACGAGAGGCCCCAGTCGATGGACACGGCGTAAAGGGTGGTTAAGGTTTAAAGTAAATAAAGCCAAAAGACCTCTTGGCTGTCATACGCCCCTGAGTGTCCGAAGTCCACACACGAAAGTAGCTTTAATATTAGTCCACCTGACCCCACGAAAGCTGGGAAA	3069	3069	3387	3387	2773	2773
28	Cypriniformes	Cobitidae	Cobitis	Cobitis sp. BIWAE type A	ASV_0319	CACCGCGGTTATACGAGAGGCCCCAGTCGATGGGCACGGCGTAAAGGGTGGTTAAGGTTTAAAGTAAATAAAGCCAAAAGACCTCTTGGCTGTCATACGCCCCTGAGTGTCCGAAGTCCACACACGAAAGTAGCTTTAATATTAGTCCACCTGACCCCACGAAAGCTGGGAAA	85	NA	NA	NA	59	NA
29	Cypriniformes	Cobitidae	Cobitis	Cobitis sp. BIWAE type A	ASV_0970	CACCGCGGTTATACGAGAGGCCCCAGTCGATGGCCACGGCGTAAAGGGTGGTTAAGGTTTAAAGTAAATAAAGCCAAAAGACCTCTTGGCTGTCATACGCCCCTGAGTGTCCGAAGTCCACACACGAAAGTAGCTTTAATATTAGTCCACCTGACCCCACGAAAGCTGGGAAA	24	NA	NA	NA	NA	NA
30	Cypriniformes	Cobitidae	Cobitis	Cobitis sp. BIWAE type A	ASV_0989	CACCGCGGTTATACGAGAGGCCCCAGTCGATGGACACGGCGTAAAGGGGGGTTAAGGTTTAAAGTAAATAAAGCCAAAAGACCTCTTGGCTGTCATACGCCCCTGAGTGTCCGAAGTCCACACACGAAAGTAGCTTTAATATTAGTCCACCTGACCCCACGAAAGCTGGGAAA	23	NA	NA	NA	NA	NA
31	Cypriniformes	Cobitidae	Cobitis	Cobitis sp. BIWAE type B	ASV_0085	CACCGCGGTTATACGAGAGGCCCTAGTCGATGGACACGGCGTAAAGGGTGGTTAAGGTTTAAAATAAATAAAGCCAAAAGACCTCTTGGCTGTCATACGCCCCTGAGTGTCCGAAGTCCACACACGAAAGTAGCTTTAATATTAGTCCACCTGACCCCACGAAAGCTGAGAAA	673	673	675	675	537	NA
32	Cypriniformes	Cobitidae	Cobitis	Cobitis sp. BIWAE type B	ASV_0092	CACCGCGGTTATACGAGAGGCCCTAGTCGATGGACACGGCGTAAAGGGTGGTTAAGGTTTAACATAAATAAAGCCAAAAGACCTCTTGGCTGTCATACGCCCCTGAGTGTCCGAAGTCCACACACGAAAGTAGCTTTAATATTAGTCCACCTGACCCCACGAAAGCTGGGAAA	542	542	545	545	452	NA
33	Cypriniformes	Cobitidae	Cobitis	Cobitis sp. BIWAE type B	ASV_0113	CACCGCGGTTATACGAGAGGCCCTAGTAGATGGACACGGCGTAAAGGGTGGTTAAGGTTTAAAATAAATAAAGCCAAAAGACCTCTTGGCTGTCATACGCCCCTGAGTGTCCGAAGTCCACACACGAAAGTAGCTTTAATATTAGTCCACCTGACCCCACGAAAGCTGAGAAA	205	NA	295	NA	257	NA
34	Cypriniformes	Cobitidae	Misgurnus	Misgurnus anguillicaudatus	ASV_0053	CACCGCGGTTATACGAGAGGCCCTAGTTGATGGACACGGCGTAAAGGGTGGTTAAGGTCCAATACAAATAAAGCCAAAAGACCTCTTGGCTGTCATACGCCCCTGAGTTTCCGAAGCCCACGTACGAAAGTAGCTTTAATATTATTCACCTGACCCCACGAAAGCTGAGAAA	1699	1699	1939	1939	1540	1540
35	Cypriniformes	Cobitidae	Misgurnus	Misgurnus anguillicaudatus	ASV_0056	CACCGCGGTTATACGAGAGGCCCTAGTTGATGGACGCGGCGTAAAGGGTGGTTAAGGTCCAATACAAATAAAGCCAAAAGACCTCTTGGCTGTCATACGCCCCTGAGTTTCCGAAGCCCACGTACGAAAGTAGCTTTAATATTATTCACCTGACCCCACGAAAGCTGAGAAA	1597	1597	1698	1698	1363	1363
36	Cypriniformes	Cobitidae	Misgurnus	Misgurnus anguillicaudatus	ASV_0128	CACCGCGGTTATACGAGAGGCCCTAGTTGATGGACGCGGCGTAAAGGGTGGTTAAGGTCCAATACAAATAAAGCCAAAAGACCTCTTGGCTGTCGTACGCCCCTGAGTTTCCGAAGCCCACGTACGAAAGTAGCTTTAATATTATTCACCTGACCCCACGAAAGCTGAGAAA	227	NA	231	NA	195	NA
37	Cypriniformes	Cobitidae	Misgurnus	Misgurnus anguillicaudatus	ASV_0154	CACCGCGGTTATACGAGAGGCCCTAGTTGATGGACGCGGAGTAAAGGGTGGTTAAGGTCCAATACAAATAAAGCCAAAAGACCTCTTGGCTGTCATACGCCCCTGAGTTTCCGAAGCCCACGTACGAAAGTAGCTTTAATATTATTCACCTGACCCCACGAAAGCTGAGAAA	157	NA	157	NA	129	NA
38	Cypriniformes	Cobitidae	Misgurnus	Misgurnus anguillicaudatus	ASV_0202	CACCGCGGTTATACGAGAGGCCCTAGTTGATGGACGCGGCGTAAAGGGTGGTTAAGGTCCAAGACAAATAAAGCCAAAAGACCTCTTGGCTGTCATACGCCCCTGAGTTTCCGAAGCCCACGTACGAAAGTAGCTTTAATATTATTCACCTGACCCCACGAAAGCTGAGAAA	93	NA	91	NA	77	NA
39	Cypriniformes	Cobitidae	Misgurnus	Misgurnus anguillicaudatus	ASV_0372	CACCGCGGTTATACGAGAGGCCCTAGTTGATGGGCGCGGCGTAAAGGGTGGTTAAGGTCCAATACAAATAAAGCCAAAAGACCTCTTGGCTGTCATACGCCCCTGAGTTTCCGAAGCCCACGTACGAAAGTAGCTTTAATATTATTCACCTGACCCCACGAAAGCTGAGAAA	26	NA	NA	NA	17	NA
40	Cypriniformes	Cobitidae	Misgurnus	Misgurnus anguillicaudatus	ASV_0373	CACCGCGGTTATACGAGAGGCCCTAGTTGATGGGCACGGCGTAAAGGGTGGTTAAGGTCCAATACAAATAAAGCCAAAAGACCTCTTGGCTGTCATACGCCCCTGAGTTTCCGAAGCCCACGTACGAAAGTAGCTTTAATATTATTCACCTGACCCCACGAAAGCTGAGAAA	23	NA	NA	NA	17	NA
41	Cypriniformes	Cobitidae	Misgurnus	NA	ASV_0072	CACCGCGGTTATACGAGAGGCCCCAGTTGATGGACACGGCGTAAAGGGTGGTTAAGGTTTAGTAAAAATAAAGCCAAAAGACCTCTTGGCTGTCATACGCCCCTGAGTCTCCGAAGCCCACATACGAAGGTAGCTTTAATACTATATTTACCTGACCCCACGAAAGCTGAGAAA	978	978	987	987	813	NA
42	Cypriniformes	Cobitidae	Misgurnus	NA	ASV_0210	CACCGCGGTTATACGAGAGGCCCCAGTTGATAGACACGGCGTAAAGGGTGGTTAAGGTTTAGTAAAAATAAAGCCAAAAGACCTCTTGGCTGTCATACGCCCCTGAGTCTCCGAAGCCCACATACGAAGGTAGCTTTAATACTATATTTACCTGACCCCACGAAAGCTGAGAAA	80	NA	77	NA	55	NA
43	Cypriniformes	Cobitidae	Misgurnus	NA	ASV_0356	CACCGCGGTTATACGAGAGGCCCCAGTTGATGGGCACGGCGTAAAGGGTGGTTAAGGTTTAGTAAAAATAAAGCCAAAAGACCTCTTGGCTGTCATACGCCCCTGAGTCTCCGAAGCCCACATACGAAGGTAGCTTTAATACTATATTTACCTGACCCCACGAAAGCTGAGAAA	24	NA	NA	NA	21	NA
44	Cypriniformes	Cobitidae	Niwaella	Niwaella delicata	ASV_0010	CACCGCGGTTATACGAGAGGCCCTAGTTGATGAACACGGCGTAAAGGGTGGTTAAGGTTTAGTTCAAATAAAGCCAAAAGACCTCTTGGCTGTTATACGCCCCTGAGTGCCCGAAGCCCATATACGAAGGTAGCTTTAATATTAGCCCACCTGACCCCACGAAAGCTGAGAAA	23452	23452	27154	27154	22001	22001
45	Cypriniformes	Cobitidae	Niwaella	Niwaella delicata	ASV_0086	CACCGCGGTTATACGAGAGGCCCTAGTTGATGAACACGGCGTAAAGGGTGGTTAAGGTTTAGTTCAAATAAAGCCAAAAGACCTCTTGGCTGTTATACGCCCCTGAGTGTCCGAAGCCCATATACGAAGGTAGCTTTAATATTAGCCCACCTGACCCCACGAAAGCTGAGAAA	670	670	644	644	507	NA
46	Cypriniformes	Cobitidae	Niwaella	Niwaella delicata	ASV_0157	CACCGCGGTTATACGAGAGGCCCCAGTTGATGAACACGGCGTAAAGGGTGGTTAAGGTTTAGTTCAAATAAAGCCAAAAGACCTCTTGGCTGTTATACGCCCCTGAGTGCCCGAAGCCCATATACGAAGGTAGCTTTAATATTAGCCCACCTGACCCCACGAAAGCTGAGAAA	145	NA	142	NA	NA	NA
47	Cypriniformes	Cobitidae	Niwaella	Niwaella delicata	ASV_0200	CACCGCGGTTATACGAGAGGCCCTAGTTGATGAACACGGCGTAAAGGGTGGTTAAGGTTTAGTTCAAATAAAGCCAAAAGACCTCTTGGCTGTTATACGCCCCTTAGTGCCCGAAGCCCATATACGAAGGTAGCTTTAATATTAGCCCACCTGACCCCACGAAAGCTGAGAAA	98	NA	91	NA	76	NA
48	Cypriniformes	Cobitidae	Niwaella	Niwaella delicata	ASV_0208	CACCGCGGTTATACGAGAGTCCCTAGTTGATGAACACGGCGTAAAGGGTGGTTAAGGTTTAGTTCAAATAAAGCCAAAAGACCTCTTGGCTGTTATACGCCCCTGAGTGCCCGAAGCCCATATACGAAGGTAGCTTTAATATTAGCCCACCTGACCCCACGAAAGCTGAGAAA	90	NA	80	NA	65	NA
49	Cypriniformes	Cobitidae	Niwaella	Niwaella delicata	ASV_0290	CACCGCGGTTATACGAGAGGCCCTAGTTGATGAGCACGGCGTAAAGGGTGGTTAAGGTTTAGTTCAAATAAAGCCAAAAGACCTCTTGGCTGTTATACGCCCCTGAGTGCCCGAAGCCCATATACGAAGGTAGCTTTAATATTAGCCCACCTGACCCCACGAAAGCTGAGAAA	641	641	NA	NA	561	NA
50	Cypriniformes	Cobitidae	Niwaella	Niwaella delicata	ASV_0390	CACCGCGGTTATACGAGATGCCCTAGTTGATGAACACGGCGTAAAGGGTGGTTAAGGTTTAGTTCAAATAAAGCCAAAAGACCTCTTGGCTGTTATACGCCCCTGAGTGCCCGAAGCCCATATACGAAGGTAGCTTTAATATTAGCCCACCTGACCCCACGAAAGCTGAGAAA	NA	NA	NA	NA	13	NA
51	Cypriniformes	Cobitidae	Niwaella	Niwaella delicata	ASV_0435	CACCGCGGTTATACGAGAGGCCCTAGTTGATGAACACGGCGTAAAGGGGGGTTAAGGTTTAGTTCAAATAAAGCCAAAAGACCTCTTGGCTGTTATACGCCCCTGAGTGCCCGAAGCCCATATACGAAGGTAGCTTTAATATTAGCCCACCTGACCCCACGAAAGCTGAGAAA	382	382	NA	NA	NA	NA
52	Cypriniformes	Cobitidae	Niwaella	Niwaella delicata	ASV_0542	CACCGCGGTTATACGAGAGGCCCTAGTTGATGACCACGGCGTAAAGGGTGGTTAAGGTTTAGTTCAAATAAAGCCAAAAGACCTCTTGGCTGTTATACGCCCCTGAGTGCCCGAAGCCCATATACGAAGGTAGCTTTAATATTAGCCCACCTGACCCCACGAAAGCTGAGAAA	116	NA	NA	NA	NA	NA
53	Cypriniformes	Cobitidae	Niwaella	Niwaella delicata	ASV_0649	CACCGCGGTTATACGAGAGGCCCTAGTTGATGAACACGGCGTAAAGGGTGGTTAAGGTTTAGTTCAAATAAAGCCAAAAGACCTCTTGGCTGTTATACGCCCCTGAGTGCCCGAAGCCCATATACGAAGGTAGCTTTAATATTAGCCCACCTGACCCCACGAAAGCTGAGAA	68	NA	NA	NA	NA	NA
54	Cypriniformes	Cobitidae	Niwaella	Niwaella delicata	ASV_0650	CACCGCGGTTATACGAGAGGCCCTAGTTGATTAACACGGCGTAAAGGGTGGTTAAGGTTTAGTTCAAATAAAGCCAAAAGACCTCTTGGCTGTTATACGCCCCTGAGTGCCCGAAGCCCATATACGAAGGTAGCTTTAATATTAGCCCACCTGACCCCACGAAAGCTGAGAAA	68	NA	NA	NA	NA	NA
55	Cypriniformes	Cobitidae	Niwaella	Niwaella delicata	ASV_0749	CACCGCGGTTATACGAGAGGCCCTAGTTGATGAACACGGCGTAAAGGGTGGTTAAGGTTTAGTTCAAATAAAACCAAAAGACCTCTTGGCTGTTATACGCCCCTGAGTGCCCGAAGCCCATATACGAAGGTAGCTTTAATATTAGCCCACCTGACCCCACGAAAGCTGAGAAA	44	NA	NA	NA	NA	NA
56	Cypriniformes	Cobitidae	Niwaella	Niwaella delicata	ASV_0812	CACCGCGGTTATACGAGAGGCCCTAGTTGATGAACACGGCGTAAAGGGTGGTTAAGGTTTAGTTCAAATAAAGCCAAAAGACCTCTTGGCTGTTATACGCCCCTGAGTGCCCGAAGTCCATATACGAAGGTAGCTTTAATATTAGCCCACCTGACCCCACGAAAGCTGAGAAA	35	NA	NA	NA	NA	NA
57	Cypriniformes	Cobitidae	Niwaella	Niwaella delicata	ASV_0881	CACCGCGGTTATACGAGAGGCCCTAGTTGATGAACACGGCGTAAAGGGTGGTTAAGGTTTAGTTCAAATAAAGCCAAAAGACCTCTTGGCCGTTATACGCCCCTGAGTGCCCGAAGCCCATATACGAAGGTAGCTTTAATATTAGCCCACCTGACCCCACGAAAGCTGAGAAA	28	NA	NA	NA	NA	NA
58	Cypriniformes	Cobitidae	Niwaella	Niwaella delicata	ASV_0900	CACCGCGGTTATACGAGAGGCCCTAGTTGATGAACACGGCGTAAAGGGTGGTTAAGGTTTAGTTCAAATAAAGCCAAAAGACCTCTTGGCTGTTATACGCCCCTGAGTGCCCGAAGCCCATATACGAAGGTAGCTTTAATATTAGCCCACCTGTCCCCACGAAAGCTGAGAAA	27	NA	NA	NA	NA	NA
59	Cypriniformes	Cobitidae	Niwaella	Niwaella delicata	ASV_0937	CACCGCGGTTATACGAGAGGCCATAGTTGATGAACACGGCGTAAAGGGTGGTTAAGGTTTAGTTCAAATAAAGCCAAAAGACCTCTTGGCTGTTATACGCCCCTGAGTGCCCGAAGCCCATATACGAAGGTAGCTTTAATATTAGCCCACCTGACCCCACGAAAGCTGAGAAA	25	NA	NA	NA	NA	NA
60	Cypriniformes	Cobitidae	Niwaella	Niwaella delicata	ASV_0962	CACCGCGGTTATACGAGAGGCCCTAGTTGATGAAAACGGCGTAAAGGGTGGTTAAGGTTTAGTTCAAATAAAGCCAAAAGACCTCTTGGCTGTTATACGCCCCTGAGTGCCCGAAGCCCATATACGAAGGTAGCTTTAATATTAGCCCACCTGACCCCACGAAAGCTGAGAAA	24	NA	NA	NA	NA	NA
61	Cypriniformes	Cobitidae	Niwaella	Niwaella delicata	ASV_0963	CACCGCGGTTATACGAGAGGCCCTAGTTGATGAACACGGCGTAAAGGGCGGTTAAGGTTTAGTTCAAATAAAGCCAAAAGACCTCTTGGCTGTTATACGCCCCTGAGTGCCCGAAGCCCATATACGAAGGTAGCTTTAATATTAGCCCACCTGACCCCACGAAAGCTGAGAAA	24	NA	NA	NA	NA	NA
62	Cypriniformes	Cobitidae	Niwaella	Niwaella delicata	ASV_0964	CACCGCGGTTATACGAGAGGCCCTAGTTGATGAACACGGCGTAAAGGGTGGTTAAGGTTTAGTTCAAATAAAGCCAAAAGACCTCTTGGCTGTTATACGCCCCTGAGTGCCCGAAGCCCATATACGAAGGTAGCTTTAATATTAGCCCCCCTGACCCCACGAAAGCTGAGAAA	24	NA	NA	NA	NA	NA
63	Cypriniformes	Cobitidae	Niwaella	Niwaella delicata	ASV_0969	CACCGCGGTTATACGAGAGGCCCTAGTTGATGAACACGGCGTAAAGGGTGGTTAAGGTTTAGTTCAAATAAAGCCAAAAGACCTCTTGGCTGTTATACGCCCCTGAGTGCCAGAAGCCCATATACGAAGGTAGCTTTAATATTAGCCCACCTGACCCCACGAAAGCTGAGAAA	24	NA	NA	NA	NA	NA
64	Cypriniformes	Cobitidae	Niwaella	Niwaella delicata	ASV_0982	CACCGCGGTTATACGAGAGGCCCTAGTTGATGAACACGGCGTAAAGGGTGGTTAAGGTTTAGTTCAAATAAAGCCAAAAGACCTCTTGGCTGTTATACGCCCCTGAGTGCCCGAAGCCCATATACGAAGGTAGCTTTAATATTAGCCCTCCTGACCCCACGAAAGCTGAGAAA	23	NA	NA	NA	NA	NA
65	Cypriniformes	Cobitidae	Niwaella	Niwaella delicata	ASV_0997	CACCGCGGTTATACGAGAGGCCCTAGTTGATGAACATGGCGTAAAGGGTGGTTAAGGTTTAGTTCAAATAAAGCCAAAAGACCTCTTGGCTGTTATACGCCCCTGAGTGCCCGAAGCCCATATACGAAGGTAGCTTTAATATTAGCCCACCTGACCCCACGAAAGCTGAGAAA	22	NA	NA	NA	NA	NA
66	Cypriniformes	Cobitidae	Niwaella	Niwaella delicata	ASV_1026	CACCGCGGTTATACGAGAGGCCCTAGTTGATGAACACGGCGTAAAGGGTGGTTAAGGTTTAGTTCAAATAAAGCCAAAAGACCTCTTGGCTGTTATACGCCCCTGAGTGCCCGAAGCCCATATACGAAGGTAGCGTTAATATTAGCCCACCTGACCCCACGAAAGCTGAGAAA	21	NA	NA	NA	NA	NA
67	Cypriniformes	Cobitidae	Niwaella	Niwaella delicata	ASV_1027	CACCGCGGTTATACGAGAGGCCCTAGTTGATGAACACGGCGTAAAGGGTGGTTAAGGTTTAGTTCAAATAAAGCCAAAAGACCTCTTGGTTGTTATACGCCCCTGAGTGCCCGAAGCCCATATACGAAGGTAGCTTTAATATTAGCCCACCTGACCCCACGAAAGCTGAGAAA	21	NA	NA	NA	NA	NA
68	Cypriniformes	Cobitidae	Niwaella	Niwaella delicata	ASV_1077	CACCGCGGTTATACGAGAGGCCCTAGTTGATGAACACGGCGTAAAGGGTGGTTAAGGTTTAGTTCAAATAAAGCCAAAAGACCTCTTGGCTGTTATACACCCCTGAGTGCCCGAAGCCCATATACGAAGGTAGCTTTAATATTAGCCCACCTGACCCCACGAAAGCTGAGAAA	19	NA	NA	NA	NA	NA
69	Cypriniformes	Cobitidae	Niwaella	Niwaella delicata	ASV_1127	CACCGCGGTTATACGAGAGGCCCTAGTTGATGAACACGGCGTAAAGGGTGGTTAAGGTTTAGTTCAAATAAAGCCAAAAGACCTCTTGGCTGTTATACGCCCCTGAGTGCCCGAAGCCCATATACGAAGGTAGCTGTAATATTAGCCCACCTGACCCCACGAAAGCTGAGAAA	17	NA	NA	NA	NA	NA
70	Cypriniformes	Cobitidae	Niwaella	Niwaella delicata	ASV_1130	CACCGCGGTTATACGATAGGCCCTAGTTGATGAACACGGCGTAAAGGGTGGTTAAGGTTTAGTTCAAATAAAGCCAAAAGACCTCTTGGCTGTTATACGCCCCTGAGTGCCCGAAGCCCATATACGAAGGTAGCTTTAATATTAGCCCACCTGACCCCACGAAAGCTGAGAAA	17	NA	NA	NA	NA	NA
71	Cypriniformes	Cobitidae	Niwaella	Niwaella delicata	ASV_1155	CACCGCGGTTATACGAGAGGCCCTAGTTGATGAACACGGCGGAAAGGGTGGTTAAGGTTTAGTTCAAATAAAGCCAAAAGACCTCTTGGCTGTTATACGCCCCTGAGTGCCCGAAGCCCATATACGAAGGTAGCTTTAATATTAGCCCACCTGACCCCACGAAAGCTGAGAAA	16	NA	NA	NA	NA	NA
72	Cypriniformes	Cobitidae	Niwaella	Niwaella delicata	ASV_1156	CACCGCGGTTATACGAGAGGCCCTAGTTGATGAACACGGCGTAAAGGGTGGTTAAGGTTTAGTTCAAATAAAGCCAAAAGACCTCTTGGCTGTTATACGCCCCTGAGTGCCCGAAGCCCATATACGAAGGTAGCTTTAATATTAGCCCACCTGACCCCATGAAAGCTGAGAAA	16	NA	NA	NA	NA	NA
73	Cypriniformes	Cobitidae	Niwaella	Niwaella delicata	ASV_1211	CACCGCGGTTATACGAGAGGCCCTAGTTGATGAACACGACGTAAAGGGTGGTTAAGGTTTAGTTCAAATAAAGCCAAAAGACCTCTTGGCTGTTATACGCCCCTGAGTGCCCGAAGCCCATATACGAAGGTAGCTTTAATATTAGCCCACCTGACCCCACGAAAGCTGAGAAA	14	NA	NA	NA	NA	NA
74	Cypriniformes	Cobitidae	Niwaella	Niwaella delicata	ASV_1212	CACCGCGGTTATACGAGAGGCCCTAGTTGATGAACACGGCGTAAAGGGTGGTTAAGGTTTAGTTCAAATAAAGCCAAAAGACCTCTTGGCTGTTATACGCCCCTGAGTGCCCGAAGCCCATATACGAAGGTAGCTTTAATATTAGTCCACCTGACCCCACGAAAGCTGAGAAA	14	NA	NA	NA	NA	NA
75	Cypriniformes	Cobitidae	NA	NA	ASV_0396	CACCGCGGTTATACGAGAGGCCCTAGTTGATGAGCACGGCGTAAAGGGTGGTTAAGGTTTAGTTCAAATAAAGCCAAAAGACCTCTTGGCTGTTATACGCCCCTGAGTGTCCGAAGCCCATATACGAAGGTAGCTTTAATATTAGCCCACCTGACCCCACGAAAGCTGAGAAA	19	NA	NA	NA	12	NA
76	Cypriniformes	Cobitidae	NA	NA	ASV_0400	CACCGCGGTTATACGAGAGGCCCTAGTTGATGAACACGGCGTAAAGGGTGGTTAAGGTTTAGTTCAAATAAAGCCAAAAGACCTCTTGGCTGTTATACGCCCCTGAGTGTCCGAAGTCCATATACGAAGGTAGCTTTAATATTAGCCCACCTGACCCCACGAAAGCTGAGAAA	NA	NA	NA	NA	11	NA
77	Cypriniformes	Cyprinidae	Carassius	Carassius cuvieri	ASV_0296	CACCGCGGTTAGACGAGAGGCCCTAGTTGATATTACAACGGCGTAAAGGGTGGTTAAGGATAAACAAAAATAAAGTCAAATGGCCCCTTGGCCGTCATACGCTTCTAGGCGTCCGAAGCCCTAATACGAAAGTAACTTTAATAAGCCCACCTGACCCCACGAAAGCTGAGAAA	312	312	NA	NA	277	NA
78	Cypriniformes	Cyprinidae	Carassius	NA	ASV_0044	CACCGCGGTTAGACGAGAGGCCCTAGTTGATATTACAACGGCGTAAAGGGTGGTTAAGGATAAACAAAAATAAAGTCAAATGGCCCCTTGGCCGTCATACGCTTCTAGGCGTCCGAAGCCCTAATACGAAAGTAACTTTAATAAACCCACCTGACCCCACGAAAGCTGAGAAA	1650	1650	2702	2702	2233	2233
79	Cypriniformes	Cyprinidae	Carassius	NA	ASV_0047	CACCGCGGTTAGACGAGAGGCCCTAGTTGATATTACAACGGCGTAAAGGGTGGTTAAGGATAAACAAAAATAAAGTCAAATGGCCCCTTGGCCGTCATACGCTTCTAGGCGTCCGAAGCCCTAATACGAAAGTAACTTTAATAAACCCGCCTGACCCCACGAAAGCTGAGAAA	2465	2465	2327	2327	1585	1585
80	Cypriniformes	Cyprinidae	Carassius	NA	ASV_0095	CACCGCGGTTAGACGAGAGGCCCTAGTTGATATTACAACGGCGTAAAGGGTGGTTAAGGATAAACAAAAATAGAGTCAAATGGCCCCTTGGCCGTCATACGCTTCTAGGCGTCCGAAGCCCTAATACGAAAGTAACTTTAATAAACCCACCTGACCCCACGAAAGCTGAGAAA	569	569	526	526	483	NA
81	Cypriniformes	Cyprinidae	Carassius	NA	ASV_0213	CACCGCGGTTAGACGAGAGGCCCTAGTTGATGTTACAACGGCGTAAAGGGTGGTTAAGGATAAACAAAAATAAAGTCAAATGGCCCCTTGGCCGTCATACGCTTCTAGGCGTCCGAAGCCCTAATACGAAAGTAACTTTAATAAACCCACCTGACCCCACGAAAGCTGAGAAA	53	NA	72	NA	39	NA
82	Cypriniformes	Cyprinidae	Carassius	NA	ASV_0267	CACCGCGGTTAGACGAGGGGCCCTAGTTGATATTACAACGGCGTAAAGGGTGGTTAAGGATAAACAAAAATAAAGTCAAATGGCCCCTTGGCCGTCATACGCTTCTAGGCGTCCGAAGCCCTAATACGAAAGTAACTTTAATAAACCCGCCTGACCCCACGAAAGCTGAGAAA	31	NA	29	NA	15	NA
83	Cypriniformes	Cyprinidae	Carassius	NA	ASV_0303	CACCGCGGTTAGACGAGAGGCCCCAGTTGATATTACAACGGCGTAAAGGGTGGTTAAGGATAAACAAAAATAAAGTCAAATGGCCCCTTGGCCGTCATACGCTTCTAGGCGTCCGAAGCCCTAATACGAAAGTAACTTTAATAAACCCACCTGACCCCACGAAAGCTGAGAAA	202	NA	NA	NA	172	NA
84	Cypriniformes	Cyprinidae	Carassius	NA	ASV_0306	CACCGCGGTTAGACGAGAGGCCCTAGTTGATATTACAACGGCGTAAAGGGTGGTTAAGGATAAACAAAAATAAAGTCAAATGGCCCCTTGGCCGTCATACGCTTCTAGGCGTCCGAAGCCCTAATACGAAAGTAACTTTAATAAACCCACCTGACCCCACGAAAGCTGGGAAA	120	NA	NA	NA	126	NA
85	Cypriniformes	Cyprinidae	Carassius	NA	ASV_0310	CACCGCGGTTAGACGAGAGGCCCTAGTTGATATTACAACGGCGTAAAGGGTGGTTAAGGATAAACAAAAATAAAGTCAAATGGCCCCTTGGCCGTCATACGCTTCTAGGCGTCCGAAGCCCTAATACGAAAGTAACTTTAATAAACCCACCTGACCCCACGAAAGCTGAGGAA	NA	NA	NA	NA	112	NA
86	Cypriniformes	Cyprinidae	Carassius	NA	ASV_0323	CACCGCGGTTAGACGAGAGGCCCTAGTTGATATTACAACGGCGTAAAGGGTGGTTAAGGATAAACAAAAATAAAGTCAAATGGCCCCTTGGCCGTCATACGCTTCTAGGCGTCCGAAGCCCTAATACGAAAGTAACTTTAATAACCCCGCCTGACCCCACGAAAGCTGAGAAA	97	NA	NA	NA	50	NA
87	Cypriniformes	Cyprinidae	Carassius	NA	ASV_0519	CACCGCGGTTAGACGAGAGGCCCTAGTTGATATTACAACGGCGTAAAGGGTGGTTAAGGATAAACAAAAATAAAGTCAAATGGCCCCTTGGCCGTCATACGCTTCTAGGCGTCCGAAGCCCTAATACGAAAGTAACTTTAATAAACCCACCTGACCCCACGAAAGCTGAG	137	NA	NA	NA	NA	NA
88	Cypriniformes	Cyprinidae	Carassius	NA	ASV_0842	CACCGCGGTTAGACGAGAGGCCCTAGTTGATATTACAACGGCGTAAAGGGTGGTTAAGGATAAACAAAAATAAAGTCAAATGGCCCCTTGGCCGTCATACGCTTCTAGGCGTCCGAAGCCCTAATACGAAAGTAACTTTAAAAAACCCGCCTGACCCCACGAAAGCTGAGAAA	32	NA	NA	NA	NA	NA
89	Cypriniformes	Cyprinidae	Cyprinus	Cyprinus carpio	ASV_0028	CACCGCGGTTAGACGAGAGGCCCTAGTTGATATTACAACGGCGTAAAGGGTGGTTAAGGATAGACAAAAATAAAGTCAAATGGCCCCTTGGCCGTCATACGCTTCTAGGAGCCCGAAGCCCTAATACGAAAGTAACTTTAATAAACCCACCTGACCCCACGAAAGCTGAGAAA	7099	7099	7193	7193	6154	6154
90	Cypriniformes	Cyprinidae	Cyprinus	Cyprinus carpio	ASV_0586	CACCGCGGTTAGACGAGAGGCCCTAGTTGATATTACAACGGCGTAAAGGGGGGTTAAGGATAGACAAAAATAAAGTCAAATGGCCCCTTGGCCGTCATACGCTTCTAGGAGCCCGAAGCCCTAATACGAAAGTAACTTTAATAAACCCACCTGACCCCACGAAAGCTGAGAAA	92	NA	NA	NA	NA	NA
91	Cypriniformes	Cyprinidae	Cyprinus	Cyprinus carpio	ASV_0961	CACCGCGGTTAGACGAGAGGCCCTAGTTGATATTACAACGGCGTAAAGGGTGGTTAAGGATAGACAAAAATAAAGTCAAATGGCCCCTTGGCCATCATACGCTTCTAGGAGCCCGAAGCCCTAATACGAAAGTAACTTTAATAAACCCACCTGACCCCACGAAAGCTGAGAAA	24	NA	NA	NA	NA	NA
92	Cypriniformes	Cyprinidae	Cyprinus	NA	ASV_0062	CACCGCGGTTAGACGAGAGGCCCTAGTTGATATTATAACGGCGTAAAGGGTGGTTAAGGATAAACAAAAATAAAGTCAAATGGCCCCTTGGCCGTCATACGCTTCTAGGAGTCCGAAGCCCTAATACGAAAGTAACTTTAATAAACCTACCTGACCCCACGAAAGCTGAGAAA	1403	1403	1397	1397	1200	1200
93	Cypriniformes	Cyprinidae	Cyprinus	NA	ASV_0266	CACCGCGGTTAGACGAGAGGCCCTAGTTGATATTATAACGGCGTAAAGGGTGGTTAAGGATAAACAAAAATAAAGTCAAATGGCCCCTTGGCCGTCATACGCTTCTAGGAGTCCTAAGCCCTAATACGAAAGTAACTTTAATAAACCTACCTGACCCCACGAAAGCTGAGAAA	30	NA	30	NA	28	NA
94	Cypriniformes	Cyprinidae	NA	NA	ASV_0030	CACCGCGGTTAGACGAGAGGCCCTAGTTGATATTACAACGGCGTAAAGGGTGGTTAAGGATAAACAAAAATAAAGTCAAATGGCCCCTTGGCCGTCATACGCTTCTAGGAGTCCGAAGCCCTAATACGAAAGTAACTTTAATAAACCCACCTGACCCCACGAAAGCTGAGAAA	5687	5687	6427	6427	5443	5443
95	Cypriniformes	Cyprinidae	NA	NA	ASV_0218	CACCGCGGTTAGACGAGAGGCCCTAGTTGATATTACAACGGAGTAAAGGGTGGTTAAGGATAAACAAAAATAAAGTCAAATGGCCCCTTGGCCGTCATACGCTTCTAGGAGTCCGAAGCCCTAATACGAAAGTAACTTTAATAAACCCACCTGACCCCACGAAAGCTGAGAAA	69	NA	65	NA	53	NA
96	Cypriniformes	Cyprinidae	NA	NA	ASV_0359	CACCGCGGTTAGACGAGAGGCCCTAGTTGATATTACAACGGCGTAAAGGGTGGTTAAGGATAAACAAAAATAAAGTCAAATGGCCCCTTGGCCATCATACGCTTCTAGGAGTCCGAAGCCCTAATACGAAAGTAACTTTAATAAACCCACCTGACCCCACGAAAGCTGAGAAA	26	NA	NA	NA	21	NA
97	Cypriniformes	Cyprinidae	NA	NA	ASV_0780	CACCGCGGTTAGACGAGAGGCCCTAGTTGATATTACAACGGCGTAAAGGGGGGTTAAGGATAAACAAAAATAAAGTCAAATGGCCCCTTGGCCGTCATACGCTTCTAGGAGTCCGAAGCCCTAATACGAAAGTAACTTTAATAAACCCACCTGACCCCACGAAAGCTGAGAAA	40	NA	NA	NA	NA	NA
98	Cypriniformes	Gobionidae	Gnathopogon	Gnathopogon elongatus	ASV_0099	CACCGCGGTTAAACGAGAGGCCCTAGTTAATAGTGCTACGGCGTAAAGGGTGGTTAAGGAGAGCAATATAATAAAGCCAAATGGCCCTTTGGCCGTCATACGCTTCTAGGTGTCCGAAGCCCAACCCCACGAAAGTAGCTTTAACAAAACCCACCTGACCCCACGAAAGCTAAGAAA	373	373	429	429	365	NA
99	Cypriniformes	Gobionidae	Gnathopogon	Gnathopogon elongatus	ASV_0111	CACCGCGGTTAAACGAGAGGCCCTAGTTAATAGTATTACGGCGTAAAGGGTGGTTAAGGAGAGCAATACAATAAAGCCAAATGGCCCTTTGGCCGTCATACGCTTCTAGGTGTCCGAAGCCCAACCACACGAAAGTAGCTTTAACAAAATCCACCTGACCCCACGAAAGCTAAGAAA	338	338	326	NA	290	NA
100	Cypriniformes	Gobionidae	Gnathopogon	Gnathopogon elongatus	ASV_0188	CACCGCGGTTAAACGAGAGGCCCTAGTTAATAGTATTACGGCGTAAAGGGTGGTTAAGGAGGGCAATACAATAAAGCCAAATGGCCCTTTGGCCGTCATACGCTTCTAGGTGTCCGAAGCCCAACCACACGAAAGTAGCTTTAACAAAATCCACCTGACCCCACGAAAGCTAAGAAA	83	NA	107	NA	91	NA
101	Cypriniformes	Gobionidae	Hemibarbus	Hemibarbus longirostris	ASV_0025	CACCGCGGTTAAACGAGAGGCCCCAGTTGATATTTTTACGGCGTAAAGGGTGGTTAAGGAAAGCACAACAATAAAGCCGAATGGCCCTCTGGCCGTCATACGCTTCCAGGTGTCCGAAGTCCAACCCACGAAAGTAGCTTTAATAAAGCCCACCTGACCCCACGAAAGCTGAGGAA	9375	9375	9484	9484	8128	8128
102	Cypriniformes	Gobionidae	Hemibarbus	Hemibarbus longirostris	ASV_0341	CACCGCGGTTAAACGAGAGGCCCCAGTTGATATTTTTACGGCGTAAAGGGGGGTTAAGGAAAGCACAACAATAAAGCCGAATGGCCCTCTGGCCGTCATACGCTTCCAGGTGTCCGAAGTCCAACCCACGAAAGTAGCTTTAATAAAGCCCACCTGACCCCACGAAAGCTGAGGAA	91	NA	NA	NA	28	NA
103	Cypriniformes	Gobionidae	Hemibarbus	Hemibarbus longirostris	ASV_0391	CACCGCGGTTAAACGAGAGGCCCCAGTTGATATTTTTACGGCGTAAAGGGTGGTTAAGGAAAGCACAACAATAAAGCCGAATGGCCCTCTGGCCGTCATACGCTTCCAGGTGTCCGAAGTCCAACCCACGAAAGTAGCTTTAATAAAGCCCACCTGACCCCACGAAAGCTGAGAAA	NA	NA	NA	NA	13	NA
104	Cypriniformes	Gobionidae	Hemibarbus	Hemibarbus longirostris	ASV_0583	CACCGCGGTTAAACGAGAGGCCCCAGTTGATATTTTTACGGCGTAAAGGGTGGTTAAGGAAAGCACAACAATAAAGCCGAATGGCCCTCTGGCCGTCATACGCTTCCAGGTGTCCGAAGTCCAACCCACGAAAGTAGCTTTAATAAAGCCCACCTGACCCCACGAAAGCTGAG	94	NA	NA	NA	NA	NA
105	Cypriniformes	Gobionidae	Hemibarbus	NA	ASV_0007	CGCCGCGGTTAAACGAGAGGCCCTAGTTGATATTATTACGGCGTAAAGGGTGGTTAAGGAAAGCACAACAATAAAGCCGAATGGCCCTCTGGCCGTCATACGCTTCCAGGTATCCGAAGTCCAACTCACGAAAGTAGCTTTAATACAGCCCACCTGACCCCACGAAAGCTGAGAAA	NA	NA	39799	39799	34596	34596
106	Cypriniformes	Gobionidae	Hemibarbus	NA	ASV_0019	CACCGCGGTTAAACGAGAGGCCCTAGTTGATATTATTACGGCGTAAAGGGTGGTTAAGGAAAGCACAACAATAAAGCCGAATGGCCCTCTGGCCGTCATACGCTTCCAGGTATCCGAAGTCCAACTCACGAAAGTAGCTTTAATACAGCCCACCTGACCCCACGAAAGCTGAGAAA	12170	12170	12641	12641	10765	10765
107	Cypriniformes	Gobionidae	Hemibarbus	NA	ASV_0259	CACCGCGGTTAAACGAGAGGCCCTAGTTGATATTATTACGGCGTAAAGGGTGGTTAAGGAAAGCACAACAATAAAGCCAAATGGCCCTCTGGCCGTCATACGCTTCCAGGTATCCGAAGTCCAACTCACGAAAGTAGCTTTAATACAGCCCACCTGACCCCACGAAAGCTGAGAAA	31	NA	36	NA	30	NA
108	Cypriniformes	Gobionidae	Hemibarbus	NA	ASV_0320	CACCGCGGTTAAACGAGAGGCCCTAGTTGATATTATTACGGCGTAAAGGGGGGTTAAGGAAAGCACAACAATAAAGCCGAATGGCCCTCTGGCCGTCATACGCTTCCAGGTATCCGAAGTCCAACTCACGAAAGTAGCTTTAATACAGCCCACCTGACCCCACGAAAGCTGAGAAA	193	NA	NA	NA	56	NA
109	Cypriniformes	Gobionidae	Hemibarbus	NA	ASV_0394	CACCGCGGTTAAACGAGAGGCCCTAGTTGATATTATTACGGCGTAAAGGGTGGTTAAGGAAAGCACAACAATAAAGCCGAATGGCCCTCTGGCCGTCATACGCTTCCAGGTATCCGAAGTCCAACTCACGAAAGTAGCTTTAATACAGCCCACCTGACCCCACGAAAGTTGAGAAA	NA	NA	NA	NA	12	NA
110	Cypriniformes	Gobionidae	Hemibarbus	NA	ASV_0412	CCGCGGTTAAACGAGAGGCCCTAGTTGATATTATTACGGCGTAAAGGGTGGTTAAGGAAAGCACAACAATAAAGCCGAATGGCCCTCTGGCCGTCATACGCTTCCAGGTATCCGAAGTCCAACTCACGAAAGTAGCTTTAATACAGCCCACCTGACCCCACGAAAGCTGAGAAA	17366	17366	NA	NA	NA	NA
111	Cypriniformes	Gobionidae	Hemibarbus	NA	ASV_0422	CCGCGGTTAAACGAGAGGCCCTAGTTGATATTATTACGGCGTAAAGGGGGGTTAAGGAAAGCACAACAATAAAGCCGAATGGCCCTCTGGCCGTCATACGCTTCCAGGTATCCGAAGTCCAACTCACGAAAGTAGCTTTAATACAGCCCACCTGACCCCACGAAAGCTGAGAAA	746	746	NA	NA	NA	NA
112	Cypriniformes	Gobionidae	Hemibarbus	NA	ASV_0579	CCGCGGTTAAACGAGAGGCCCTAGTTGATATTATTACGGCGTAAAGGGTGGTTAAGGAAAGCACAACAATAAAGCCAAATGGCCCTCTGGCCGTCATACGCTTCCAGGTATCCGAAGTCCAACTCACGAAAGTAGCTTTAATACAGCCCACCTGACCCCACGAAAGCTGAGAAA	96	NA	NA	NA	NA	NA
113	Cypriniformes	Gobionidae	Hemibarbus	NA	ASV_0596	CCGCGGTTAAACGAGAGGCCCTAGTTGATATTATTACGGCGTAAAGGGTGGTTAAGGAAAGCACAACAATAAAGCCGAATGGCCCTCTGGCCGTCATACGCTTCCAGGTATCCGAAGTCCAACTCACGAAAGTAGCTTTAATTCAGCCCACCTGACCCCACGAAAGCTGAGAAA	88	NA	NA	NA	NA	NA
114	Cypriniformes	Gobionidae	Hemibarbus	NA	ASV_0598	CCGCGGTTAAACGAGAGGCCCTAGTTGATATTATTACGGCGTAAAGGGTGGTTAAGGAAAGCACAACAATAAAGCCGAATGGCCCTCTGGCCGTCATACGCTTCCAGGTATCCGAAGTCCAACTCACGAAAGTAGCTTTAATATAGCCCACCTGACCCCACGAAAGCTGAGAAA	87	NA	NA	NA	NA	NA
115	Cypriniformes	Gobionidae	Hemibarbus	NA	ASV_0631	CCGCGGTTAAACGAGAGGCCCTAGTTGATATTATTACGGCGTAAAGGGTGGTTAAGGAAAGCACAACAATAAAGCCGAATGGCCCTCTGGCCGTCATACGCTTCCAGGTATCCGAAGTCCAACTCACGAAAGTAGCTTTAATACAGCCCACCTGACCCCATGAAAGCTGAGAAA	75	NA	NA	NA	NA	NA
116	Cypriniformes	Gobionidae	Hemibarbus	NA	ASV_0643	CCGCGGTTAAACGAGAGGCCCTAGTTGATATTATTACGGCGTAAAGGGTGGTTAAGGAAAGCACAACAATAAAGCCGAATGGCCCTCTGGCCGTCATACACTTCCAGGTATCCGAAGTCCAACTCACGAAAGTAGCTTTAATACAGCCCACCTGACCCCACGAAAGCTGAGAAA	69	NA	NA	NA	NA	NA
117	Cypriniformes	Gobionidae	Hemibarbus	NA	ASV_0655	CCGCGGTTAAACGAGAGGCCCTAGTTGATATTATTACGGCGTAAAGGGTGGTTAAGGAAAGCACAACAATAAAGCCGAATGGCCCTCTGGCCGTCATACGCTTCCAGGTATCCGAAGTCCAACTCACGAAAGTAGCTTTAATACAGCCCTCCTGACCCCACGAAAGCTGAGAAA	66	NA	NA	NA	NA	NA
118	Cypriniformes	Gobionidae	Hemibarbus	NA	ASV_0682	CCGCGGTTAAACGAGAGGCCCTAGTTGATATTATTACGGCGTAAAGGGTGGTTAAGGAAAGCACAACAATAAAGCCGAATGGCCCTCTGGCCGTCATACGCTTCCAGGTATCCGAAGTCCAACTCACGAAAGTAGCTTTAATACAGCCCACCTGACCCCACGAAAGCTGAGAA	57	NA	NA	NA	NA	NA
119	Cypriniformes	Gobionidae	Hemibarbus	NA	ASV_0718	CCGCGGTTAAACGAGAGGCCCTAGTTGATATTATTACGGCGTAAAGGGTGGTTAAGGAAAGCACAACAATAAAGCCGAATGGCCCTCTGGCCGTCATACGCTTCCAGGTATCCGAAGTCCAACTCACGAAAGTAGCGTTAATACAGCCCACCTGACCCCACGAAAGCTGAGAAA	50	NA	NA	NA	NA	NA
120	Cypriniformes	Gobionidae	Hemibarbus	NA	ASV_0787	CCGTGGTTAAACGAGAGGCCCTAGTTGATATTATTACGGCGTAAAGGGTGGTTAAGGAAAGCACAACAATAAAGCCGAATGGCCCTCTGGCCGTCATACGCTTCCAGGTATCCGAAGTCCAACTCACGAAAGTAGCTTTAATACAGCCCACCTGACCCCACGAAAGCTGAGAAA	39	NA	NA	NA	NA	NA
121	Cypriniformes	Gobionidae	Hemibarbus	NA	ASV_0798	CCGCGGTTAAACGAGAGGCCCTAGTTGATATTATTACGGCGTAAAGGGTGGTTAAGGAAAGCACAACAATAAAGCCGAATGGTCCTCTGGCCGTCATACGCTTCCAGGTATCCGAAGTCCAACTCACGAAAGTAGCTTTAATACAGCCCACCTGACCCCACGAAAGCTGAGAAA	37	NA	NA	NA	NA	NA
122	Cypriniformes	Gobionidae	Hemibarbus	NA	ASV_0806	CCGCGGTTAAACGAGAGGCCCTAGTTGATATTATTACGCCGTAAAGGGTGGTTAAGGAAAGCACAACAATAAAGCCGAATGGCCCTCTGGCCGTCATACGCTTCCAGGTATCCGAAGTCCAACTCACGAAAGTAGCTTTAATACAGCCCACCTGACCCCACGAAAGCTGAGAAA	36	NA	NA	NA	NA	NA
123	Cypriniformes	Gobionidae	Hemibarbus	NA	ASV_0822	CCGCGGTTAAACGAGAGGCCCTAGTTGATATTATTACGGCGTAAAGGGTGGTTAAGGAAAGCACAACAATAAAGCCGAATGGCCCTCTGGCCGTCATACGCTTCCAGGTATCCGAAGTCCAACTCACGAAAGTAGCTTTAATACAGTCCACCTGACCCCACGAAAGCTGAGAAA	34	NA	NA	NA	NA	NA
124	Cypriniformes	Gobionidae	Hemibarbus	NA	ASV_0823	CCGCGGTTAAACGAGAGGCCCTAGTTGATATTATTACGGCGTAAAGGGTGGTTAAGGAAAGCACAACAATAAAGCCGAATGGCCCTCTGGCCGTCATATGCTTCCAGGTATCCGAAGTCCAACTCACGAAAGTAGCTTTAATACAGCCCACCTGACCCCACGAAAGCTGAGAAA	34	NA	NA	NA	NA	NA
125	Cypriniformes	Gobionidae	Hemibarbus	NA	ASV_0830	CCGCGGTTAAACGAGAGGCCCTAGTTGATATTATTACGGCGTAAAGGGTGGTTAAGGAAAGCACAACAATAAAGCCGAATGGCCCTCTGGCCGTCATACGCTTCCAGGTATCCGAAGTCCAACTCATGAAAGTAGCTTTAATACAGCCCACCTGACCCCACGAAAGCTGAGAAA	33	NA	NA	NA	NA	NA
126	Cypriniformes	Gobionidae	Hemibarbus	NA	ASV_0840	CACCGCGGTTAAACGAGAGGCCCTAGTTGATATTATTACGGCGTAAAGGGTGGTTAAGGAAAGCACAACAATAAAGCCGAATGGTCCTCTGGCCGTCATACGCTTCCAGGTATCCGAAGTCCAACTCACGAAAGTAGCTTTAATACAGCCCACCTGACCCCACGAAAGCTGAGAAA	32	NA	NA	NA	NA	NA
127	Cypriniformes	Gobionidae	Hemibarbus	NA	ASV_0861	CACCGCGGTTAAACGAGAGGCCCTAGTTGACAATGCAACGGCGTAAAGGGTGGTTAAGGAAAGCACAACAATAAAGCCGAATGGCCCTCTGGCCGTCATACGCTTCCAGGTATCCGAAGTCCAACTCACGAAAGTAGCTTTAATACAGCCCACCTGACCCCACGAAAGCTGAGAAA	30	NA	NA	NA	NA	NA
128	Cypriniformes	Gobionidae	Hemibarbus	NA	ASV_0872	CCGCGGTTAAACGAGAGGCCCTAGTTGATATTATTACGGCGTAAAGGGTGGTTAAGGAAAGCACAACAATAAAGCCGAATGGCCCTCTGGCCGTCATACGCTTCCAGGTATCCGAAGTCCAACTCACGAAAGTAGCTTGAATACAGCCCACCTGACCCCACGAAAGCTGAGAAA	29	NA	NA	NA	NA	NA
129	Cypriniformes	Gobionidae	Hemibarbus	NA	ASV_0965	CCGCGGTTAAACGAGAGGCCCTAGTTGATATTCTTACGGCGTAAAGGGTGGTTAAGGAAAGCACAACAATAAAGCCGAATGGCCCTCTGGCCGTCATACGCTTCCAGGTATCCGAAGTCCAACTCACGAAAGTAGCTTTAATACAGCCCACCTGACCCCACGAAAGCTGAGAAA	24	NA	NA	NA	NA	NA
130	Cypriniformes	Gobionidae	Hemibarbus	NA	ASV_0984	CCGCGGTTAAACGAGAGGCCCTAGTTGATATTATTACGGCGTAAAGGGTGGTTAAGGAAAGCACAACAATAAAGCCGAATGGCCCTCTGGTCGTCATACGCTTCCAGGTATCCGAAGTCCAACTCACGAAAGTAGCTTTAATACAGCCCACCTGACCCCACGAAAGCTGAGAAA	23	NA	NA	NA	NA	NA
131	Cypriniformes	Gobionidae	Hemibarbus	NA	ASV_1000	CCGCGGTTAAACGAGAGGCCCTCGTTGATATTATTACGGCGTAAAGGGTGGTTAAGGAAAGCACAACAATAAAGCCGAATGGCCCTCTGGCCGTCATACGCTTCCAGGTATCCGAAGTCCAACTCACGAAAGTAGCTTTAATACAGCCCACCTGACCCCACGAAAGCTGAGAAA	22	NA	NA	NA	NA	NA
132	Cypriniformes	Gobionidae	Hemibarbus	NA	ASV_1029	CCGCGGTTAAACGAGAGGCCCTAGTTGATATTATTACGGCGTAAAGGGTGGTTAAGGAAAGCACAACAATAAAGCCGAATGGCCCTCTGGCCGTCATACGCTTCCAGGTATCCGAAGTCCAACTCACGAAAGTAGCTTTAATACAGCCCCCCTGACCCCACGAAAGCTGAGAAA	21	NA	NA	NA	NA	NA
133	Cypriniformes	Gobionidae	Hemibarbus	NA	ASV_1050	CCGCGGTTAAACGAGAGGCCCTAGTTGATATTATTACGGCGTAAAGGGTGGTTAAGGAAAGCACAACAATAAAGCCGAATGGCCCTCTGGCCGTCATACGCTTCCAGGTATCCGAAGTCCAACTCACGAAAGTAGCTTTAATACAGCCCACCAGACCCCACGAAAGCTGAGAAA	20	NA	NA	NA	NA	NA
134	Cypriniformes	Gobionidae	Hemibarbus	NA	ASV_1079	CCGCGGTTAAACGAGAGGCCCTAGTTGATATTATTATGGCGTAAAGGGTGGTTAAGGAAAGCACAACAATAAAGCCGAATGGCCCTCTGGCCGTCATACGCTTCCAGGTATCCGAAGTCCAACTCACGAAAGTAGCTTTAATACAGCCCACCTGACCCCACGAAAGCTGAGAAA	19	NA	NA	NA	NA	NA
135	Cypriniformes	Gobionidae	Hemibarbus	NA	ASV_1105	CCGCGGTTAAACGAGAGGCCCTAGTTGATATTATTACGGCGTAAAGGGTGGTTAAGGAAAGCACAACAATAAAGCCGAATGGCCCTCTGGCCGTCATACGCTTCCAGGTATCCGAAGTCCAACTCACGAAAGTAGCTTTAATACAGCCCACCCGACCCCACGAAAGCTGAGAAA	18	NA	NA	NA	NA	NA
136	Cypriniformes	Gobionidae	Hemibarbus	NA	ASV_1106	CCGCGGTTAAACGAGAGGCCCTAGTTGATATTATTACGGCGTAAAGGGTGGTTAAGGAAAGCACAACAATAAAGCCGAATGGCCCTCTGGCCGTCATACGCTTCCAGGTATCCGAAGTCCAGCTCACGAAAGTAGCTTTAATACAGCCCACCTGACCCCACGAAAGCTGAGAAA	18	NA	NA	NA	NA	NA
137	Cypriniformes	Gobionidae	Hemibarbus	NA	ASV_1107	CCGCGGTTAAACGAGAGGCCCTAGTTGATATTATTACGGCGTAAAGGGTGGTTAAGGAAAGCACAACAATAAAGCCGAATGGCCCTCTGGCCGTCATACGCTTCCGGGTATCCGAAGTCCAACTCACGAAAGTAGCTTTAATACAGCCCACCTGACCCCACGAAAGCTGAGAAA	18	NA	NA	NA	NA	NA
138	Cypriniformes	Gobionidae	Hemibarbus	NA	ASV_1158	CCGCAGTTAAACGAGAGGCCCTAGTTGATATTATTACGGCGTAAAGGGTGGTTAAGGAAAGCACAACAATAAAGCCGAATGGCCCTCTGGCCGTCATACGCTTCCAGGTATCCGAAGTCCAACTCACGAAAGTAGCTTTAATACAGCCCACCTGACCCCACGAAAGCTGAGAAA	16	NA	NA	NA	NA	NA
139	Cypriniformes	Gobionidae	Hemibarbus	NA	ASV_1159	CCGCGGTTAAACGAGAGGCCCTAGTTGATATTATTACGGCGTAAAGGGGGGTTAAGGAAAGCACAACAATAAAGCCGAATGGCCCTCTGGCCGTCATACGCTTCCAGGTATCCGAAGTCCAACTCACGAAAGTAGCTTTAATTCAGCCCACCTGACCCCACGAAAGCTGAGAAA	16	NA	NA	NA	NA	NA
140	Cypriniformes	Gobionidae	Hemibarbus	NA	ASV_1160	CCGCGGTTAAACGAGAGGCCCTAGTTGATATTATTACGGCGTAAAGGGTGGTTAAGGAAAGCACAACAATAAAGCCGAATGGCCCTCTGGCCATCATACGCTTCCAGGTATCCGAAGTCCAACTCACGAAAGTAGCTTTAATACAGCCCACCTGACCCCACGAAAGCTGAGAAA	16	NA	NA	NA	NA	NA
141	Cypriniformes	Gobionidae	Hemibarbus	NA	ASV_1192	CCGCGGTTAAAAGAGAGGCCCTAGTTGATATTATTACGGCGTAAAGGGTGGTTAAGGAAAGCACAACAATAAAGCCGAATGGCCCTCTGGCCGTCATACGCTTCCAGGTATCCGAAGTCCAACTCACGAAAGTAGCTTTAATACAGCCCACCTGACCCCACGAAAGCTGAGAAA	15	NA	NA	NA	NA	NA
142	Cypriniformes	Gobionidae	Hemibarbus	NA	ASV_1250	CCGCGGTTAAACGAGAGGCCCTAGTTGATATTATTACGGCGTAAAGGGTGGTTAAGGAAAGCACAACAATAAAGCCGAATGGCCCTCTGGCCGTCATACGCTTCCAGGTATCCGAAGTCCAACTCACGAAAGTAGCTTTAATAAAGCCCACCTGACCCCACGAAAGCTGAGAAA	12	NA	NA	NA	NA	NA
143	Cypriniformes	Gobionidae	Hemibarbus	NA	ASV_1252	CCGCGGTTAAACGAGAGGCCCTAGTTGATATTATTACGGCGTAAAGGGTGGTTAAGGAAAGCACAACAATAAAGCCGAGTGGCCCTCTGGCCGTCATACGCTTCCAGGTATCCGAAGTCCAACTCACGAAAGTAGCTTTAATACAGCCCACCTGACCCCACGAAAGCTGAGAAA	12	NA	NA	NA	NA	NA
144	Cypriniformes	Gobionidae	Hemibarbus	NA	ASV_1264	CCGCGGTTAAACGAGAGGCCCTAGTTGATATTATTACGGCGTAAAGGGTGGTTAAGGAAAGCACAACAATAAAGCCGACTGGCCCTCTGGCCGTCATACGCTTCCAGGTATCCGAAGTCCAACTCACGAAAGTAGCTTTAATACAGCCCACCTGACCCCACGAAAGCTGAGAAA	11	NA	NA	NA	NA	NA
145	Cypriniformes	Gobionidae	Pseudogobio	Pseudogobio agathonectris	ASV_0096	CACCGCGGTTAAACGAGAGGCCCTAGTTGATATTATTACGGCGTAAAGGGTGGTTAAGGAGAAAAAGTCAATAAAGCCAAATGGCCCTTTGGCCGTCATACGCTTCTAGGTGTCCGAAGTCCAACCACACGAAAGTAGCTTTAATAAAACCCACCTGAACCCACGAAAGCTGAGGAA	496	496	514	514	441	NA
146	Cypriniformes	Gobionidae	Pseudogobio	Pseudogobio esocinus	ASV_0027	CACCGCGGTTAAACGAGAGGCCCTAGTTGATATTATTACGGCGTAAAGGGTGGTTAAGGATAAAACATTGATAAAGCCAAATGGCCCTTTGGCCGTCATACGCTTCTAGGTGTCCGAAGTCCAACCTCACGAAAGTAGCTTTAATAAAACCCACCTGACTCCACGAAAGCTGAGAAA	8916	8916	9144	9144	7827	7827
147	Cypriniformes	Gobionidae	Pseudogobio	Pseudogobio esocinus	ASV_0125	CACCGCGGTTAAACGAGAGGCCCTAGTTGATATTACTACGGCGTAAAGGGTGGTTAAGGATAAAACATTGATAAAGCCAAATGGCCCTTTGGCCGTCATACGCTTCTAGGTGTCCGAAGTCCAACCTCACGAAAGTAGCTTTAATAAAACCCACCTGACTCCACGAAAGCTGAGAAA	234	NA	235	NA	204	NA
148	Cypriniformes	Gobionidae	Pseudogobio	Pseudogobio esocinus	ASV_0260	CACCGCGGTTAAACGAGAGGCCCTAGTTGATATTATTACGGCGTAAAGGGTGGTTAAGGATAAAACATTGATAAAGCAAAATGGCCCTTTGGCCGTCATACGCTTCTAGGTGTCCGAAGTCCAACCTCACGAAAGTAGCTTTAATAAAACCCACCTGACTCCACGAAAGCTGAGAAA	29	NA	33	NA	29	NA
149	Cypriniformes	Gobionidae	Pseudogobio	Pseudogobio esocinus	ASV_0275	CACCGCGGTTAAACGAGAGGCCCTAGTTGATATTATTACGGCGTAAGGGGTGGTTAAGGATAAAACATTGATAAAGCCAAATGGCCCTTTGGCCGTCATACGCTTCTAGGTGTCCGAAGTCCAACCTCACGAAAGTAGCTTTAATAAAACCCACCTGACTCCACGAAAGCTGAGAAA	18	NA	19	NA	17	NA
150	Cypriniformes	Gobionidae	Pseudogobio	Pseudogobio esocinus	ASV_0338	CACCGCGGTTAAACGAGAGGCCCTAGTTGATATTATTACGGCGTAAAGGGGGGTTAAGGATAAAACATTGATAAAGCCAAATGGCCCTTTGGCCGTCATACGCTTCTAGGTGTCCGAAGTCCAACCTCACGAAAGTAGCTTTAATAAAACCCACCTGACTCCACGAAAGCTGAGAAA	159	NA	NA	NA	31	NA
151	Cypriniformes	Gobionidae	Pseudogobio	Pseudogobio esocinus	ASV_0875	CACCGCGGTTAAACGAGAGGCCCTAGTTGATATTATTACGGCGTAAAGGGTGGTTAGGGATAAAACATTGATAAAGCCAAATGGCCCTTTGGCCGTCATACGCTTCTAGGTGTCCGAAGTCCAACCTCACGAAAGTAGCTTTAATAAAACCCACCTGACTCCACGAAAGCTGAGAAA	29	NA	NA	NA	NA	NA
152	Cypriniformes	Gobionidae	Pseudogobio	Pseudogobio esocinus	ASV_0940	CACCGCGGTTAAACGAGAGGCCCTAGTTGATATTATTACGGCGTAAAGGGTGGTTAAGGATAAAACATTGATAAAGCCAAATGGCCCTTTGGCCGTCATACGCTTCTATGTGTCCGAAGTCCAACCTCACGAAAGTAGCTTTAATAAAACCCACCTGACTCCACGAAAGCTGAGAAA	25	NA	NA	NA	NA	NA
153	Cypriniformes	Gobionidae	Pseudogobio	Pseudogobio esocinus	ASV_0988	CACCGCGGTTAAACGAGAGGCCCTAGTTGATATTATTACGGCGTAAAGGGTGGTTAAGGATAAAACATTGATAAAGCCAAATGGCCCTTTGGTCGTCATACGCTTCTAGGTGTCCGAAGTCCAACCTCACGAAAGTAGCTTTAATAAAACCCACCTGACTCCACGAAAGCTGAGAAA	23	NA	NA	NA	NA	NA
154	Cypriniformes	Gobionidae	Pseudogobio	NA	ASV_0149	CACCGCGGTTAAACGAGAGGCCCTAGTTGATATTACTACGGCGTAAGGGGTGGTTAAGGATAAAACATTGATAAAGCCAAATGGCCCTTTGGCCGTCATACGCTTCTAGGTGTCCGAAGTCCAACCTCACGAAAGTAGCTTTAATAAAACCCACCTGACTCCACGAAAGCTGAGAAA	116	NA	166	NA	146	NA
155	Cypriniformes	Gobionidae	Pseudorasbora	Pseudorasbora parva	ASV_0130	CACCGCGGTTAAACGAGAGGCCCTAGTTGATAATATTACGGCGTAAAGGGTGGTTAAGGAAAACAAATTAATAAAGCCAAATGGCCCTTTGGCCGTCATACGCTCCTAGGTGTCCGAAGCCCAATTTTACGAAAGTAGCTTTAACAAAATTAACCTGACCCCACGAAAGCTGAGAAA	223	NA	225	NA	186	NA
156	Cypriniformes	Gobionidae	Pungtungia	Pungtungia herzi	ASV_0033	CACCGCGGTTAAACGAGAGGCCCTAGTTAATAGTGTTACGGCGTAAAGGGTGGTTAAGGATAATAATTCAATAAAGCCAAATGGCCCTTTGACTGTCATACGCTTCTAGGTGTCCGAAGCCCAACCACACGAAAGTAGCTTTAACAAAAACAGCCTGACCCCACGAAAGCTGAGAAA	3186	3186	6155	6155	5314	5314
157	Cypriniformes	Gobionidae	Pungtungia	Pungtungia herzi	ASV_0611	CACCGCGGTTAAACGAGAGGCCCTAGTTAATAGTGTTACGGCGTAAAGGGGGGTTAAGGATAATAATTCAATAAAGCCAAATGGCCCTTTGACTGTCATACGCTTCTAGGTGTCCGAAGCCCAACCACACGAAAGTAGCTTTAACAAAAACAGCCTGACCCCACGAAAGCTGAGAAA	82	NA	NA	NA	NA	NA
158	Cypriniformes	Gobionidae	Pungtungia	Pungtungia herzi	ASV_0764	CACCGCGGTTAAACGAGAGGCCCTAGTTAATAGCGTTACGGCGTAAAGGGTGGTTAAGGATAATAATTCAATAAAGCCAAATGGCCCTTTGACTGTCATACGCTTCTAGGTGTCCGAAGCCCAACCACACGAAAGTAGCTTTAACAAAAACAGCCTGACCCCACGAAAGCTGAGAAA	43	NA	NA	NA	NA	NA
159	Cypriniformes	Gobionidae	Sarcocheilichthys	Sarcocheilichthys biwaensis	ASV_0278	CACCGCGGTTAGACGAGAGGCCCCAGTTAATAGTATTACGGCGTAAGGGGTGGTTAAGGAGAACAAGATAATAAAGCCAAATGGCCCCTTGGCCGTCATACGCTTCTGGGTGTCCGAAGCCCAATATACGAAAGTAGCTTTAGTAGACCCACCTGACCCCACGAAAACTGAGAAA	NA	NA	14	NA	NA	NA
160	Cypriniformes	Gobionidae	Sarcocheilichthys	Sarcocheilichthys variegatus	ASV_0082	CACCGCGGTTAGACGAGAGGCCCCAGTTAATAGTATTACGGCGTAAGGGGTGGTTAAGGAGAACAAGATAATAAAGCCAAATGGCCCCTTGGCCGTCATACGCTTCTGGGTGTCCGAAGCCCAATATACGAAAGTAGCTTTAGTAAACCCACCTGACCCCACGAAAACTGAGAAA	783	783	764	764	681	NA
161	Cypriniformes	Gobionidae	Squalidus	Squalidus gracilis	ASV_0060	CACCGCGGTTAAACGAGAGGCCCCAGTTAATAGTATTACGGCGTAAAGGGTGGTTAAGGAAAGCGCAGCAATAAAGCCAAATGGCCCTTTGGCCGTCATACGCTTCTAGGTGTCCGAAGCCCACCCCCACGAAAGTAGCTTTAGTAAAGCCCACCTGACCCCACGAAAGCTGAGAAA	1421	1421	1420	1420	1188	1188
162	Cypriniformes	Gobionidae	Squalidus	Squalidus gracilis	ASV_0076	CACCGCGGTTAAACGAGAGGCCCCAGTTAATAGTATTACGGCGTAAAGGGTGGTTAAGGAAAGCGCAGCAATAAAGCCAAATGGCCCTTTGGCCGTCATACGCTTCTAGGTGTCCGAAGCCCACCCCCACGAAAGTAGCTTTAGTAGAGCCCACCTGACCCCACGAAAGCTGAGAAA	977	977	949	949	815	NA
163	Cypriniformes	Gobionidae	Squalidus	Squalidus gracilis	ASV_0203	CACCGCGGTTAAACGAGAGGCCCCAGTTAATAGTATTACGGCGTAAAGGGTGGTTAAGGAAAGCGCAGCAATAAAGCCAAATGGCCCTTTGGCCGTCATACGATTCTAGGTGTCCGAAGCCCACCCCCACGAAAGTAGCTTTAGTAAAGCCCACCTGACCCCACGAAAGCTGAGAAA	56	NA	90	NA	78	NA
164	Cypriniformes	Gobionidae	Squalidus	Squalidus gracilis	ASV_0362	CACCGCGGTTAAACGAGAGGCCCCAGTTAATAGTATTACGGCGTAAAGGGGGGTTAAGGAAAGCGCAGCAATAAAGCCAAATGGCCCTTTGGCCGTCATACGCTTCTAGGTGTCCGAAGCCCACCCCCACGAAAGTAGCTTTAGTAAAGCCCACCTGACCCCACGAAAGCTGAGAAA	28	NA	NA	NA	20	NA
165	Cypriniformes	Gobionidae	Squalidus	NA	ASV_0123	CACCGCGGTTAAACGAGAGGCCCTAGTTGATAATATCACGGCGTAAAGGGTGGTTAAGGAAAGCACAATAATAAAGCCAAATGGCCCTTTGGCCGTCATACGCTTCTAGGTGCCCGAAGCCCAACTCCACGAAAGTAGCTTTAGCAGAGCCCACCTGACCCCACGAAAGCTGAGAAA	266	NA	256	NA	219	NA
166	Cypriniformes	Gobionidae	Squalidus	NA	ASV_0261	CACCGCGGTTAAACGAGAGGCCCCAGTTAATAGTATTACGGCGTAAAGGGTGGTTAAGGAAAGCGCAGCAATAAAGCCAAATGGCCCTTTGGCCGTCATACGCTTCTAGATGTCCGAAGCCCACCCCCACGAAAGTAGCTTTAGTAGAGCCCACCTGACCCCACGAAAGCTGAGAAA	28	NA	32	NA	26	NA
167	Cypriniformes	Gobionidae	Squalidus	NA	ASV_1213	CACCGCGGTTAAACGAGAGGCCCCAGTTAATAGTATTACGGCGTAAAGGGGGGTTAAGGAAAGCGCAGCAATAAAGCCAAATGGCCCTTTGGCCGTCATACGCTTCTAGGTGTCCGAAGCCCACCCCCACGAAAGTAGCTTTAGTAGAGCCCACCTGACCCCACGAAAGCTGAGAAA	14	NA	NA	NA	NA	NA
168	Cypriniformes	Gobionidae	NA	NA	ASV_0898	CACCGCGGTTAAACGAGAGGCCCTAGTTAATAGTGTTACGGCGTAAAGGGTGGTTAAGGATAATAATTCAATAAAGCCAAATGGCCCTTTGACTGTCATACGCTTCTAGGTGTCCGAAGCCCAACCACACGAAAGTAGCTTTAATAAAGCCCACCTGACCCCACGAAAGCTGAGAAA	28	NA	NA	NA	NA	NA
169	Cypriniformes	Leuciscidae	Phoxinus	Phoxinus oxycephalus	ASV_0003	CACCGCGGTTAAACGAGAGGCCCTAGTTGACAATGCAACGGCGTAAAGGGTGGTTAGGGAAAGCAATACAATAAAGCCAAATGGCCCCTTGGCCGTCATACGCTTCTAGGTGTCCGAAGCCCGATATACGAAAGTAGCTTTAAAAGAGCCCACCTGACGCCACGGAAGCTGAGAAA	113492	113492	179988	179988	153657	153657
170	Cypriniformes	Leuciscidae	Phoxinus	Phoxinus oxycephalus	ASV_0015	CACCGCGGTTAAACGAGAGGCCCTAGTTGACAATGCAACGGCGTAAAGGGTGGTTAGGGAGAGCAATACAATAAAGCCAAATGGCCCCTTGGCCGTCATACGCTTCTAGGTGTCCGAAGCCCAATATACGAAAGTAGCTTTAAAAGAGCCCACCTGACGCCACGGAAGCTGAGAAA	12273	12273	19284	19284	16399	16399
171	Cypriniformes	Leuciscidae	Phoxinus	Phoxinus oxycephalus	ASV_0021	CACCGCGGTTAAACGAGAGGCCCTAGTTGACAATGCAACGGCGTAAAGGGTGGTTAGGGGGAGCAATACAATAAAGCCAAATGGCCCCTTGGCCGTCATACGCTTCTAGGTGTCCGAAGCCCGATATACGAAAGTAGCTTTAAAAGAGCCCACCTGACGCCACGGAAGCTGAGAAA	6885	6885	12217	12217	10423	10423
172	Cypriniformes	Leuciscidae	Phoxinus	Phoxinus oxycephalus	ASV_0023	CACCGCGGTTAAACGAGAGGCCCTAGTTGACAATGCAACGGCGTAAAGGGTGGTTAGGGAGAGCAATACAATAAAGCCAAATGGCCCCTTGGCCGTCATACGCTTCTAGGTGTCCGAAGCCCGATATACGAAAGTAGCTTTAAAAGAGCCCACCTGACGCCACGGAAGCTGAGAAA	11696	11696	11899	11899	10354	10354
173	Cypriniformes	Leuciscidae	Phoxinus	Phoxinus oxycephalus	ASV_0041	CACCGCGGTTAAACGAGAGGCCCTAGTTGACAATGCAACGGCGTAAAGGGTGGTTAGGGAAAGCAATACAATAAAGCCAAATGGCCCCTTGGCCGTCATACGCTTCTAGGTGTCCGAAGCCCGATATACGAAAGTAGCTTTAAAAGAGCCCACCTGACGCCACGAAAGCTGAGAAA	3305	3305	3145	3145	2655	2655
174	Cypriniformes	Leuciscidae	Phoxinus	Phoxinus oxycephalus	ASV_0045	CACCGCGGTTAAACGAGAGGCCCTAGTTGACAATGCGACGGCGTAAAGGGTGGTTAGGGAGAGCAATACAATAAAGCCAAATGGCCCCTTGGCCGTCATACGCTTCTAGGTGTCCGAAGCCCAATATACGAAAGTAGCTTTAAAAGAGCCCACCTGACGCCACGGAAGCTGAGAAA	1087	1087	2565	2565	2227	2227
175	Cypriniformes	Leuciscidae	Phoxinus	Phoxinus oxycephalus	ASV_0059	CACCGCGGTTAAACGAGAGGCCCTAGTTGACAATGCAACGGCGTAAAGGGTGGTTAGGGAAAGCAATGCAATAAAGCCAAATGGCCCCTTGGCCGTCATACGCTTCTAGGTGTCCGAAGCCCGATATACGAAAGTAGCTTTAAAAGAGCCCACCTGACGCCACGGAAGCTGAGAAA	1592	1592	1537	1537	1359	1359
176	Cypriniformes	Leuciscidae	Phoxinus	Phoxinus oxycephalus	ASV_0070	CACCGCGGTTAAACGAGAGGCCCTAGTTGACAATGCAACGGCATAAAGGGTGGTTAGGGAAAGCAATACAATAAAGCCAAATGGCCCCTTGGCCGTCATACGCTTCTAGGTGTCCGAAGCCCGATATACGAAAGTAGCTTTAAAAGAGCCCACCTGACGCCACGGAAGCTGAGAAA	1094	1094	1056	1056	889	889
177	Cypriniformes	Leuciscidae	Phoxinus	Phoxinus oxycephalus	ASV_0097	CACCGCGGTTAAACGAGAGGCCCTAGTTGACAATGCAACGGCGTAAAGGGTGGTTAGGGAAAGCAATACAATAAAGCCAAATGGCCCCTTGGCCGTCATACGCTTCTAGGTGCCCGAAGCCCGATATACGAAAGTAGCTTTAAAAGAGCCCACCTGACGCCACGGAAGCTGAGAAA	209	NA	448	448	394	NA
178	Cypriniformes	Leuciscidae	Phoxinus	Phoxinus oxycephalus	ASV_0110	CACCGCGGTTAAACGAGAGGCCCTAGTTGACAATGCAACGGCGTAAAGGGTGGTTAGGGGGATCAATACAATAAAGCCAAATGGCCCCTTGGCCGTCATACGCTTCTAGGTGTCCGAAGCCCGATATACGAAAGTAGCTTTAAAAGAGCCCACCTGACGCCACGGAAGCTGAGAAA	327	327	330	NA	289	NA
179	Cypriniformes	Leuciscidae	Phoxinus	Phoxinus oxycephalus	ASV_0112	CACCGCGGTTAAACGAGAGGCCCTAGTTGACAATGCAACGGCGTAAAGGGTGGTTAGGGAAAGCAATACAATAAAGCCAAATGGCCCCTTGGCCATCATACGCTTCTAGGTGTCCGAAGCCCGATATACGAAAGTAGCTTTAAAAGAGCCCACCTGACGCCACGAAAGCTGAGAAA	326	326	325	NA	281	NA
180	Cypriniformes	Leuciscidae	Phoxinus	Phoxinus oxycephalus	ASV_0114	CACCGCGGTTAAACGAGAGGCCCTAGTTGACAATGCAACGGCGTAAAGGGTGGTTAGGGAAAGCAATACAATAAAGCCAAATGGCCCCTTGGCCGTCATACGCTTCTAGGTGTCCGAAGCCCGATATACGAAAGTAGCTTTAAAAGAGCCCACCTGACGACACGGAAGCTGAGAAA	282	282	294	NA	226	NA
181	Cypriniformes	Leuciscidae	Phoxinus	Phoxinus oxycephalus	ASV_0121	CACCGCGGTTAAACGAGAGGCCCTAGTTGACAATGCGACGGCGTAAAGGGTGGTTAGGGAAAGCAATACAATAAAGCCAAATGGCCCCTTGGCCGTCATACGCTTCTAGGTGTCCGAAGCCCGATATACGAAAGTAGCTTTAAAAGAGCCCACCTGACGCCACGGAAGCTGAGAAA	269	NA	266	NA	231	NA
182	Cypriniformes	Leuciscidae	Phoxinus	Phoxinus oxycephalus	ASV_0122	CACCGCGGTTAAACGAGAGGCCCTAGTTGACAATGCAACGGCGTAAAGGGTGGTTAAGGAAAGCAATACAATAAAGCCAAATGGCCCCTTGGCCGTCATACGCTTCTAGGTGTCCGAAGCCCGATATACGAAAGTAGCTTTAAAAGAGCCCACCTGACGCCACGGAAGCTGAGAAA	113	NA	264	NA	214	NA
183	Cypriniformes	Leuciscidae	Phoxinus	Phoxinus oxycephalus	ASV_0132	CACCGCGGTTAAACGAGAGGCCCTAGTTGACAATGCAACGGCGTAAAGGGTGGTTAGGGAGAGCAATACAATAAAGCCAAATGGCCCCTTGGCCGTCATACGCTTCTAGGTGTCCGAAGCCCAATATACGAAAGTAGCTTTAAAAGAGTCCACCTGACGCCACGGAAGCTGAGAAA	215	NA	213	NA	175	NA
184	Cypriniformes	Leuciscidae	Phoxinus	Phoxinus oxycephalus	ASV_0137	CACCGCGGTTAAACGAGAGGCCCTAGTTGACAATGCAACGGCGTAAAGGGTGGTTAGGGAAAGCAATACAATAAAGCCAAATGGCCCCTTGGCCGTCATACGCTTCTAGGTGTCCGAAACCCGATATACGAAAGTAGCTTTAAAAGAGCCCACCTGACGCCACGGAAGCTGAGAAA	218	NA	197	NA	NA	NA
185	Cypriniformes	Leuciscidae	Phoxinus	Phoxinus oxycephalus	ASV_0138	CACCGCGGTTAAACGAGAGACCCTAGTTGACAATGCAACGGCGTAAAGGGTGGTTAGGGAAAGCAATACAATAAAGCCAAATGGCCCCTTGGCCGTCATACGCTTCTAGGTGTCCGAAGCCCGATATACGAAAGTAGCTTTAAAAGAGCCCACCTGACGCCACGGAAGCTGAGAAA	207	NA	197	NA	NA	NA
186	Cypriniformes	Leuciscidae	Phoxinus	Phoxinus oxycephalus	ASV_0139	CACCGCGGTTAAACGAGTGGCCCTAGTTGACAATGCAACGGCGTAAAGGGTGGTTAGGGAAAGCAATACAATAAAGCCAAATGGCCCCTTGGCCGTCATACGCTTCTAGGTGTCCGAAGCCCGATATACGAAAGTAGCTTTAAAAGAGCCCACCTGACGCCACGGAAGCTGAGAAA	1181	1181	196	NA	NA	NA
187	Cypriniformes	Leuciscidae	Phoxinus	Phoxinus oxycephalus	ASV_0158	CACCGCTGTTAAACGAGAGGCCCTAGTTGACAATGCAACGGCGTAAAGGGTGGTTAGGGAAAGCAATACAATAAAGCCAAATGGCCCCTTGGCCGTCATACGCTTCTAGGTGTCCGAAGCCCGATATACGAAAGTAGCTTTAAAAGAGCCCACCTGACGCCACGGAAGCTGAGAAA	138	NA	142	NA	NA	NA
188	Cypriniformes	Leuciscidae	Phoxinus	Phoxinus oxycephalus	ASV_0159	CACCGCGGTTAAACAAGAGGCCCTAGTTGACAATGCAACGGCGTAAAGGGTGGTTAGGGAAAGCAATACAATAAAGCCAAATGGCCCCTTGGCCGTCATACGCTTCTAGGTGTCCGAAGCCCGATATACGAAAGTAGCTTTAAAAGAGCCCACCTGACGCCACGGAAGCTGAGAAA	66	NA	140	NA	NA	NA
189	Cypriniformes	Leuciscidae	Phoxinus	Phoxinus oxycephalus	ASV_0168	CACCGCGGTTAAACGAGAGGCCCTAGTTGACAATTCAACGGCGTAAAGGGTGGTTAGGGAAAGCAATACAATAAAGCCAAATGGCCCCTTGGCCGTCATACGCTTCTAGGTGTCCGAAGCCCGATATACGAAAGTAGCTTTAAAAGAGCCCACCTGACGCCACGGAAGCTGAGAAA	125	NA	131	NA	NA	NA
190	Cypriniformes	Leuciscidae	Phoxinus	Phoxinus oxycephalus	ASV_0172	CACCGCGGTTAAACGAGAGGCCCTAGTTGACAATGCAACGGCGTAAAGGGTGGTTAGGGAGAGCAATACAATAAAGCCAAATGGCCACTTGGCCGTCATACGCTTCTAGGTGTCCGAAGCCCAATATACGAAAGTAGCTTTAAAAGAGCCCACCTGACGCCACGGAAGCTGAGAAA	131	NA	126	NA	105	NA
191	Cypriniformes	Leuciscidae	Phoxinus	Phoxinus oxycephalus	ASV_0174	CACCGCGGTTAAACGAGAGGCCCTAGTTGACAATGCAACGGCGTAAAGGGTGGTTAGGGAAAGCAATACAATAAAGCCAAATGGCCCCTTGGCCGTCATACGCTTCTAGGTTTCCGAAGCCCGATATACGAAAGTAGCTTTAAAAGAGCCCACCTGACGCCACGGAAGCTGAGAAA	123	NA	123	NA	NA	NA
192	Cypriniformes	Leuciscidae	Phoxinus	Phoxinus oxycephalus	ASV_0182	CACCGCGGTTAAACGAGAGGCCCTAGTTGACAATGCAACGGCGTAAAGGGTGGTTAGGGAAAGCAATACAATAAAGCCAAATGGCCCCTTGGCCGTCATACGCTTCTAGGTGTCCGAAGCCCGATATACGAAAGTAGCTTTAAAAGAGCCCACCTGACGCCACGGAAGCCGAGAAA	178	NA	113	NA	NA	NA
193	Cypriniformes	Leuciscidae	Phoxinus	Phoxinus oxycephalus	ASV_0183	CACCGCGGTTAAACGAGAGGCCCTAGTTGACAATGCAACGGCGTAAAGGGTGGTTAGGGAAAGCAATACAATAAAGCCAAATGGCCCCTTGGCCGTCATACGCTTCTAGGTGTCCGAAGCCCGATATACGAAAGTAGCTTTAAAAGAGCCCACCTAACGCCACGGAAGCTGAGAAA	119	NA	113	NA	NA	NA
194	Cypriniformes	Leuciscidae	Phoxinus	Phoxinus oxycephalus	ASV_0185	CACCGCGGTTAAACGAGAGGCCCTAGTTTACAATGCAACGGCGTAAAGGGTGGTTAGGGGGAGCAATACAATAAAGCCAAATGGCCCCTTGGCCGTCATACGCTTCTAGGTGTCCGAAGCCCGATATACGAAAGTAGCTTTAAAAGAGCCCACCTGACGCCACGGAAGCTGAGAAA	107	NA	112	NA	91	NA
195	Cypriniformes	Leuciscidae	Phoxinus	Phoxinus oxycephalus	ASV_0191	CACCGCGGTTAAACGAGAGGCCCTAGTTGACAATGCAACGGCGTAAAGGGTGGTTAGGGGGAGCAATACAATAAAGCCAAATGGCCCCTTGGCCGTCATACGCTTCTAGGTGTCCGAAGCCCGATATACGAAAGTAGCTTTAAAAGAGCCCACCTGACTCCACGGAAGCTGAGAAA	113	NA	104	NA	88	NA
196	Cypriniformes	Leuciscidae	Phoxinus	Phoxinus oxycephalus	ASV_0211	CACCGCGGTTAAACGAGAGGCCCTAGTTGACAATGCAACGGCGTAAAGGGTGGTTAGGGAGAGGAATACAATAAAGCCAAATGGCCCCTTGGCCGTCATACGCTTCTAGGTGTCCGAAGCCCAATATACGAAAGTAGCTTTAAAAGAGCCCACCTGACGCCACGGAAGCTGAGAAA	84	NA	75	NA	65	NA
197	Cypriniformes	Leuciscidae	Phoxinus	Phoxinus oxycephalus	ASV_0217	CACCGCGGTTAAACGAGAGGCCCTAGTTGACAATGCAACGGCGTAAAGGGTGGTTATGGAAAGCAATACAATAAAGCCAAATGGCCCCTTGGCCGTCATACGCTTCTAGGTGTCCGAAGCCCGATATACGAAAGTAGCTTTAAAAGAGCCCACCTGACGCCACGGAAGCTGAGAAA	51	NA	66	NA	NA	NA
198	Cypriniformes	Leuciscidae	Phoxinus	Phoxinus oxycephalus	ASV_0223	CACCGCGGTTAAACGAGAGGCCCTAGTTGACAATACAACGGCGTAAAGGGTGGTTAGGGAAAGCAATACAATAAAGCCAAATGGCCCCTTGGCCGTCATACGCTTCTAGGTGTCCGAAGCCCGATATACGAAAGTAGCTTTAAAAGAGCCCACCTGACGCCACGGAAGCTGAGAAA	348	348	60	NA	NA	NA
199	Cypriniformes	Leuciscidae	Phoxinus	Phoxinus oxycephalus	ASV_0229	AACCGCGGTTAAACGAGAGGCCCTAGTTGACAATGCAACGGCGTAAAGGGTGGTTAGGGAAAGCAATACAATAAAGCCAAATGGCCCCTTGGCCGTCATACGCTTCTAGGTGTCCGAAGCCCGATATACGAAAGTAGCTTTAAAAGAGCCCACCTGACGCCACGGAAGCTGAGAAA	NA	NA	55	NA	NA	NA
200	Cypriniformes	Leuciscidae	Phoxinus	Phoxinus oxycephalus	ASV_0244	CACCGCGGTTAAACGAGAGGCCCTAGTTGACAATGCAACGGCGTAAAGGGTGGTTAGGGGGAGCAATACAATAAAGCCAAATGGCCCCTTGGCCGTCATACGCTTCTAGGTGTCCGAAGCCCGATATACGAAAGTAGCTTTAAAAGAGCCCACCCGACGCCACGGAAGCTGAGAAA	62	NA	50	NA	NA	NA
201	Cypriniformes	Leuciscidae	Phoxinus	Phoxinus oxycephalus	ASV_0253	CACCGCGGTTAAACGAGGGGCCCTAGTTGACGATGCAACGGCGTAAAGGGTGGTTAGGGAAAGCAATACAATAAAGCCAAATGGCCCCTTGGCCGTCATACGCTTCTAGGTGTCCGAAGCCCGATATACGAAAGTAGCTTTAAAAGAGCCCACCTGACGCCACGGAAGCTGAGAAA	41	NA	40	NA	33	NA
202	Cypriniformes	Leuciscidae	Phoxinus	Phoxinus oxycephalus	ASV_0257	CACCGCGGTTAAACGAGAGGCCCTAGTTGACAATGCAACGGCGTAAAGGGTGGTTAGGGAGAGCAATACAATAAAGCCAAATGGCCCCTTGGCCGTCATACGCTTCTAGGTGTCCGAAGCCCAATATACGAAAGTAGCTTTAAAAGAGCCAACCTGACGCCACGGAAGCTGAGAAA	36	NA	37	NA	NA	NA
203	Cypriniformes	Leuciscidae	Phoxinus	Phoxinus oxycephalus	ASV_0284	CACCGCGGTTAAACGAGAGGCCCTAGTTGACAATGCAACGGCGTAAAGGGGGGTTAGGGAAAGCAATACAATAAAGCCAAATGGCCCCTTGGCCGTCATACGCTTCTAGGTGTCCGAAGCCCGATATACGAAAGTAGCTTTAAAAGAGCCCACCTGACGCCACGGAAGCTGAGAAA	4456	4456	NA	NA	2309	2309
204	Cypriniformes	Leuciscidae	Phoxinus	Phoxinus oxycephalus	ASV_0304	CACCGCGGTTAAACGAGAGGCCCTAGTTGACAATGCAACGGCGTAAAGGGGGGTTAGGGAGAGCAATACAATAAAGCCAAATGGCCCCTTGGCCGTCATACGCTTCTAGGTGTCCGAAGCCCGATATACGAAAGTAGCTTTAAAAGAGCCCACCTGACGCCACGGAAGCTGAGAAA	319	319	NA	NA	139	NA
205	Cypriniformes	Leuciscidae	Phoxinus	Phoxinus oxycephalus	ASV_0308	CACCGCGGTTAAACGAGAGGCCCTAGTTGACAATGCAACGGCGTAAAGGGGGGTTAGGGAGAGCAATACAATAAAGCCAAATGGCCCCTTGGCCGTCATACGCTTCTAGGTGTCCGAAGCCCAATATACGAAAGTAGCTTTAAAAGAGCCCACCTGACGCCACGGAAGCTGAGAAA	438	438	NA	NA	118	NA
206	Cypriniformes	Leuciscidae	Phoxinus	Phoxinus oxycephalus	ASV_0322	CACCGCGGTTAAACGAGAGGCCCTAGTTGACAATGCAACGGCGTAAAGGGGGGTTAGGGAAAGCAATACAATAAAGCCAAATGGCCCCTTGGCCGTCATACGCTTCTAGGTGTCCGAAGCCCGATATACGAAAGTAGCTTTAAAAGAGCCCACCTGACGCCACGAAAGCTGAGAAA	97	NA	NA	NA	54	NA
207	Cypriniformes	Leuciscidae	Phoxinus	Phoxinus oxycephalus	ASV_0333	CACCGCGGTTAAACGAGAGGCCCTAGTTGACAATGCAACGGCGTAAAGGGGGGTTAGGGGGAGCAATACAATAAAGCCAAATGGCCCCTTGGCCGTCATACGCTTCTAGGTGTCCGAAGCCCGATATACGAAAGTAGCTTTAAAAGAGCCCACCTGACGCCACGGAAGCTGAGAAA	192	NA	NA	NA	39	NA
208	Cypriniformes	Leuciscidae	Phoxinus	Phoxinus oxycephalus	ASV_0345	CACCGCGGTTAAACGAGAGGCCCTAGTTGACAATGCAACGGCGTAAAGGGGGGTTAGGGAAAGCAATGCAATAAAGCCAAATGGCCCCTTGGCCGTCATACGCTTCTAGGTGTCCGAAGCCCGATATACGAAAGTAGCTTTAAAAGAGCCCACCTGACGCCACGGAAGCTGAGAAA	43	NA	NA	NA	26	NA
209	Cypriniformes	Leuciscidae	Phoxinus	Phoxinus oxycephalus	ASV_0363	CACCGCGGTTAAACGAGAGGCCCTAGTTGACAATGCAACGGCGTAAAGGGTGGTTAGGGAAAGCAATACAATAAAGCCAAATGGCCCCTTGGCCGTCACACGCTTCTAGGTGTCCGAAGCCCGATATACGAAAGTAGCTTTAAAAGAGCCCACCTGACGACACGGAAGCTGAGAAA	16	NA	NA	NA	19	NA
210	Cypriniformes	Leuciscidae	Phoxinus	Phoxinus oxycephalus	ASV_0375	CACCGCGGTTAAACGAGAGGCCCTAGTTGACAATGCAACGGCGTAAAGGGTGGTTAGGGAAAGCAATACAATAAAGCCAAATGGCCCCTTGGCCGTCATACGCTTCTAGGTGTCCGAAGCCCGATATACGAAAGTAGCTTTAAAAGAGCCCACCTGACGCCACGGAAGCTAGGAAA	NA	NA	NA	NA	16	NA
211	Cypriniformes	Leuciscidae	Phoxinus	Phoxinus oxycephalus	ASV_0376	CACCGCGGTTAAACGAGAGGCCCTAGTTGACAATGCAACGGCGTAAAGGGTGGTTAGGGAAAGCAATACAATAAAGCCAAATGGCCCCTTGGCCGTCATACGCTTCTAGGTGTCCGAAGCCCGATATACGAAAGTAGCTTTAAAAAGGCCCACCTGACGCCACGAAAGCTGAGAAA	19	NA	NA	NA	15	NA
212	Cypriniformes	Leuciscidae	Phoxinus	Phoxinus oxycephalus	ASV_0386	CACCGCGGTTAAACGAGGGGCCCTAGTTGACAATGCAACGGCGTAAAGGGTGGTTAGGGAGAGCAATACAATAAAGCCAAATGGCCCCTTGGCCGTCATACGCTTCTAGGTGTCCGAAGCCCAATATACGAAAGTAGCTTTAAAAGAGTCCACCTGACGCCACGGAAGCTGAGAAA	NA	NA	NA	NA	13	NA
213	Cypriniformes	Leuciscidae	Phoxinus	Phoxinus oxycephalus	ASV_0392	CACCGCGGTTAAACGAGAGGCCCTAGTTGACAATGCAACGGCGTAAAGGGTGGTTAGGGGGAGCAATACAATAAAGCCAAATGGCCCCTTGGCCGTCATACGCTTCTAGGTGTCCGAAGCCCGATATACGAAAGTAGCTTTAAAAGAGACCACCTGACGCCACGGAAGCTGAGAAA	14	NA	NA	NA	13	NA
214	Cypriniformes	Leuciscidae	Phoxinus	Phoxinus oxycephalus	ASV_0393	CACCGCGGTTAAACGAGAGGCCCTAGTTGACAATGCAACGGCGTAAAGGGTGGTTAGGGGGAGCAATACAATAAAGCCAAATGGCCCCTTGGCCGTCATACGCTTCTAGGTGTCCGAAGCCCGATATACGAAAGTAGCTTTAAAAAAGCCCACCTGACGCCACGGAAGCTGAGAAA	NA	NA	NA	NA	13	NA
215	Cypriniformes	Leuciscidae	Phoxinus	Phoxinus oxycephalus	ASV_0395	CACCGCGGTTAAACGAGAGGCCCTAGTTGACAATGCAACGGCGTAAAGGGTGGTTAGGGAAAGCAATACAATAAAGCCAAATGGCCCCTTGGCCGTCATACGCTTCTAGGTGTCCGAAGCCCGATATACGAAAGTAGCTTTAAAAGAGCCCACCTGACCCCACGAAAGCTGAGAAA	18	NA	NA	NA	12	NA
216	Cypriniformes	Leuciscidae	Phoxinus	Phoxinus oxycephalus	ASV_0437	CACCGCGGTTAAACGAGAGGCCCTAGTTGACAATGCAACGGCGTAAAGGGTGGTTAGGGAAAGCAATACAATAAAGCCAAATGGCCCCTTGGCCGTCATACGCTTCTAGGTGTCCGAAGCCCGATATACGAAAGTAGCTTTAAAAGAGCCCCCCTGACGCCACGGAAGCTGAGAAA	361	361	NA	NA	NA	NA
217	Cypriniformes	Leuciscidae	Phoxinus	Phoxinus oxycephalus	ASV_0438	CACCGCGGTTAAACGAGAGGCCCTAGTTGACAATGCAACGGCGTAAAGGGTGGTTAGGGAAAGCAATACAATAAAGCCAAATGGCCCCTTGGCCGTCATACGCTTCTAGGTGTCCGAAGCCCGATATACGAAAGTAGCTTTAAAAGAGCCCTCCTGACGCCACGGAAGCTGAGAAA	350	350	NA	NA	NA	NA
218	Cypriniformes	Leuciscidae	Phoxinus	Phoxinus oxycephalus	ASV_0440	CACCGCGGTTAAACGAGAGGCCCTAGTTGACAATGCAATGGCGTAAAGGGTGGTTAGGGAAAGCAATACAATAAAGCCAAATGGCCCCTTGGCCGTCATACGCTTCTAGGTGTCCGAAGCCCGATATACGAAAGTAGCTTTAAAAGAGCCCACCTGACGCCACGGAAGCTGAGAAA	341	341	NA	NA	NA	NA
219	Cypriniformes	Leuciscidae	Phoxinus	Phoxinus oxycephalus	ASV_0441	CACCGCGGTTAAACGAGAGGCCCTAGTTGACAATGTAACGGCGTAAAGGGTGGTTAGGGAAAGCAATACAATAAAGCCAAATGGCCCCTTGGCCGTCATACGCTTCTAGGTGTCCGAAGCCCGATATACGAAAGTAGCTTTAAAAGAGCCCACCTGACGCCACGGAAGCTGAGAAA	330	330	NA	NA	NA	NA
220	Cypriniformes	Leuciscidae	Phoxinus	Phoxinus oxycephalus	ASV_0444	CACCGCGGTTAAACGAGAGGCCCTAGTTGACAATGCAACGGCGTAAAGGGTGGTTAGGGAAAGCAATACAATAAAGCCAAATGGCCCCTTGGCCGTCATACGCTTCTAGGTGTCCGAAGCCCGATATACGAAAGTAGCTTTAAAAGAGTCCACCTGACGCCACGGAAGCTGAGAAA	302	302	NA	NA	NA	NA
221	Cypriniformes	Leuciscidae	Phoxinus	Phoxinus oxycephalus	ASV_0447	CACCGCGGTTAAACGAGAGGCCCTAGTTGACAATGCAACGGCGTAAAGGGTGGTTAGGGAAAGCAATACAATAAAGCCAAATGGCCCCTTGGCCATCATACGCTTCTAGGTGTCCGAAGCCCGATATACGAAAGTAGCTTTAAAAGAGCCCACCTGACGCCACGGAAGCTGAGAAA	295	295	NA	NA	NA	NA
222	Cypriniformes	Leuciscidae	Phoxinus	Phoxinus oxycephalus	ASV_0464	CACCGCGGTTAAACGAGAGGCCCTAGTTGACAATGCAACGGCGTAAAGGGTGGTTAGGGAAAGCAATACAATAAAGCCAAATGGCCCCTTGGTCGTCATACGCTTCTAGGTGTCCGAAGCCCGATATACGAAAGTAGCTTTAAAAGAGCCCACCTGACGCCACGGAAGCTGAGAAA	217	NA	NA	NA	NA	NA
223	Cypriniformes	Leuciscidae	Phoxinus	Phoxinus oxycephalus	ASV_0468	CACCGCGGTTAAACGAGAGGCCCTAGTTGACAATGCAACGGCGTAAAGGGTGGTTAGGGAAAGCAATACAATAAAGCCAAATGGCCCCTTGGCCGTCATACGCTTCTAGGTGTCCGAAGCCCGATATACGAAAGTAGCTTTAAAAGAGCCCACCTGACGCCACGGAAGCTGAGAA	208	NA	NA	NA	NA	NA
224	Cypriniformes	Leuciscidae	Phoxinus	Phoxinus oxycephalus	ASV_0476	CACCGCGGTTAAACGAGAGGCCCTAGTTGACAATGCAACGGCGTAAAGGGTGGTTAGGGAAAGCAATACAATAAAGCCAAATGGCCCCTTGGCCGTCATACGCTTCTAGGTGTCCGAAGCCCGATATACGAAAGTAGCGTTAAAAGAGCCCACCTGACGCCACGGAAGCTGAGAAA	183	NA	NA	NA	NA	NA
225	Cypriniformes	Leuciscidae	Phoxinus	Phoxinus oxycephalus	ASV_0478	CACCGCGGTTATACGAGAGGCCCTAGTTGACAATGCAACGGCGTAAAGGGTGGTTAGGGAAAGCAATACAATAAAGCCAAATGGCCCCTTGGCCGTCATACGCTTCTAGGTGTCCGAAGCCCGATATACGAAAGTAGCTTTAAAAGAGCCCACCTGACGCCACGGAAGCTGAGAAA	182	NA	NA	NA	NA	NA
226	Cypriniformes	Leuciscidae	Phoxinus	Phoxinus oxycephalus	ASV_0491	CACCGCGGTTAAACGAGAGGCCCTAGTTGACAATGCAACGCCGTAAAGGGTGGTTAGGGAAAGCAATACAATAAAGCCAAATGGCCCCTTGGCCGTCATACGCTTCTAGGTGTCCGAAGCCCGATATACGAAAGTAGCTTTAAAAGAGCCCACCTGACGCCACGGAAGCTGAGAAA	162	NA	NA	NA	NA	NA
227	Cypriniformes	Leuciscidae	Phoxinus	Phoxinus oxycephalus	ASV_0492	CACCGCGGTTAAACGAGAGGCCCTAGTTGACAATGCAACGGCGTAAAGGGTGGTTAGGGAAAGCAATACAATAAAGCCAAATGGTCCCTTGGCCGTCATACGCTTCTAGGTGTCCGAAGCCCGATATACGAAAGTAGCTTTAAAAGAGCCCACCTGACGCCACGGAAGCTGAGAAA	162	NA	NA	NA	NA	NA
228	Cypriniformes	Leuciscidae	Phoxinus	Phoxinus oxycephalus	ASV_0503	CACCGCGGTTAAACGAGAGGCCCTAGTTGACAATGCAACGGCGTAAAGGGTGGTTAGGGAAAGCAATACAATAAAGCCAAATGGCCCCTTGGCCGTCATACGCTTCTAGGTGTCCGAAGCCCGTTATACGAAAGTAGCTTTAAAAGAGCCCACCTGACGCCACGGAAGCTGAGAAA	152	NA	NA	NA	NA	NA
229	Cypriniformes	Leuciscidae	Phoxinus	Phoxinus oxycephalus	ASV_0515	CACCGCGGTTAAACGAGAGGCCCTAGTTGACAATGCAACGGCGTAAAGGGTGGTTAGGGAAAGCAATACAATAAAGCCAAATGGCCCCTTGGCCGTCATATGCTTCTAGGTGTCCGAAGCCCGATATACGAAAGTAGCTTTAAAAGAGCCCACCTGACGCCACGGAAGCTGAGAAA	139	NA	NA	NA	NA	NA
230	Cypriniformes	Leuciscidae	Phoxinus	Phoxinus oxycephalus	ASV_0517	CACCGCGGTTAAACGAGAGGCCCTAGTTGACAATGCAACGGCGTAAAGGGTGGTTAGGGAAAGCAATACAATAAAGCCAAATGGCCCCTTGGCCGTCATACGCTTCTAGGTGTCCGAAGCCCAATATACGAAAGTAGCTTTAAAAGAGCCCACCTGACGCCACGGAAGCTGAGAAA	137	NA	NA	NA	NA	NA
231	Cypriniformes	Leuciscidae	Phoxinus	Phoxinus oxycephalus	ASV_0521	CACCGCGGTTAAACGAGAGGCCCTAGTTGACAATGCAACGGCGTAAAGGGAGGTTAGGGAAAGCAATACAATAAAGCCAAATGGCCCCTTGGCCGTCATACGCTTCTAGGTGTCCGAAGCCCGATATACGAAAGTAGCTTTAAAAGAGCCCACCTGACGCCACGGAAGCTGAGAAA	132	NA	NA	NA	NA	NA
232	Cypriniformes	Leuciscidae	Phoxinus	Phoxinus oxycephalus	ASV_0522	CACCGCGGTTAAACGCGAGGCCCTAGTTGACAATGCAACGGCGTAAAGGGTGGTTAGGGAAAGCAATACAATAAAGCCAAATGGCCCCTTGGCCGTCATACGCTTCTAGGTGTCCGAAGCCCGATATACGAAAGTAGCTTTAAAAGAGCCCACCTGACGCCACGGAAGCTGAGAAA	132	NA	NA	NA	NA	NA
233	Cypriniformes	Leuciscidae	Phoxinus	Phoxinus oxycephalus	ASV_0525	CACCGCGGTTAAACGAGAGGCCCTAGTTGACAATGCAACGGCGTAAAGGGTGGTTAGGGAAAGCAATACAATAAAGCCAAATGGCCCCTTGGCCGTCATACGCTTCTAGGTGTCCGAAGCCCGATATACGAAAGTAGCTTTAAAGGAGCCCACCTGACGCCACGGAAGCTGAGAAA	130	NA	NA	NA	NA	NA
234	Cypriniformes	Leuciscidae	Phoxinus	Phoxinus oxycephalus	ASV_0527	CACCGCGGTTAAACGAGAGGCCCTAGTTGACAATGCAACGGCGTAAAGGGTGGTTAGGGAAAGCAATACAATAAAGCCAAATGGCCCCTTGGCCGTCATACGCTTCTAGGTGTCCGAAGCCCGATATACGAAAGTAGCTTTAAAATAGCCCACCTGACGCCACGGAAGCTGAGAAA	129	NA	NA	NA	NA	NA
235	Cypriniformes	Leuciscidae	Phoxinus	Phoxinus oxycephalus	ASV_0535	CACCGCGGTTAAACGAGAGGCCCTAGTTGACAATGCAACGGCGTAAAGGGTGGTTAGGGAAAGCAATACAATAAAGCCAAATGACCCCTTGGCCGTCATACGCTTCTAGGTGTCCGAAGCCCGATATACGAAAGTAGCTTTAAAAGAGCCCACCTGACGCCACGGAAGCTGAGAAA	121	NA	NA	NA	NA	NA
236	Cypriniformes	Leuciscidae	Phoxinus	Phoxinus oxycephalus	ASV_0537	CACCGCGGTTAAACGAGAGGCCCTAGTTGACAATGCAACGGCGTAAAGGGTGGTTAGGGAAAGCAATACAATTAAAGCCAAATGGCCCCTTGGCCGTCATACGCTTCTAGGTGTCCGAAGCCCGATATACGAAAGTAGCTTTAAAAGAGCCCACCTGACGCCACGGAAGCTGAGAAA	120	NA	NA	NA	NA	NA
237	Cypriniformes	Leuciscidae	Phoxinus	Phoxinus oxycephalus	ASV_0546	CACCGCGGTTAAACGAGAGGCCCTAGTTGACAATGCCACGGCGTAAAGGGTGGTTAGGGAAAGCAATACAATAAAGCCAAATGGCCCCTTGGCCGTCATACGCTTCTAGGTGTCCGAAGCCCGATATACGAAAGTAGCTTTAAAAGAGCCCACCTGACGCCACGGAAGCTGAGAAA	114	NA	NA	NA	NA	NA
238	Cypriniformes	Leuciscidae	Phoxinus	Phoxinus oxycephalus	ASV_0555	CACCGCGGTTAAACGAGAGGCCCTAGTTGACAATGCAACGGCGTAAAGGGTGGTTAGGGAAAGCAATACAATAAAGCCAAATGGCCCCTTGGCCGTCATACGCTTCTAGGTGTCCGAAGCCCGATATACGAAAGTAGCTTGAAAAGAGCCCACCTGACGCCACGGAAGCTGAGAAA	108	NA	NA	NA	NA	NA
239	Cypriniformes	Leuciscidae	Phoxinus	Phoxinus oxycephalus	ASV_0562	CACCGCGGTTAAACGAGAGGCCCTAGTTGACAATGCAACGGCGTAAAGGGTGGTTAGGGAAAGCAATACAATAAAGCCAAATGGCCCCTTGGCCGTCATACGCTTCTAGGTGTCCGAAGTCCGATATACGAAAGTAGCTTTAAAAGAGCCCACCTGACGCCACGGAAGCTGAGAAA	104	NA	NA	NA	NA	NA
240	Cypriniformes	Leuciscidae	Phoxinus	Phoxinus oxycephalus	ASV_0563	CACCGCGGTTAAACGAGAGGCCCTAGTTGATAATGCAACGGCGTAAAGGGTGGTTAGGGAAAGCAATACAATAAAGCCAAATGGCCCCTTGGCCGTCATACGCTTCTAGGTGTCCGAAGCCCGATATACGAAAGTAGCTTTAAAAGAGCCCACCTGACGCCACGGAAGCTGAGAAA	103	NA	NA	NA	NA	NA
241	Cypriniformes	Leuciscidae	Phoxinus	Phoxinus oxycephalus	ASV_0566	CACCGCGGTTAAACGAGAGGCCCTAGTTGACAATGCAACGGCGTAAAGGGTGGTTAGGGAAAGTAATACAATAAAGCCAAATGGCCCCTTGGCCGTCATACGCTTCTAGGTGTCCGAAGCCCGATATACGAAAGTAGCTTTAAAAGAGCCCACCTGACGCCACGGAAGCTGAGAAA	102	NA	NA	NA	NA	NA
242	Cypriniformes	Leuciscidae	Phoxinus	Phoxinus oxycephalus	ASV_0575	CACCGCGGTTAAACGAGAGGCCCTAGTTGACAATGCAACGGCGTAAAGGGTGGTTAGGGAAAGCAATACAATAAAGCCAAATGGCCCCTTGGCCGTCATACGCTTCTAGGTGTCCGAAGCCCGATATACGAAAGTAGCTTTAAAAGAGCCCACCAGACGCCACGGAAGCTGAGAAA	98	NA	NA	NA	NA	NA
243	Cypriniformes	Leuciscidae	Phoxinus	Phoxinus oxycephalus	ASV_0587	CACCGCGGTTAAACGAGAGGCCCTAGTTGACAATGCAACGGCGTAAAGGGTGGATAGGGAAAGCAATACAATAAAGCCAAATGGCCCCTTGGCCGTCATACGCTTCTAGGTGTCCGAAGCCCGATATACGAAAGTAGCTTTAAAAGAGCCCACCTGACGCCACGGAAGCTGAGAAA	92	NA	NA	NA	NA	NA
244	Cypriniformes	Leuciscidae	Phoxinus	Phoxinus oxycephalus	ASV_0592	CACCGCGGTTAAACGAGAGGCCCTAGTTGACAATGCAACGGCGTAAAGGGTGGTTAGGGAAAGCAATACAATAAAGCCAAATGGCCCCTTGGCCGTCATACGCTTCTAGGTGTCCGAAGCCCGATATACGAAAGTAGCTTTAAAAGAGCCCACCTTACGCCACGGAAGCTGAGAAA	90	NA	NA	NA	NA	NA
245	Cypriniformes	Leuciscidae	Phoxinus	Phoxinus oxycephalus	ASV_0599	CACCGCGGTTAAAAGAGAGGCCCTAGTTGACAATGCAACGGCGTAAAGGGTGGTTAGGGAAAGCAATACAATAAAGCCAAATGGCCCCTTGGCCGTCATACGCTTCTAGGTGTCCGAAGCCCGATATACGAAAGTAGCTTTAAAAGAGCCCACCTGACGCCACGGAAGCTGAGAAA	87	NA	NA	NA	NA	NA
246	Cypriniformes	Leuciscidae	Phoxinus	Phoxinus oxycephalus	ASV_0609	CACCGCGGTTAAACGAGAGGCCCTAGTTGACAATGCAACGGCGTAAAGGGTGGTTAGGGAAAGCAATACAATAAAGCCAAATGGCCCCTTGGCCGTCATACGCTTCTAGGTGTCCGAAGCCCGATATACGAAAGTAGCTGTAAAAGAGCCCACCTGACGCCACGGAAGCTGAGAAA	82	NA	NA	NA	NA	NA
247	Cypriniformes	Leuciscidae	Phoxinus	Phoxinus oxycephalus	ASV_0616	CACCGCGGTTAAACGAGAGGCCATAGTTGACAATGCAACGGCGTAAAGGGTGGTTAGGGAAAGCAATACAATAAAGCCAAATGGCCCCTTGGCCGTCATACGCTTCTAGGTGTCCGAAGCCCGATATACGAAAGTAGCTTTAAAAGAGCCCACCTGACGCCACGGAAGCTGAGAAA	80	NA	NA	NA	NA	NA
248	Cypriniformes	Leuciscidae	Phoxinus	Phoxinus oxycephalus	ASV_0622	CACCGCGGTTAAACGAGAGGCCCTAGTTGACAATGCAACGGCGTAAAGGGTGGTTAGGGAAAGCAATACAATAAAGCCAAATGGCCCCTTGGCCGTCATACGCTTCTAGGTGTCCGAAGCCCGATATACGAAAGTAGCTTTAAAAGAGCCCACCTGACGCCATGGAAGCTGAGAAA	77	NA	NA	NA	NA	NA
249	Cypriniformes	Leuciscidae	Phoxinus	Phoxinus oxycephalus	ASV_0626	CACCGCGGTTAAACGAGAGGCCCTAGTTGACAATGCAACGGCGTAAAGGGTGGTTGGGGAAAGCAATACAATAAAGCCAAATGGCCCCTTGGCCGTCATACGCTTCTAGGTGTCCGAAGCCCGATATACGAAAGTAGCTTTAAAAGAGCCCACCTGACGCCACGGAAGCTGAGAAA	77	NA	NA	NA	NA	NA
250	Cypriniformes	Leuciscidae	Phoxinus	Phoxinus oxycephalus	ASV_0628	CACCGCGGTTAAACGAGAGGCCCTAGTTGACAATGCAACGGCGTAAAGGGTGGTTAGGGAGAGCAATACAATAAAGCCAAATGGCCCCTTGGCCGTCATACGCTTCTAGGTGTCCGAAGCCCAATATACGAAAGTAGCTTTAAAAGAGCCCTCCTGACGCCACGGAAGCTGAGAAA	76	NA	NA	NA	NA	NA
251	Cypriniformes	Leuciscidae	Phoxinus	Phoxinus oxycephalus	ASV_0630	CACCGCGGTTAAACGAGAGGCCCTAGTTGACAATGCAACGGCGTAAAGGGTGGTTAGGGAAAGCAATACAATAAAGCCAAATGGCCCCTTGGCCGTCATACGCTTCTAGGTGTCCGAAGCCCGATATACGAAAGTAGCTTTAAAAGAGCCCACCCGACGCCACGGAAGCTGAGAAA	75	NA	NA	NA	NA	NA
252	Cypriniformes	Leuciscidae	Phoxinus	Phoxinus oxycephalus	ASV_0636	CACCGCGGTTAAACGAGAGGCCCTAGTTGACAATGCAACGGCGTAAAGGGTGGTTAGGGAAAGCAATACAATAAAGCCAAATGGCCCCTTGGCCGTCATACGCTTCTAGGTGTCCGAAGCCCGATATACGAAAGTAGCTTTAAAAGAGCCCACCTGACGCCACGGAAGTTGAGAAA	73	NA	NA	NA	NA	NA
253	Cypriniformes	Leuciscidae	Phoxinus	Phoxinus oxycephalus	ASV_0644	CACCGCGGTTAAACGAGAGGTCCTAGTTGACAATGCAACGGCGTAAAGGGTGGTTAGGGAAAGCAATACAATAAAGCCAAATGGCCCCTTGGCCGTCATACGCTTCTAGGTGTCCGAAGCCCGATATACGAAAGTAGCTTTAAAAGAGCCCACCTGACGCCACGGAAGCTGAGAAA	69	NA	NA	NA	NA	NA
254	Cypriniformes	Leuciscidae	Phoxinus	Phoxinus oxycephalus	ASV_0656	CACCGCGGTTAAACGAGAGGCCCTAGTTGACAATGCAACGGCGTAAAGGGTGGTTAGGGAGAGCAATACAATAAAGCCAAATGGCCCCTTGGCCATCATACGCTTCTAGGTGTCCGAAGCCCAATATACGAAAGTAGCTTTAAAAGAGCCCACCTGACGCCACGGAAGCTGAGAAA	66	NA	NA	NA	NA	NA
255	Cypriniformes	Leuciscidae	Phoxinus	Phoxinus oxycephalus	ASV_0670	CACCGCGGTTAAACGAGAGGCCCTAGTTGACAATGCAACGGCGTAAAGGGTGGTTAGGGAAAGCAATACAATAAAGCCAAATGGCCCCTTGGCCGTCATACGCTTCTGGGTGTCCGAAGCCCGATATACGAAAGTAGCTTTAAAAGAGCCCACCTGACGCCACGGAAGCTGAGAAA	61	NA	NA	NA	NA	NA
256	Cypriniformes	Leuciscidae	Phoxinus	Phoxinus oxycephalus	ASV_0683	CACCGCGGTTAAACGAGAGGCCCTAGTTGACAATGCAACGGCGTAAAGGGTGGTTAGGGAAAGCAATACAATAAAGCCAAATGGCCCCTTGGCCGTCATACGCTTCTAGGTGTCCGAAGCCCGATATACGAAAGTAGCTTTAAAAGAGCCCGCCTGACGCCACGGAAGCTGAGAAA	57	NA	NA	NA	NA	NA
257	Cypriniformes	Leuciscidae	Phoxinus	Phoxinus oxycephalus	ASV_0688	ACCGCGGTTAAACGAGAGGCCCTAGTTGACAATGCAACGGCGTAAAGGGTGGTTAGGGAAAGCAATACAATAAAGCCAAATGGCCCCTTGGCCGTCATACGCTTCTAGGTGTCCGAAGCCCGATATACGAAAGTAGCTTTAAAAGAGCCCACCTGACGCCACGGAAGCTGAGAAA	57	NA	NA	NA	NA	NA
258	Cypriniformes	Leuciscidae	Phoxinus	Phoxinus oxycephalus	ASV_0694	CACCGCGGTTAAACGAGAGGCCCTAGTTGACAATGCAACGGCGTAAAGGGTGGTTAGGGAAAGCAATACAATAAAGCCAAATGGCCCCTTGGCCGTCATACGCTTCTAGGTATCCGAAGCCCGATATACGAAAGTAGCTTTAAAAGAGCCCACCTGACGCCACGGAAGCTGAGAAA	56	NA	NA	NA	NA	NA
259	Cypriniformes	Leuciscidae	Phoxinus	Phoxinus oxycephalus	ASV_0697	CACCGCGGTTAAACGAGAGGCCCTAGTTGACAATGCAACGGCGTAAAGGGTGGTTAGGGAAAGCAATACAATAAAGCCAAATGGCCCCTTGGCCGTCATACGCTTCTAGGTGTCCGAAGCCCGATATATGAAAGTAGCTTTAAAAGAGCCCACCTGACGCCACGGAAGCTGAGAAA	54	NA	NA	NA	NA	NA
260	Cypriniformes	Leuciscidae	Phoxinus	Phoxinus oxycephalus	ASV_0707	CACCGCGGTTAAACGAGAGGCCCTAGTTGACAATGCAACGGTGTAAAGGGTGGTTAGGGAAAGCAATACAATAAAGCCAAATGGCCCCTTGGCCGTCATACGCTTCTAGGTGTCCGAAGCCCGATATACGAAAGTAGCTTTAAAAGAGCCCACCTGACGCCACGGAAGCTGAGAAA	52	NA	NA	NA	NA	NA
261	Cypriniformes	Leuciscidae	Phoxinus	Phoxinus oxycephalus	ASV_0712	CACCGCGGTTAAACGAGAGGCCCTAGTTGACAATGCAACGGCGTAAAGGGTGGTTAGGGAAAGCAATACAATAAAGCCAAATGGCCCCTTGGCCGTCATACGCTTCAAGGTGTCCGAAGCCCGATATACGAAAGTAGCTTTAAAAGAGCCCACCTGACGCCACGGAAGCTGAGAAA	51	NA	NA	NA	NA	NA
262	Cypriniformes	Leuciscidae	Phoxinus	Phoxinus oxycephalus	ASV_0713	CACCGCGGTTAAACGAGGGGCCCTAGTTGACAATGCAACGGCGTAAAGGGTGGTTAGGGAAAGCAATACAATAAAGCCAAATGGCCCCTTGGCCGTCATACGCTTCTAGGTGTCCGAAGCCCGATATACGAAAGTAGCTTTAAAAGAGCCCACCTGACGCCACGGAAGCTGAGAAA	51	NA	NA	NA	NA	NA
263	Cypriniformes	Leuciscidae	Phoxinus	Phoxinus oxycephalus	ASV_0717	CACCGCGGTTAAACGAGAGGCCCTAGTTGACAATGCAACGGCGTAAAGGGTGGTTAGGGGGAGCAATACAATAAAGCCAAATGGCCCCTTGGCCGTCATACGCTTCTAGGTGTCCGAAGCCCGATATACGAAAGTAGCTTTAAAAGAGCCCACCTGACGCCACGAAAGCTGAGAAA	51	NA	NA	NA	NA	NA
264	Cypriniformes	Leuciscidae	Phoxinus	Phoxinus oxycephalus	ASV_0729	CACCGCGGTTAAACGAGAGGCCCTAGTTGACAATGCAACGGCGTAAAGGGTGGTTAGGGAAAGCAATACAATAAAGCCAAATGGCCCCTTGGCCGTCATACGCTTCTAGGTGTCCGAAGCCCGATATACGAAAGTAGCTTTAAAAGAGCCAACCTGACGCCACGGAAGCTGAGAAA	48	NA	NA	NA	NA	NA
265	Cypriniformes	Leuciscidae	Phoxinus	Phoxinus oxycephalus	ASV_0737	CACCGCGGTTAAACGAGAGGCCCTAGTTGACAATGCAACGGCGTAAAGGGTGGTTAGGGAAAGCAATACAATAAAGCCAAATGGCCCCTTGGCCGTCATACGCTTCTAGGTGTCCGAAGCCCGATATACGAAAGTAGCTTTAAAAGAGCCCACCTGATGCCACGGAAGCTGAGAAA	46	NA	NA	NA	NA	NA
266	Cypriniformes	Leuciscidae	Phoxinus	Phoxinus oxycephalus	ASV_0750	CACCGCGGTTAAACGAGAGGCCCTAGTTGACAATGCGACGGCGTAAAGGGGGGTTAGGGAGAGCAATACAATAAAGCCAAATGGCCCCTTGGCCGTCATACGCTTCTAGGTGTCCGAAGCCCAATATACGAAAGTAGCTTTAAAAGAGCCCACCTGACGCCACGGAAGCTGAGAAA	44	NA	NA	NA	NA	NA
267	Cypriniformes	Leuciscidae	Phoxinus	Phoxinus oxycephalus	ASV_0756	CACCGCGGTTAAACGAGAGGCCCTAGTTGACAATGCAACGGCGTAAAGGGTGGTTAGGGAGAGCAATACAATAAAGCCAAATGGTCCCTTGGCCGTCATACGCTTCTAGGTGTCCGAAGCCCGATATACGAAAGTAGCTTTAAAAGAGCCCACCTGACGCCACGGAAGCTGAGAAA	44	NA	NA	NA	NA	NA
268	Cypriniformes	Leuciscidae	Phoxinus	Phoxinus oxycephalus	ASV_0761	CACCGCGGTTAAACGAGAGGCCCTAGTTGACAATGCAACGGCGTAAAGGGTGGTTAGGGAAAGCAATACAATAAAGCCAAATGGCCCCTTGGCCGTCATACGCTTCTAGGTGTCCGAAGCCCGATATACGAAAGTAGCTTTAAAAGAGCCCACCTGACGCCACGGAAGCTGGGAAA	43	NA	NA	NA	NA	NA
269	Cypriniformes	Leuciscidae	Phoxinus	Phoxinus oxycephalus	ASV_0765	CACCGCGGTTAAACGAGAGGCCCTAGTTGACAATGCAACGGCGTAAAGGGTGGTTAGGGAGAGCAATACAATAAAGCCAAATGGCCCCTTGGCCGTCATACGCTTCTAGGTGTCCGAAGCCCGATATACGAAAGTAGCTTTAAAAGAGCCCTCCTGACGCCACGGAAGCTGAGAAA	43	NA	NA	NA	NA	NA
270	Cypriniformes	Leuciscidae	Phoxinus	Phoxinus oxycephalus	ASV_0766	CACCGCGGTTAAACGAGAGGCCCTAGTTGACAATGCAACGGCGTAAAGGGTGGTTAGGGAAAGCAATACAATAAAGCCAAATGGCCCCTTGGCCGTCATACGCTTCTAGGTGTCCGAAGCCCGATATACGAAAGTAGCTTTAAAAGGGCCCACCTGACGCCACGGAAGCTGAGAAA	42	NA	NA	NA	NA	NA
271	Cypriniformes	Leuciscidae	Phoxinus	Phoxinus oxycephalus	ASV_0778	CACCGCGGTTAAACGAGAGGCCCTAGTTGACAATGCAACGGCGTAAAGGGTGGTTAGGGAGAGCAATACAATAAAGCCAAATGGCCCCTTGGCCGTCATACGCTTCTAGGTGTCCGAAGCCCAATATACGAAAGTAGCTTTAAAAGAGCCCACCTGACGCCACGAAAGCTGAGAAA	40	NA	NA	NA	NA	NA
272	Cypriniformes	Leuciscidae	Phoxinus	Phoxinus oxycephalus	ASV_0779	CACCGCGGTTAAACGAGAGGCCCTAGTTGACAATGCAACGGCGTAAAGGGTGGTTAGGGAGAGCAATACAATAAAGCCAAATGGCCCCTTGGCCGTCATACGCTTCTAGGTGTCCGAAGCCCAATATACGAAAGTAGCTTTAAAAGAGCCCACCTGACGCCACGGAAGCTGAGAA	40	NA	NA	NA	NA	NA
273	Cypriniformes	Leuciscidae	Phoxinus	Phoxinus oxycephalus	ASV_0792	CACCGCGGTTAAACGAGAGGCCCTAGTTGACAATGCAACGGCGTAAAGGGTGGTTAGGGAAAGCAATACAATAAAGCCAAATGGCCACTTGGCCGTCATACGCTTCTAGGTGTCCGAAGCCCGATATACGAAAGTAGCTTTAAAAGAGCCCACCTGACGCCACGGAAGCTGAGAAA	38	NA	NA	NA	NA	NA
274	Cypriniformes	Leuciscidae	Phoxinus	Phoxinus oxycephalus	ASV_0794	CACCGCGGTTAAACGAGAGGCCCTAGTTGACAATGCAACGGCGTAAAGGGCGGTTAGGGAAAGCAATACAATAAAGCCAAATGGCCCCTTGGCCGTCATACGCTTCTAGGTGTCCGAAGCCCGATATACGAAAGTAGCTTTAAAAGAGCCCACCTGACGCCACGGAAGCTGAGAAA	38	NA	NA	NA	NA	NA
275	Cypriniformes	Leuciscidae	Phoxinus	Phoxinus oxycephalus	ASV_0802	CACCGCGGTTATACGAGAGGCCCAAGTTGACAATGCAACGGCGTAAAGGGTGGTTAGGGAAAGCAATACAATAAAGCCAAATGGCCCCTTGGCCGTCATACGCTTCTAGGTGTCCGAAGCCCGATATACGAAAGTAGCTTTAAAAGAGCCCACCTGACGCCACGGAAGCTGAGAAA	37	NA	NA	NA	NA	NA
276	Cypriniformes	Leuciscidae	Phoxinus	Phoxinus oxycephalus	ASV_0813	CCGCGGTTAAACGAGAGGCCCTAGTTGATATTATTACGGCGTAAAGGGTGGTTAGGGAAAGCAATACAATAAAGCCAAATGGCCCCTTGGCCGTCATACGCTTCTAGGTGTCCGAAGCCCGATATACGAAAGTAGCTTTAAAAGAGCCCACCTGACGCCACGGAAGCTGAGAAA	35	NA	NA	NA	NA	NA
277	Cypriniformes	Leuciscidae	Phoxinus	Phoxinus oxycephalus	ASV_0846	CACCGCGGTTAAACGAGAGGCCCAAGTTGACAATGCAACGGCGTAAAGGGTGGTTAGGGAAAGCAATACAATAAAGCCAAATGGCCCCTTGGCCGTCATACGCTTCTAGGTGTCCGAAGCCCGATATACGAAAGTAGCTTTAAAAGAGCCCACCTGACGCCACGGAAGCTGAGAAA	31	NA	NA	NA	NA	NA
278	Cypriniformes	Leuciscidae	Phoxinus	Phoxinus oxycephalus	ASV_0847	CACCGCGGTTAAATGAGAGGCCCTAGTTGACAATGCAACGGCGTAAAGGGTGGTTAGGGAAAGCAATACAATAAAGCCAAATGGCCCCTTGGCCGTCATACGCTTCTAGGTGTCCGAAGCCCGATATACGAAAGTAGCTTTAAAAGAGCCCACCTGACGCCACGGAAGCTGAGAAA	31	NA	NA	NA	NA	NA
279	Cypriniformes	Leuciscidae	Phoxinus	Phoxinus oxycephalus	ASV_0859	CACCGCGGTTAAACGAGAGGCCCTAGTTGACAATGCAACGGCGTAAAGGGTGGTTAGGGAGAGCAATACAATAAAGCCAAATGGCCCCTTGGCCGTCATACGCTTCTAGGTGTCCGAAGCCCGATATACGAAAGTAGCTTTAAAAGAGCCCACCTGACGCCACGAAAGCTGAGAAA	31	NA	NA	NA	NA	NA
280	Cypriniformes	Leuciscidae	Phoxinus	Phoxinus oxycephalus	ASV_0882	CACCGTGGTTAAACGAGAGGCCCTAGTTGACAATGCAACGGCGTAAAGGGTGGTTAGGGAAAGCAATACAATAAAGCCAAATGGCCCCTTGGCCGTCATACGCTTCTAGGTGTCCGAAGCCCGATATACGAAAGTAGCTTTAAAAGAGCCCACCTGACGCCACGGAAGCTGAGAAA	28	NA	NA	NA	NA	NA
281	Cypriniformes	Leuciscidae	Phoxinus	Phoxinus oxycephalus	ASV_0893	CACCGCGGTTAAACGAGAGGCCCTAGTTGACAATGCAACGGCGTAAAGGGTGGTTAGGGAAAGCAATACAATAAAGCCAAATGGCCCCTTGGCCGTCATACGCTTCTAGGTGTCCGAAGCCCGATATACGAAAGTAGCTTTAAAAGAGCCCACCTGACGCCACGGAAGCGGAGAAA	28	NA	NA	NA	NA	NA
282	Cypriniformes	Leuciscidae	Phoxinus	Phoxinus oxycephalus	ASV_0894	CACCGCGGTTAAACGAGAGGCCCTAGTTGACAATGCAACGGCGTAAAGGGTGGTTAGGGAAAGCAATACAATAAAGCCAAGTGGCCCCTTGGCCGTCATACGCTTCTAGGTGTCCGAAGCCCGATATACGAAAGTAGCTTTAAAAGAGCCCACCTGACGCCACGGAAGCTGAGAAA	28	NA	NA	NA	NA	NA
283	Cypriniformes	Leuciscidae	Phoxinus	Phoxinus oxycephalus	ASV_0897	CACCGCGGTTAAACGAGAGGCCCTAGTTGACAATGCAACGGCGTAAAGGGTGGTTAGGGGGAGCAATACAATAAAGCCAAATGGCCCCTTGGTCGTCATACGCTTCTAGGTGTCCGAAGCCCGATATACGAAAGTAGCTTTAAAAGAGCCCACCTGACGCCACGGAAGCTGAGAAA	28	NA	NA	NA	NA	NA
284	Cypriniformes	Leuciscidae	Phoxinus	Phoxinus oxycephalus	ASV_0902	CACCGCGGTTAAACGAGAGGCCCTAGTTGACAATGCAACGGCGTAAAGGGTGGTTAGGGAGAGCAATACAATAAAGCCAAATGGCCCCTTGGCCGTCATACGCTTCTAGGTGTCCGAAGCCCAATATACGAAAGTAGCTTTAAAAGAGCCCCCCTGACGCCACGGAAGCTGAGAAA	27	NA	NA	NA	NA	NA
285	Cypriniformes	Leuciscidae	Phoxinus	Phoxinus oxycephalus	ASV_0903	CACCGCGGTTAAACGAGAGGCCCTAGTTGACAATGCAACGGCGTAAAGGGTGGTTAGGGAGAGCAATACAATAAAGCCAAATGGCCCCTTGGTCGTCATACGCTTCTAGGTGTCCGAAGCCCAATATACGAAAGTAGCTTTAAAAGAGCCCACCTGACGCCACGGAAGCTGAGAAA	27	NA	NA	NA	NA	NA
286	Cypriniformes	Leuciscidae	Phoxinus	Phoxinus oxycephalus	ASV_0916	CACCGCGGTTAAACGAGAGGCCCTAGTTGACAATGCAACGGCGTAAAGGGTGGTTAGGGAAAGCAATACAATAAAGCCAAATGGCCCCTTGGCCGTCATACGCTTCTAGGTGTCAGAAGCCCGATATACGAAAGTAGCTTTAAAAGAGCCCACCTGACGCCACGGAAGCTGAGAAA	27	NA	NA	NA	NA	NA
287	Cypriniformes	Leuciscidae	Phoxinus	Phoxinus oxycephalus	ASV_0919	CACCGCGGTTAAACGAGAGGCCCTAGTTGACAATGCAACGGCGTAAAGGGTGGTTAGGGGGAGCAATACAATAAAGCCAAATGGCCCCTTGGCCGTCATACGCTTCTAGGTGTCCGAAGCCCGATATACGAAAGTAGCTTTAAAAGAGCCCTCCTGACGCCACGGAAGCTGAGAAA	27	NA	NA	NA	NA	NA
288	Cypriniformes	Leuciscidae	Phoxinus	Phoxinus oxycephalus	ASV_0923	CACCGCGGTTAAACGAGAGGCCCTAGTTGACAATGCGACGGCGTAAAGGGTGGTTAGGGAGGGCAATACAATAAAGCCAAATGGCCCCTTGGCCGTCATACGCTTCTAGGTGTCCGAAGCCCAATATACGAAAGTAGCTTTAAAAGAGCCCACCTGACGCCACGGAAGCTGAGAAA	26	NA	NA	NA	NA	NA
289	Cypriniformes	Leuciscidae	Phoxinus	Phoxinus oxycephalus	ASV_0935	CACCGCGGTTAAACGAGAGGCCCTAGTTGACAATGCAACGGCGTAAAGGGTGGTTAGGGAGAGCAATACAATAAAGCCAAATGGCCCCTTGGTCGTCATACGCTTCTAGGTGTCCGAAGCCCGATATACGAAAGTAGCTTTAAAAGAGCCCACCTGACGCCACGGAAGCTGAGAAA	26	NA	NA	NA	NA	NA
290	Cypriniformes	Leuciscidae	Phoxinus	Phoxinus oxycephalus	ASV_0971	CACCGCGGTTAAACGAGAGGCCCTAGTTGACAATGCAACGGCGTAAAGGGTGGTTAGGGAAAGCAATACAATAAAGCCAAATGGCCCCATTGGCCGTCATACGCTTCTAGGTGTCCGAAGCCCGATATACGAAAGTAGCTTTAAAAGAGCCCACCTGACGCCACGGAAGCTGAGAAA	24	NA	NA	NA	NA	NA
291	Cypriniformes	Leuciscidae	Phoxinus	Phoxinus oxycephalus	ASV_0980	CACCGTGGTTAAACGAGAGGCCCTAGTTGACAATGCAACGGCGTAAAGGGTGGTTAGGGGGAGCAATACAATAAAGCCAAATGGCCCCTTGGCCGTCATACGCTTCTAGGTGTCCGAAGCCCGATATACGAAAGTAGCTTTAAAAGAGCCCACCTGACGCCACGGAAGCTGAGAAA	24	NA	NA	NA	NA	NA
292	Cypriniformes	Leuciscidae	Phoxinus	Phoxinus oxycephalus	ASV_0998	CACCGCGGTTAAACGAGAGGCCCTAGTTGACAATGCAACGGCGTAAAGGGTGGTTAGGGAAAGCAATACAATAAAACCAAATGGCCCCTTGGCCGTCATACGCTTCTAGGTGTCCGAAGCCCGATATACGAAAGTAGCTTTAAAAGAGCCCACCTGACGCCACGAAAGCTGAGAAA	22	NA	NA	NA	NA	NA
293	Cypriniformes	Leuciscidae	Phoxinus	Phoxinus oxycephalus	ASV_0999	CACCGCGGTTAAACGAGAGGCCCTAGTTGACAATGCAACGGCGTAAAGGGTGGTTAGGGAAAGCAATACAATAAAGCCAAATGGCCCCTTGGCCGTCATACGCTTCTAGGTGTCCGAAGCCCGATATACGAAAGTAGCTTTAATACAGCCCACCTGACCCCACGAAAGCTGAGAAA	22	NA	NA	NA	NA	NA
294	Cypriniformes	Leuciscidae	Phoxinus	Phoxinus oxycephalus	ASV_1017	CACCGCGGTTAAACGAGAGGCCCTAGTTGACAATGCAACGGCGTAAAGGGTGGTTAGGGAAAGCAATACAATAAAGCCAAATGGCCCCTTGGCCGTCATACGCTTCTAGGTGTCCGAAGCCTGATATACGAAAGTAGCTTTAAAAGAGCCCACCTGACGCCACGGAAGCTGAGAAA	22	NA	NA	NA	NA	NA
295	Cypriniformes	Leuciscidae	Phoxinus	Phoxinus oxycephalus	ASV_1028	CACCGCGGTTAAACGAGAGGCCCTAGTTGACAATGCAACGGCGTAAAGGGTGGTTAGGGAAAGCAATACAATAAAACCAAATGGCCCCTTGGCCGTCATACGCTTCTAGGTGTCCGAAGCCCGATATACGAAAGTAGCTTTAAAAGAGCCCACCTGACGCCACGGAAGCTGAGAAA	21	NA	NA	NA	NA	NA
296	Cypriniformes	Leuciscidae	Phoxinus	Phoxinus oxycephalus	ASV_1058	CACCGAGGTTAAACGAGAGGCCCTAGTTGACAATGCAACGGCGTAAAGGGTGGTTAGGGAAAGCAATACAATAAAGCCAAATGGCCCCTTGGCCGTCATACGCTTCTAGGTGTCCGAAGCCCGATATACGAAAGTAGCTTTAAAAGAGCCCACCTGACGCCACGGAAGCTGAGAAA	20	NA	NA	NA	NA	NA
297	Cypriniformes	Leuciscidae	Phoxinus	Phoxinus oxycephalus	ASV_1066	CACCGCGGTTAAACGAGAGGCCCTAGTTGACAATGCAACGGCATAAAGGGGGGTTAGGGAAAGCAATACAATAAAGCCAAATGGCCCCTTGGCCGTCATACGCTTCTAGGTGTCCGAAGCCCGATATACGAAAGTAGCTTTAAAAGAGCCCACCTGACGCCACGGAAGCTGAGAAA	20	NA	NA	NA	NA	NA
298	Cypriniformes	Leuciscidae	Phoxinus	Phoxinus oxycephalus	ASV_1071	CACCGCAGTTAAACGAGAGGCCCTAGTTGACAATGCAACGGCGTAAAGGGTGGTTAGGGAAAGCAATACAATAAAGCCAAATGGCCCCTTGGCCGTCATACGCTTCTAGGTGTCCGAAGCCCGATATACGAAAGTAGCTTTAAAAGAGCCCACCTGACGCCACGGAAGCTGAGAAA	20	NA	NA	NA	NA	NA
299	Cypriniformes	Leuciscidae	Phoxinus	Phoxinus oxycephalus	ASV_1078	CCGCGGTTAAACGAGAGGCCCTAGTTGACAATGCAACGGCGTAAAGGGTGGTTAGGGAAAGCAATACAATAAAGCCAAATGGCCCCTTGGCCGTCATACGCTTCTAGGTGTCCGAAGCCCGATATACGAAAGTAGCTTTAAAAGAGCCCACCTGACGCCACGGAAGCTGAGAAA	19	NA	NA	NA	NA	NA
300	Cypriniformes	Leuciscidae	Phoxinus	Phoxinus oxycephalus	ASV_1096	CACCGCGGTTAAACGAGAGGCCCTAGTTGACAATGCAACGGCGTAAAGGGTGGTTAGGGAAAGCAATACAATAAAGCCAAATGGCCCCTTGGCCGTCATACGCTTCTAGGTGTCCAAAGCCCGATATACGAAAGTAGCTTTAAAAGAGCCCACCTGACGCCACGGAAGCTGAGAAA	19	NA	NA	NA	NA	NA
301	Cypriniformes	Leuciscidae	Phoxinus	Phoxinus oxycephalus	ASV_1097	CACCGCGGTTAAACGAGAGGCCCTAGTTGACAATGCAACGGCGTAAAGGGTGGTTAGGGAAAGCAATACAATAAAGCCAAATGGCCCCTTGGCCGTCATACGCTTCTAGGTGTTCGAAGCCCGATATACGAAAGTAGCTTTAAAAGAGCCCACCTGACGCCACGGAAGCTGAGAAA	19	NA	NA	NA	NA	NA
302	Cypriniformes	Leuciscidae	Phoxinus	Phoxinus oxycephalus	ASV_1103	CACCGCGGTTAAACGAGAGGCCCTAGTTGACAATGTAACGGCGTAAAGGGTGGTTAGGGAGAGCAATACAATAAAGCCAAATGGCCCCTTGGCCGTCATACGCTTCTAGGTGTCCGAAGCCCGATATACGAAAGTAGCTTTAAAAGAGCCCACCTGACGCCACGGAAGCTGAGAAA	19	NA	NA	NA	NA	NA
303	Cypriniformes	Leuciscidae	Phoxinus	Phoxinus oxycephalus	ASV_1128	CACCGCGGTTAAACGAGAGGCCCTAGTTGACAATGCACCGGCGTAAAGGGTGGTTAGGGAAAGCAATACAATAAAGCCAAATGGCCCCTTGGCCGTCATACGCTTCTAGGTGTCCGAAGCCCGATATACGAAAGTAGCTTTAAAAGAGCCCACCTGACGCCACGGAAGCTGAGAAA	17	NA	NA	NA	NA	NA
304	Cypriniformes	Leuciscidae	Phoxinus	Phoxinus oxycephalus	ASV_1133	CACCGCGGTTAAACGAGAGGCCCTAGTTGACAATGCAACGGCGTAAAGGGTGGTTAGGGAAAGCAATACAATAAAGCCAAATGGCCCCTTGGCCGTCATACGCTTCTAGGTGTCCGAAGCCCGGTATACGAAAGTAGCTTTAAAAGAGCCCACCTGACGCCACGGAAGCTGAGAAA	17	NA	NA	NA	NA	NA
305	Cypriniformes	Leuciscidae	Phoxinus	Phoxinus oxycephalus	ASV_1154	CACCGCGGTTAAACGAGAGGCCCTAGTTGACAATGCAACGGCGTAAAGGGTGGTTAGGGAGAGCAATACAATAAAGCCAAATGGCCCCTTGGCCGTCATACGCTTCTAGGTGTCCGAAGCCCGATATACGAAAGTAGCTTTAAAAGAGCCCACCTGACGCCACGGAAGCTGAGAA	17	NA	NA	NA	NA	NA
306	Cypriniformes	Leuciscidae	Phoxinus	Phoxinus oxycephalus	ASV_1157	CACCGCGGTTAAACGAGAGGCCCTAGTTGACAATGCAACGGGGTAAAGGGTGGTTAGGGAAAGCAATACAATAAAGCCAAATGGCCCCTTGGCCGTCATACGCTTCTAGGTGTCCGAAGCCCGATATACGAAAGTAGCTTTAAAAGAGCCCACCTGACGCCACGGAAGCTGAGAAA	16	NA	NA	NA	NA	NA
307	Cypriniformes	Leuciscidae	Phoxinus	Phoxinus oxycephalus	ASV_1185	CACCGCGGTTAAACGAGAGGCCCTAGTTGACAATGCAACGGCGTAAAGGGTGGTTAGGGAGAGCAATACAATAAAGCCAAATGGCCCCTTGGCCGTCATACGCTTCTAGGTGTCCGAAGCCCGATATACGAAAGTAGCGTTAAAAGAGCCCACCTGACGCCACGGAAGCTGAGAAA	16	NA	NA	NA	NA	NA
308	Cypriniformes	Leuciscidae	Phoxinus	Phoxinus oxycephalus	ASV_1186	CACCGCGGTTAAACGAGAGGCCCTAGTTGACAATGCAACGGCGTAAAGGGTGGTTAGGGAGAGCAATACAATAAAGCCAAATGGCCCCTTGGCCGTCATACGCTTCTAGGTGTCCGAAGCCCGATATACGAAAGTAGCTTTAAAAGAGTCCACCTGACGCCACGGAAGCTGAGAAA	16	NA	NA	NA	NA	NA
309	Cypriniformes	Leuciscidae	Phoxinus	Phoxinus oxycephalus	ASV_1189	CACCGCGGTTAAACGAGAGGCCCTAGTTGACAATGCAACGGCGTAAAGGGTGGTTAGGGAAAGCAATACAATAAAGCCAAATGGCCCCTTGGCCGTCATACGCTTCTAGGTGTCCGAAGCCCGATATACGAAAGTAGCATTAAAAGAGCCCACCTGACGCCACGGAAGCTGAGAAA	15	NA	NA	NA	NA	NA
310	Cypriniformes	Leuciscidae	Phoxinus	Phoxinus oxycephalus	ASV_1190	CACCGCGGTTAAACGAGAGGCCCTAGTTGACAATGCAACGGCGTAAAGGGTGGTTAGGGAAAGCAATACAATAAAGCCAAATGGCCCCTTGGCCGTCATACGCTTCTAGGTGTCCGAAGCCCGATATACGAAAGTAGCTTTAAAAGAGCCCACTTGACGCCACGGAAGCTGAGAAA	15	NA	NA	NA	NA	NA
311	Cypriniformes	Leuciscidae	Phoxinus	Phoxinus oxycephalus	ASV_1191	CACCGCGGTTAAACGAGAGGCCCTAGTTGACAATGCAACGGCGTAAAGGGTGGTTAGGGAAAGCAATACAATAAAGCCAAATGGCCCCTTGGCCGTCATACGCTTCTAGGTGTCCGAAGCCCGATATACGAAAGTGGCTTTAAAAGAGCCCACCTGACGCCACGGAAGCTGAGAAA	15	NA	NA	NA	NA	NA
312	Cypriniformes	Leuciscidae	Phoxinus	Phoxinus oxycephalus	ASV_1204	CACCGCGGTTAAACGAGAGGCCCTAGTTGACAATGCAACGGCGTAAAGGGTGGTTAGGGAAAGCAATACAATAAAGCCAAATGGCCCCTTGGCCGTCATACGCTTCTAGGTGTCCGAAGCCCGATATACGAAAGTAGCTTTAAAAGAGCCCACCTGACGCCACGGAAGCTAAGAAA	15	NA	NA	NA	NA	NA
313	Cypriniformes	Leuciscidae	Phoxinus	Phoxinus oxycephalus	ASV_1205	CACCGCGGTTAAACGAGAGGCCCTAGTTGACAATGCAACGGCGTAAAGGGTGGTTAGGGAAAGCAATACAATAAAGCCAAATGGCCCCTTGGCCGTCATACGCTTCTAGGTGTCCGAAGCCCGATATACGAAAGTAGCTTTAAAAGAGCCCACCTGTCGCCACGGAAGCTGAGAAA	15	NA	NA	NA	NA	NA
314	Cypriniformes	Leuciscidae	Phoxinus	Phoxinus oxycephalus	ASV_1241	CACCGCGGTTAAACGAGAGGCCCTAGTTGACAATGCAACGGCGTAAAGGGTGGTTAGGGAAAGCAATACAATAAAGCCAACTGGCCCCTTGGCCGTCATACGCTTCTAGGTGTCCGAAGCCCGATATACGAAAGTAGCTTTAAAAGAGCCCACCTGACGCCACGGAAGCTGAGAAA	13	NA	NA	NA	NA	NA
315	Cypriniformes	Leuciscidae	Phoxinus	Phoxinus oxycephalus	ASV_1248	CACCGCGGTTAAACGAGAGGCCCTAGTTGACAATGCAACGGCGTAAAGGGTGGTTAGGGAGAGCAATACAATAAAGCCAAATGGCCCCTTGGCCGTCATACGCTTCTAGGTGTCCGAAGTCCGATATACGAAAGTAGCTTTAAAAGAGCCCACCTGACGCCACGGAAGCTGAGAAA	13	NA	NA	NA	NA	NA
316	Cypriniformes	Leuciscidae	Phoxinus	Phoxinus oxycephalus	ASV_1251	CACCGCGGTTAAACGAGAGGCCCTAGTTGACAATGCAACGGCGTAAAGGGTGGTTAGGGAAAGCAATACAATAAAGCCAAATGGCCCCCTGGCCGTCATACGCTTCTAGGTGTCCGAAGCCCGATATACGAAAGTAGCTTTAAAAGAGCCCACCTGACGCCACGGAAGCTGAGAAA	12	NA	NA	NA	NA	NA
317	Cypriniformes	Leuciscidae	Phoxinus	Phoxinus oxycephalus	ASV_1254	CACCGCGGTTAAACGAGAGGCCCTAGTTGACAATGCAACGGCGTAAAGGGTGGTTAGGGAAAGCAATACAATAAAGCCAAATGGCCCCTTGGCCGTCATACGCTTCTAGGTGTCCGAAGCCCGATATACGAAAGTAGCTTTAAAAGTGCCCACCTGACGCCACGGAAGCTGAGAAA	12	NA	NA	NA	NA	NA
318	Cypriniformes	Leuciscidae	Phoxinus	Phoxinus oxycephalus	ASV_1261	CACCGCGGTTAAACGAGAGGCCCTAGTTGACAATGCAACGGCGTAAAGGGTGGTTAGGGAAAGCAATACAATAAAGCCAAATGGCCCCTTGGCCGTCATACACTTCTAGGTGTCCGAAGCCCGATATACGAAAGTAGCTTTAAAAGAGCCCACCTGACGCCACGGAAGCTGAGAAA	12	NA	NA	NA	NA	NA
319	Cypriniformes	Leuciscidae	Phoxinus	Phoxinus oxycephalus	ASV_1262	CACCGCGGTTAAACGAGAGGCCCTAGTTGACAATGCAACGGCGTAAAGGGTGGTTAGGGAAAGCAATACAATAAAGCCAAATGGCCCCTTGGCCGTCATACGCTTCTAGGTGTCCGAAGCCCGATATACGAAAGTAGCTTTAAAGAGCCCACCTGACGCCACGGAAGCTGAGAAA	12	NA	NA	NA	NA	NA
320	Cypriniformes	Leuciscidae	Phoxinus	Phoxinus oxycephalus	ASV_1266	CACCGCGGTTAAACGAGAGGCCCTAGTTGACAATGCAACGGCGTAAAGGGTGGTTAGGGAAAACAATACAATAAAGCCAAATGGCCCCTTGGCCGTCATACGCTTCTAGGTGTCCGAAGCCCGATATACGAAAGTAGCTTTAAAAGAGCCCACCTGACGCCACGGAAGCTGAGAAA	11	NA	NA	NA	NA	NA
321	Cypriniformes	Leuciscidae	Phoxinus	Phoxinus steindachneri	ASV_0011	CACCGCGGTTAAACGAGAGGCCCTAGTTGATAATGCAACGGCGTAAAGGGTGGTTAGGGAGAGCGATAGGATAAAGCCGAATGGCCCCTTGGCCGTCATACGCATCTAGGTGTCCGAAGCCCAATATACGAAAGTAGCTTTAAGAAAGCCCACCTGACGCCACGAAAGCTGAGAAA	15556	15556	26519	26519	23254	23254
322	Cypriniformes	Leuciscidae	Phoxinus	Phoxinus steindachneri	ASV_0013	CACCGCGGTTAAACGAGAGGCCCTAGTTGATAATGCAACGGCGTAAAGGGTGGTTAGGGAGAGCGATAGGATAAAGCCAAATGGCCCCTTGGCCGTCATACGCATCTAGGTGTCCGAAGCCCAATATACGAAAGTAGCTTTAAGAAAGCCCACCTGACGCCACGAAAGCTGAGAAA	9699	9699	25228	25228	21863	21863
323	Cypriniformes	Leuciscidae	Phoxinus	Phoxinus steindachneri	ASV_0048	CACCGCGGTTAAACGAGAGGCCCTAGTTGATAATGCAGCGGCGTAAAGGGTGGTTAGGGAGAGCGATAGGATAAAGCCGAATGGCCCCTTGGCCGTCATACGCATCTAGGTGTCCGAAGCCCAATATACGAAAGTAGCTTTAAGAAAGCCCACCTGACGCCACGAAAGCTGAGAAA	2294	2294	2304	2304	2095	2095
324	Cypriniformes	Leuciscidae	Phoxinus	Phoxinus steindachneri	ASV_0075	CACCGCGGTTAAACGAGAGGCCCTAGTTGATAATGCAACGGCGTAAAGGGTGGTTAGGGAGAGCGATGGGATAAAGCCGAATGGCCCCTTGGCCGTCATACGCATCTAGGTGTCCGAAGCCCAATATACGAAAGTAGCTTTAAGAAAGCCCACCTGACGCCACGAAAGCTGAGAAA	853	853	952	952	864	864
325	Cypriniformes	Leuciscidae	Phoxinus	Phoxinus steindachneri	ASV_0127	CACCGCGGTTAAACGAGAGGCCCTAGTTGATAATACAACGGCGTAAAGGGTGGTTAGGGAGAGCGATAGGATAAAGCCGAATGGCCCCTTGGCCGTCATACGCATCTAGGTGTCCGAAGCCCAATATACGAAAGTAGCTTTAAGAAAGCCCACCTGACGCCACGAAAGCTGAGAAA	114	NA	233	NA	204	NA
326	Cypriniformes	Leuciscidae	Phoxinus	Phoxinus steindachneri	ASV_0219	CACCGCGGTTAAACGAGAGGCCCTAGTTGATAATGCAACGGCGTAAATGGTGGTTAGGGAGAGCGATAGGATAAAGCCAAATGGCCCCTTGGCCGTCATACGCATCTAGGTGTCCGAAGCCCAATATACGAAAGTAGCTTTAAGAAAGCCCACCTGACGCCACGAAAGCTGAGAAA	63	NA	64	NA	60	NA
327	Cypriniformes	Leuciscidae	Phoxinus	Phoxinus steindachneri	ASV_0248	CACCGCGGTTAAACGAGAGGCCCTAGTTGATAATGCAACGTCGTAAAGGGTGGTTAGGGAGAGCGATAGGATAAAGCCGAATGGCCCCTTGGCCGTCATACGCATCTAGGTGTCCGAAGCCCAATATACGAAAGTAGCTTTAAGAAAGCCCACCTGACGCCACGAAAGCTGAGAAA	39	NA	46	NA	NA	NA
328	Cypriniformes	Leuciscidae	Phoxinus	Phoxinus steindachneri	ASV_0263	CACCGCGGTTAAACGAGAGGCCCTAGTTGATAATGCAACGGCGTAAAGGGTGGTTAGGGAGAGCGATAGGATAAAGCCGAATGACCCCTTGGCCGTCATACGCATCTAGGTGTCCGAAGCCCAATATACGAAAGTAGCTTTAAGAAAGCCCACCTGACGCCACGAAAGCTGAGAAA	57	NA	32	NA	27	NA
329	Cypriniformes	Leuciscidae	Phoxinus	Phoxinus steindachneri	ASV_0272	CACCGCGGTTAAACGAGAGGCCCTAGTTGATAATGCAACGGCGTAAAGGGTGGTTAGGGAGAGCGATAGGATAAAGCCGAATGGCCACTTGGCCGTCATACGCATCTAGGTGTCCGAAGCCCAATATACGAAAGTAGCTTTAAGAAAGCCCACCTGACGCCACGAAAGCTGAGAAA	29	NA	23	NA	20	NA
330	Cypriniformes	Leuciscidae	Phoxinus	Phoxinus steindachneri	ASV_0282	CACCGCGGTTAAACGAGAGGCCCTAGTTGATAATGCAACGGCGTAAAGGGTGGTTAGGGAGAGCGATAGAATAAAGCCGAATGGCCCCTTGGCCGTCATACGCATCTAGGTGTCCGAAGCCCAATATACGAAAGTAGCTTTAAGAAAGCCCACCTGACGCCACGAAAGCTGAGAAA	NA	NA	10	NA	NA	NA
331	Cypriniformes	Leuciscidae	Phoxinus	Phoxinus steindachneri	ASV_0295	CACCGCGGTTAAACGAGAGGCCCTAGTTGATAATGCAACGGCGTAAAGGGGGGTTAGGGAGAGCGATAGGATAAAGCCAAATGGCCCCTTGGCCGTCATACGCATCTAGGTGTCCGAAGCCCAATATACGAAAGTAGCTTTAAGAAAGCCCACCTGACGCCACGAAAGCTGAGAAA	568	568	NA	NA	368	NA
332	Cypriniformes	Leuciscidae	Phoxinus	Phoxinus steindachneri	ASV_0309	CACCGCGGTTAAACGAGAGGCCCTAGTTGATAATGCAACGGCGTAAAGGGGGGTTAGGGAGAGCGATAGGATAAAGCCGAATGGCCCCTTGGCCGTCATACGCATCTAGGTGTCCGAAGCCCAATATACGAAAGTAGCTTTAAGAAAGCCCACCTGACGCCACGAAAGCTGAGAAA	415	415	NA	NA	117	NA
333	Cypriniformes	Leuciscidae	Phoxinus	Phoxinus steindachneri	ASV_0332	CACCGCGGTTAAACGAGAGGCCCTAGTTGATAATGCAACGGCGTAAAGGGTGGTTAGGGAGAGCGATAGGATAAAGCCAAATGGCCCCTTGGCCGTCATACGCATCTAGGTGTCCGAAGCCCAATATACGAAAGTAGCTTTAAAAAGGCCCACCTGACGCCACGAAAGCTGAGAAA	29	NA	NA	NA	39	NA
334	Cypriniformes	Leuciscidae	Phoxinus	Phoxinus steindachneri	ASV_0389	CACCGCGGTTAAACGAGAGGCCCTAGTTGATAATGCAACGGCGTAAAGGGTGGTTAGGGAGAGTGATAGGATAAAGCCGAATGGCCCCTTGGCCGTCATACGCATCTAGGTGTCCGAAGCCCAATATACGAAAGTAGCTTTAAGAAAGCCCACCTGACGCCACGAAAGCTGAGAAA	32	NA	NA	NA	13	NA
335	Cypriniformes	Leuciscidae	Phoxinus	Phoxinus steindachneri	ASV_0610	CACCGCGGTTAAACGAGAGGCCCTAGTTGATAATGCAACGGCGTAAAGGGTGGTTAGGGAGAGCGATAGGATAAAGCCGAATGGCCCCTTGGTCGTCATACGCATCTAGGTGTCCGAAGCCCAATATACGAAAGTAGCTTTAAGAAAGCCCACCTGACGCCACGAAAGCTGAGAAA	82	NA	NA	NA	NA	NA
336	Cypriniformes	Leuciscidae	Phoxinus	Phoxinus steindachneri	ASV_0632	CACCGCGGTTAAACGAGAGGCCCTAGTTGATAATGCAACGGCGTAAAGGGTGGTTAGGGAGAGCGATAGGATAAAGCCAAATGGCCCCTTGGCCGTCATACGCATCTAGGTGTCCGAAGCCCAATATACGAAAGTAGCTGTAAGAAAGCCCACCTGACGCCACGAAAGCTGAGAAA	75	NA	NA	NA	NA	NA
337	Cypriniformes	Leuciscidae	Phoxinus	Phoxinus steindachneri	ASV_0639	CACCGCGGTTAAACGAGAGGCCCTAGTTGATAATGCAACGGCGTAAAGGGTGGTTAGGGAGAGCGATAGGATAAAGCCAAATGGCCCCTTGGCCGTCATACGCATCTAGGTGTCCGAAGCCCAATATACGAAAGTAGCTTTAAGAAAGCCCACCTGACGCCACGAAAGCTAAGAAA	71	NA	NA	NA	NA	NA
338	Cypriniformes	Leuciscidae	Phoxinus	Phoxinus steindachneri	ASV_0640	CACCGCGGTTAAACGAGAGGCCCTAGTTGATAATGCAACGGCGTAAAGGGTGGTTAGGGAGAGCGATAGGATAAAGCCGAATGGCCCCTTGGCCGTCATACGCATCTAGGTGTCCGAAGCCCAATATACGAAAGTAGCTTTAATAAAGCCCACCTGACGCCACGAAAGCTGAGAAA	71	NA	NA	NA	NA	NA
339	Cypriniformes	Leuciscidae	Phoxinus	Phoxinus steindachneri	ASV_0647	CACCGCGGTTAAACGAGAGGCCCTAGTTGATAATGCAACGGCGTAAAGGGTGGTTAGGGAGAGCGATAGGATAAAGCCAAATGGCCCCTTGGCCGTCATACGCATCTAGGTGTCCGAAGCCCAATATATGAAAGTAGCTTTAAGAAAGCCCACCTGACGCCACGAAAGCTGAGAAA	69	NA	NA	NA	NA	NA
340	Cypriniformes	Leuciscidae	Phoxinus	Phoxinus steindachneri	ASV_0648	CACCGCGGTTATACGAGAGGCCCTAGTTGATAATGCAACGGCGTAAAGGGTGGTTAGGGAGAGCGATAGGATAAAGCCGAATGGCCCCTTGGCCGTCATACGCATCTAGGTGTCCGAAGCCCAATATACGAAAGTAGCTTTAAGAAAGCCCACCTGACGCCACGAAAGCTGAGAAA	69	NA	NA	NA	NA	NA
341	Cypriniformes	Leuciscidae	Phoxinus	Phoxinus steindachneri	ASV_0680	CACCGCGGTTAAACGAGAGGCCCTAGTTGATAATGCAACGGCGTAAAGGGTGGTTAGGGAGAGCGATAGGATAAAGCCGAATGGCCCCTTGGCCATCATACGCATCTAGGTGTCCGAAGCCCAATATACGAAAGTAGCTTTAAGAAAGCCCACCTGACGCCACGAAAGCTGAGAAA	58	NA	NA	NA	NA	NA
342	Cypriniformes	Leuciscidae	Phoxinus	Phoxinus steindachneri	ASV_0705	CACCGCGGTTAAACGAGAGGCCCTAGTTGATAATGCAACGGCGTAAAGGGTGGTTAGGGAGAGCGATAGGATAAAGCCAAATGGCCCCTTGGCCGTCATACGCATCTAGGTGTCCGAAGCCCAATATACGAAAGTAGCTTTAAGAAAGTCCACCTGACGCCACGAAAGCTGAGAAA	53	NA	NA	NA	NA	NA
343	Cypriniformes	Leuciscidae	Phoxinus	Phoxinus steindachneri	ASV_0716	CACCGCGGTTAAACGAGAGGCCCTAGTTGATAATGCAACGGCGTAAAGGGTGGTTAGGGAGAGCGATAGGATAAAGCCAAATGGCCCCTTGGCCATCATACGCATCTAGGTGTCCGAAGCCCAATATACGAAAGTAGCTTTAAGAAAGCCCACCTGACGCCACGAAAGCTGAGAAA	51	NA	NA	NA	NA	NA
344	Cypriniformes	Leuciscidae	Phoxinus	Phoxinus steindachneri	ASV_0744	CACCGCGGTTAAACGAGAGGCCCTAGTTGATAATGCAACGGCGTAAAGGGTGGTTAGGGAGAGCGATAGGATAAAGCCGAATGGCCCCTTGGCCGTCATACGCATCTAGGTGTCCGAAGCCCAATATACGAAAGTAGCTTTAAGAAAGCCCACCTGACGCCATGAAAGCTGAGAAA	46	NA	NA	NA	NA	NA
345	Cypriniformes	Leuciscidae	Phoxinus	Phoxinus steindachneri	ASV_0760	CACCGCGGTTAAACGAGAGGCCCTAGTTGATAATGCAACGGCGTAAAGGGTGGTTAGGGAGAGCGATAGGATAAAGCCAAATGGCCCCTTGGCCGTCATACGCATCTAGGTGTCCGAAGCCCAATATACGAAAGTAGCTTTAAGAAAGCCCACCCGACGCCACGAAAGCTGAGAAA	43	NA	NA	NA	NA	NA
346	Cypriniformes	Leuciscidae	Phoxinus	Phoxinus steindachneri	ASV_0776	CACCGCGGTTAAACGAGAGGCCCTAGTTGATAATGCAACGGCGTAAAGGGTGGTTAGGGAGAGCGATAGGATAAAGCCGAATGGCCCCTTGGCCGTCATACGCATCTAGGTGTCCGAAGCCCAATATACGAAAGTAGCTTTAAGAAAGCCCACCTGACGCCACGAAAGCTGAGAA	41	NA	NA	NA	NA	NA
347	Cypriniformes	Leuciscidae	Phoxinus	Phoxinus steindachneri	ASV_0796	CACCGCGGTTAAACGAGAGGCCCTAGTTGATAATGCAACGGCGTAAAGGGTGGTTAGGGAGAGCGATAGGATAAAGCCAAATGGCCCCTTGGCCGTCATACGCATCTAGGTGTCCGAAGCCCAATATACGAAAGTAGCTTTAATAAAGCCCACCTGACGCCACGAAAGCTGAGAAA	38	NA	NA	NA	NA	NA
348	Cypriniformes	Leuciscidae	Phoxinus	Phoxinus steindachneri	ASV_0805	CACCGCGGTTATACGAGAGGCCCTAGTTGATAATGCAACGGCGTAAAGGGTGGTTAGGGAGAGCGATAGGATAAAGCCAAATGGCCCCTTGGCCGTCATACGCATCTAGGTGTCCGAAGCCCAATATACGAAAGTAGCTTTAAGAAAGCCCACCTGACGCCACGAAAGCTGAGAAA	37	NA	NA	NA	NA	NA
349	Cypriniformes	Leuciscidae	Phoxinus	Phoxinus steindachneri	ASV_0810	CACCGCGGTTAAACGAGAGGCCCTAGTTGATAATGCAACGGCGTAAAGGGTGGTTAGGGAGAGCGATAGGATAAAGCCAAATGGCCCCTTGGCCGTCATACGCATCTAGGTGTCCGAAGCCCAATATACGAAAGTAGCGTTAAGAAAGCCCACCTGACGCCACGAAAGCTGAGAAA	36	NA	NA	NA	NA	NA
350	Cypriniformes	Leuciscidae	Phoxinus	Phoxinus steindachneri	ASV_0836	CACCGCGGTTAAACGAGAGGCCCTAGTTGATAATGCAACGGCGTAAAGGGTGGATAGGGAGAGCGATAGGATAAAGCCAAATGGCCCCTTGGCCGTCATACGCATCTAGGTGTCCGAAGCCCAATATACGAAAGTAGCTTTAAGAAAGCCCACCTGACGCCACGAAAGCTGAGAAA	33	NA	NA	NA	NA	NA
351	Cypriniformes	Leuciscidae	Phoxinus	Phoxinus steindachneri	ASV_0844	CACCGCGGTTAAACGAGAGGCCCTAGTTGATAATGCAACGGCGTAAAGGGTGGTTAGGGAGAGCGATAGGATAAAGCCAAATGGCCCCTTGGCCGTCATACACATCTAGGTGTCCGAAGCCCAATATACGAAAGTAGCTTTAAGAAAGCCCACCTGACGCCACGAAAGCTGAGAAA	32	NA	NA	NA	NA	NA
352	Cypriniformes	Leuciscidae	Phoxinus	Phoxinus steindachneri	ASV_0854	CACCGCGGTTAAACGAGAGGCCCTAGTTGACAATGCAACGGCGTAAAGGGTGGTTAGGGAGAGCGATAGGATAAAGCCAAATGGCCCCTTGGCCGTCATACGCATCTAGGTGTCCGAAGCCCAATATACGAAAGTAGCTTTAAGAAAGCCCACCTGACGCCACGAAAGCTGAGAAA	31	NA	NA	NA	NA	NA
353	Cypriniformes	Leuciscidae	Phoxinus	Phoxinus steindachneri	ASV_0855	CACCGCGGTTAAACGAGAGGCCCTAGTTGATAATGCAGCGGCGTAAAGGGTGGTTAGGGAGAGCGATAGGATAAAGCCAAATGGCCCCTTGGCCGTCATACGCATCTAGGTGTCCGAAGCCCAATATACGAAAGTAGCTTTAAGAAAGCCCACCTGACGCCACGAAAGCTGAGAAA	31	NA	NA	NA	NA	NA
354	Cypriniformes	Leuciscidae	Phoxinus	Phoxinus steindachneri	ASV_0868	CACCGCGGTTAAACGAGAGGCCCTAGTTGATAATGCAACGGCGTAAAGGGTGGTTAGGGAGAGCGATAGGATAAAGCCAAATGGCCCCTTGGCCGTCATACGCATCTAGGTGTCCGAAGCCCAATATACGAAAGTAGCTTTAAGAAAGCCCTCCTGACGCCACGAAAGCTGAGAAA	30	NA	NA	NA	NA	NA
355	Cypriniformes	Leuciscidae	Phoxinus	Phoxinus steindachneri	ASV_0878	CACCGCGGTTAAACGAGAGGCCCTAGTTGATAATGCAACGCCGTAAAGGGTGGTTAGGGAGAGCGATAGGATAAAGCCAAATGGCCCCTTGGCCGTCATACGCATCTAGGTGTCCGAAGCCCAATATACGAAAGTAGCTTTAAGAAAGCCCACCTGACGCCACGAAAGCTGAGAAA	29	NA	NA	NA	NA	NA
356	Cypriniformes	Leuciscidae	Phoxinus	Phoxinus steindachneri	ASV_0891	CACCGCGGTTAAACGAGAGGCCCTAGTTGATAATGCAACGCCGTAAAGGGTGGTTAGGGAGAGCGATAGGATAAAGCCGAATGGCCCCTTGGCCGTCATACGCATCTAGGTGTCCGAAGCCCAATATACGAAAGTAGCTTTAAGAAAGCCCACCTGACGCCACGAAAGCTGAGAAA	28	NA	NA	NA	NA	NA
357	Cypriniformes	Leuciscidae	Phoxinus	Phoxinus steindachneri	ASV_0892	CACCGCGGTTAAACGAGAGGCCCTAGTTGATAATGCAACGGCGTAAAGGGTGGTTAGGGAGAGCGATAGGATAAAGCCGAATGGCCCCTTGGCCGTCATACACATCTAGGTGTCCGAAGCCCAATATACGAAAGTAGCTTTAAGAAAGCCCACCTGACGCCACGAAAGCTGAGAAA	28	NA	NA	NA	NA	NA
358	Cypriniformes	Leuciscidae	Phoxinus	Phoxinus steindachneri	ASV_0911	CACCGCGGTTAAACGAGAGGCCCTAGTTGATAATGCAACGGCGTAAAGGGTGGTTAGGGAGAGTGATAGGATAAAGCCAAATGGCCCCTTGGCCGTCATACGCATCTAGGTGTCCGAAGCCCAATATACGAAAGTAGCTTTAAGAAAGCCCACCTGACGCCACGAAAGCTGAGAAA	27	NA	NA	NA	NA	NA
359	Cypriniformes	Leuciscidae	Phoxinus	Phoxinus steindachneri	ASV_0931	CACCGCGGTTAAACGAGAGGCCCTAGTTGATAATGCAACGGCGTAAAGGGTGGTTAGGGAGAGCGATAGGATAAAGCCAAATGGCCCCTTGGCCGTCATACGCATCTAGGTGTCCGAAGCCCAATATACGAAAGTAGCTTTAAGAAAGCCCACCTGACGCCACGAAAGCTGAGAA	26	NA	NA	NA	NA	NA
360	Cypriniformes	Leuciscidae	Phoxinus	Phoxinus steindachneri	ASV_0951	CACCGCGGTTAAACGAGAGGCCCTAGTTGATAATGCAACGGCGTAAAGGGTGGTTAGGGAGAGCGATAGGATAAAGCCAAATGGCCCCTTGGTCGTCATACGCATCTAGGTGTCCGAAGCCCAATATACGAAAGTAGCTTTAAGAAAGCCCACCTGACGCCACGAAAGCTGAGAAA	25	NA	NA	NA	NA	NA
361	Cypriniformes	Leuciscidae	Phoxinus	Phoxinus steindachneri	ASV_0952	CACCGCGGTTAAACGAGAGGCCCTAGTTGATAATGCAACGGCGTAAAGGGTGGTTAGGGAGAGCGATAGGATAAAGCCAAATGGTCCCTTGGCCGTCATACGCATCTAGGTGTCCGAAGCCCAATATACGAAAGTAGCTTTAAGAAAGCCCACCTGACGCCACGAAAGCTGAGAAA	25	NA	NA	NA	NA	NA
362	Cypriniformes	Leuciscidae	Phoxinus	Phoxinus steindachneri	ASV_0977	CACCGCGGTTAAACGAGAGGCCCTAGTTGATAATGCAACGGCGTAAAGGGTGGATAGGGAGAGCGATAGGATAAAGCCGAATGGCCCCTTGGCCGTCATACGCATCTAGGTGTCCGAAGCCCAATATACGAAAGTAGCTTTAAGAAAGCCCACCTGACGCCACGAAAGCTGAGAAA	24	NA	NA	NA	NA	NA
363	Cypriniformes	Leuciscidae	Phoxinus	Phoxinus steindachneri	ASV_0978	CACCGCGGTTAAACGAGAGGCCCTAGTTGATAATGCAACGGCGTAAAGGGTGGTTAGGGAGAGCGATAGGATAAAGCCAAATGGCCCCTTGGCCGTCATACGCATCTAGGTGTCCGAAGCCCAATATACGAAAGTAGCTTTAAGAAAGCCCACCTGATGCCACGAAAGCTGAGAAA	24	NA	NA	NA	NA	NA
364	Cypriniformes	Leuciscidae	Phoxinus	Phoxinus steindachneri	ASV_0979	CACCGCGGTTAAACGAGAGGCCCTAGTTGATAATGCAACGGCGTAAAGGGTGGTTAGGGAGAGCGATAGGATAAAGCCGAATGGTCCCTTGGCCGTCATACGCATCTAGGTGTCCGAAGCCCAATATACGAAAGTAGCTTTAAGAAAGCCCACCTGACGCCACGAAAGCTGAGAAA	24	NA	NA	NA	NA	NA
365	Cypriniformes	Leuciscidae	Phoxinus	Phoxinus steindachneri	ASV_0992	CACCGCGGTTAAACGAGAGGCCCTAGTTGATAATGCAACGGTGTAAAGGGTGGTTAGGGAGAGCGATAGGATAAAGCCAAATGGCCCCTTGGCCGTCATACGCATCTAGGTGTCCGAAGCCCAATATACGAAAGTAGCTTTAAGAAAGCCCACCTGACGCCACGAAAGCTGAGAAA	23	NA	NA	NA	NA	NA
366	Cypriniformes	Leuciscidae	Phoxinus	Phoxinus steindachneri	ASV_0993	CACCGCGGTTAAACGCGAGGCCCTAGTTGATAATGCAACGGCGTAAAGGGTGGTTAGGGAGAGCGATAGGATAAAGCCGAATGGCCCCTTGGCCGTCATACGCATCTAGGTGTCCGAAGCCCAATATACGAAAGTAGCTTTAAGAAAGCCCACCTGACGCCACGAAAGCTGAGAAA	23	NA	NA	NA	NA	NA
367	Cypriniformes	Leuciscidae	Phoxinus	Phoxinus steindachneri	ASV_1012	CACCGCGGTTAAACGAGAGGCCCTAGTTGATAATGCAACGACGTAAAGGGTGGTTAGGGAGAGCGATAGGATAAAGCCAAATGGCCCCTTGGCCGTCATACGCATCTAGGTGTCCGAAGCCCAATATACGAAAGTAGCTTTAAGAAAGCCCACCTGACGCCACGAAAGCTGAGAAA	22	NA	NA	NA	NA	NA
368	Cypriniformes	Leuciscidae	Phoxinus	Phoxinus steindachneri	ASV_1013	CACCGCGGTTAAACGAGAGGCCCTAGTTGATAATGCAACGGCGTAAAGGGAGGTTAGGGAGAGCGATAGGATAAAGCCAAATGGCCCCTTGGCCGTCATACGCATCTAGGTGTCCGAAGCCCAATATACGAAAGTAGCTTTAAGAAAGCCCACCTGACGCCACGAAAGCTGAGAAA	22	NA	NA	NA	NA	NA
369	Cypriniformes	Leuciscidae	Phoxinus	Phoxinus steindachneri	ASV_1014	CACCGCGGTTAAACGAGAGGCCCTAGTTGATAATGCAACGGCGTAAAGGGTGGTTAGGGAGAGCGATAGGATAAAGCCAAATGGCCCCTTGGCCGTCATATGCATCTAGGTGTCCGAAGCCCAATATACGAAAGTAGCTTTAAGAAAGCCCACCTGACGCCACGAAAGCTGAGAAA	22	NA	NA	NA	NA	NA
370	Cypriniformes	Leuciscidae	Phoxinus	Phoxinus steindachneri	ASV_1015	CACCGCGGTTAAACGAGAGGCCCTAGTTGATAATGCAACGGCGTAAAGGGTGGTTAGGGAGAGCGATAGGATAAAGTCAAATGGCCCCTTGGCCGTCATACGCATCTAGGTGTCCGAAGCCCAATATACGAAAGTAGCTTTAAGAAAGCCCACCTGACGCCACGAAAGCTGAGAAA	22	NA	NA	NA	NA	NA
371	Cypriniformes	Leuciscidae	Phoxinus	Phoxinus steindachneri	ASV_1016	CACCGCGGTTAAACGAGAGGCCCTAGTTGATAATGTAACGGCGTAAAGGGTGGTTAGGGAGAGCGATAGGATAAAGCCAAATGGCCCCTTGGCCGTCATACGCATCTAGGTGTCCGAAGCCCAATATACGAAAGTAGCTTTAAGAAAGCCCACCTGACGCCACGAAAGCTGAGAAA	22	NA	NA	NA	NA	NA
372	Cypriniformes	Leuciscidae	Phoxinus	Phoxinus steindachneri	ASV_1040	CACCGCGGTTAAACGAGAGGCCCTAGTTGATAATGCAACGGCGTAAAGGGTGGTTAGGGAGAGCGATAGGATAAAGCCAAGTGGCCCCTTGGCCGTCATACGCATCTAGGTGTCCGAAGCCCAATATACGAAAGTAGCTTTAAGAAAGCCCACCTGACGCCACGAAAGCTGAGAAA	21	NA	NA	NA	NA	NA
373	Cypriniformes	Leuciscidae	Phoxinus	Phoxinus steindachneri	ASV_1041	CACCGCGGTTAAACGAGAGGCCCTAGTTGATAATGCAACGGCGTAAAGGGTGGTTAGGGAGAGCGATAGGATAAAGCCGAATGGCCCCTTGGCCGTCATACGCATCTAGGTGTCCGAAGTCCAATATACGAAAGTAGCTTTAAGAAAGCCCACCTGACGCCACGAAAGCTGAGAAA	21	NA	NA	NA	NA	NA
374	Cypriniformes	Leuciscidae	Phoxinus	Phoxinus steindachneri	ASV_1064	CACCGCGGTTAAACGAGAGGCCCTAGTTGATAATGCAACGGCGTAAAGGGTGGTTAGGGAGAGCGATAGGATAAAGCCAAATGACCCCTTGGCCGTCATACGCATCTAGGTGTCCGAAGCCCAATATACGAAAGTAGCTTTAAGAAAGCCCACCTGACGCCACGAAAGCTGAGAAA	20	NA	NA	NA	NA	NA
375	Cypriniformes	Leuciscidae	Phoxinus	Phoxinus steindachneri	ASV_1065	CACCGCGGTTAAACGAGAGGCCCTAGTTGATAATGCAACGGTGTAAAGGGTGGTTAGGGAGAGCGATAGGATAAAGCCGAATGGCCCCTTGGCCGTCATACGCATCTAGGTGTCCGAAGCCCAATATACGAAAGTAGCTTTAAGAAAGCCCACCTGACGCCACGAAAGCTGAGAAA	20	NA	NA	NA	NA	NA
376	Cypriniformes	Leuciscidae	Phoxinus	Phoxinus steindachneri	ASV_1092	CACCGCGGTTAAACGAGAGGCCCTAGTTGATAATGCAACGGCGTAAAGGGTGGTTAGGGAGAGCGATAGGATAAAGCCAAATGGCCCCTTGGCCGTCATACGCATCTAGGTGTCCGAAGCCCAATATACGAAAGTAGCTTTAAGAAAGCCCCCCTGACGCCACGAAAGCTGAGAAA	19	NA	NA	NA	NA	NA
377	Cypriniformes	Leuciscidae	Phoxinus	Phoxinus steindachneri	ASV_1093	CACCGCGGTTAAACGAGAGGCCCTAGTTGATAATGCAACGGCGTAAAGGGTGGTTAGGGAGAGCGATAGGATAAAGCCGAATGGCCCCTTGGCCGTCATATGCATCTAGGTGTCCGAAGCCCAATATACGAAAGTAGCTTTAAGAAAGCCCACCTGACGCCACGAAAGCTGAGAAA	19	NA	NA	NA	NA	NA
378	Cypriniformes	Leuciscidae	Phoxinus	Phoxinus steindachneri	ASV_1120	CACCGCGGTTAAACGAGAGGCCCTAGTTGATAATACAACGGCGTAAAGGGTGGTTAGGGAGAGCGATAGGATAAAGCCAAATGGCCCCTTGGCCGTCATACGCATCTAGGTGTCCGAAGCCCAATATACGAAAGTAGCTTTAAGAAAGCCCACCTGACGCCACGAAAGCTGAGAAA	18	NA	NA	NA	NA	NA
379	Cypriniformes	Leuciscidae	Phoxinus	Phoxinus steindachneri	ASV_1140	CACCGCGGTTAAACGAGAGGCCCTAGTTGATAATGCAACGGCGTAAAGGGTGGTTAGGGAGAGCGATAGGATAAAACCAAATGGCCCCTTGGCCGTCATACGCATCTAGGTGTCCGAAGCCCAATATACGAAAGTAGCTTTAAGAAAGCCCACCTGACGCCACGAAAGCTGAGAAA	17	NA	NA	NA	NA	NA
380	Cypriniformes	Leuciscidae	Phoxinus	Phoxinus steindachneri	ASV_1141	CACCGCGGTTAAACGAGAGGCCCTAGTTGATAATGCAATGGCGTAAAGGGTGGTTAGGGAGAGCGATAGGATAAAGCCAAATGGCCCCTTGGCCGTCATACGCATCTAGGTGTCCGAAGCCCAATATACGAAAGTAGCTTTAAGAAAGCCCACCTGACGCCACGAAAGCTGAGAAA	17	NA	NA	NA	NA	NA
381	Cypriniformes	Leuciscidae	Phoxinus	Phoxinus steindachneri	ASV_1173	CACCGCGGTTAAACGAGAGGCCCTAGTTGATAATGCAACGGCGTAAAGGGTGGTTAGGGAGAGCGATAGGATAAAGCCGAATGGCCCCTTGGCCGTCATACGCATCTAGGTGTCCGAAGCCCAATATACGAAAGTAGCTTTAAGAAAGTCCACCTGACGCCACGAAAGCTGAGAAA	16	NA	NA	NA	NA	NA
382	Cypriniformes	Leuciscidae	Phoxinus	Phoxinus steindachneri	ASV_1188	CACCGCGGTTAAACGAGAGGCCCTAGTTGATAATGCAACGGCGTAAAGGGTGGTTAGGGAGAGCGATAGGATAAAGCCAAATAGCCCCTTGGCCGTCATACGCATCTAGGTGTCCGAAGCCCAATATACGAAAGTAGCTTTAAGAAAGCCCACCTGACGCCACGAAAGCTGAGAAA	16	NA	NA	NA	NA	NA
383	Cypriniformes	Leuciscidae	Phoxinus	Phoxinus steindachneri	ASV_1201	CACCGCGGTTAAACGAGAGGCCCTAGTTGATAATGCAACGGCGTAAAGGGTGGTTAGGGAGAGCGATAGGATAAAGTCGAATGGCCCCTTGGCCGTCATACGCATCTAGGTGTCCGAAGCCCAATATACGAAAGTAGCTTTAAGAAAGCCCACCTGACGCCACGAAAGCTGAGAAA	15	NA	NA	NA	NA	NA
384	Cypriniformes	Leuciscidae	Phoxinus	Phoxinus steindachneri	ASV_1208	CACCGCGGTTAAACGAGAGGCCCTAGTTGATAATGCAACGGCGTAAAGGGTGGTTAGGGAGAGCGATAGGATAAAGCCGAATGGCCCCCTGGCCGTCATACGCATCTAGGTGTCCGAAGCCCAATATACGAAAGTAGCTTTAAGAAAGCCCACCTGACGCCACGAAAGCTGAGAAA	15	NA	NA	NA	NA	NA
385	Cypriniformes	Leuciscidae	Phoxinus	NA	ASV_0324	CACCGCGGTTAAACGAGAGGCCCTAGTTGATAATGCAACGGCGTAAAGGGTGGTTAGGGAGAGCGATAGGATAAAGCCAAATGGCCCCTTGGCCGTCATACGCATCTAGGTGTCCGAAGCCCAATATACGAAAGTAGCTTTAAAAGAGCCCACCTGACGCCACGGAAGCTGAGAAA	49	NA	NA	NA	50	NA
386	Cypriniformes	Leuciscidae	Phoxinus	NA	ASV_0342	CACCGCGGTTAAACGAGAGGCCCTAGTTGATAATGCAACGGCGTAAAGGGTGGTTAGGGAGAGCGATAGGATAAAGCCAAATGGCCCCTTGGCCGTCATACGCTTCTAGGTGTCCGAAGCCCGATATACGAAAGTAGCTTTAAAAGAGCCCACCTGACGCCACGGAAGCTGAGAAA	30	NA	NA	NA	28	NA
387	Cypriniformes	Leuciscidae	Phoxinus	NA	ASV_0382	CACCGCGGTTAAACGAGAGGCCCTAGTTGATAATGCAACGGCGTAAAGGGTGGTTAGGGAGAGCGATAGGATAAAGCCAAATGGCCCCTTGGCCGTCATACGCTTCTAGGTGCCCGAAGCCCAATATACGAAAGTAGCTTTAAAAAGGCCCACCTGACGCCACGAAAGCTGAGAAA	31	NA	NA	NA	14	NA
388	Cypriniformes	Leuciscidae	Tribolodon	Tribolodon hakonensis	ASV_0009	CACCGCGGTTAAACGAGAGGCCCCAGTTGACAATACAACGGCGTAAAGGGTGGTTAGGGGGTGCAAAACAATAAAGCCAAATGGCCCCTTGGCCGTCATACGCTTCTAGGTGCCCGAAGCCCAATATACGAAAGTAGCTTTAAAAAGGCCCACCTGACGCCACGAAAGCTGAGAAA	11502	11502	29016	29016	24282	24282
389	Cypriniformes	Leuciscidae	Tribolodon	Tribolodon hakonensis	ASV_0040	CACCGCGGTTAAACGAGAGGCCCCAGTTGACAATACAACGGCGTAAAGGGTGGTTAGGGAGTGCAAAACAATAAAGCCAAATGGCCCCTTGGCCGTCATACGCTTCTAGGTGCCCGAAGCCCAATATACGAAAGTAGCTTTAAAAAGGCCCACCTGACGCCACGAAAGCTGAGAAA	3389	3389	3318	3318	2872	2872
390	Cypriniformes	Leuciscidae	Tribolodon	Tribolodon hakonensis	ASV_0042	CACCGCGGTTAAACGAGAGGCCCCAGTTGATAATACAACGGCGTAAAGGGTGGTTAGGGGGTGCAAAACAATAAAGCCAAATGGCCCCTTGGCCGTCATACGCTTCTAGGTGCCCGAAGCCCAATATACGAAAGTAGCTTTAAAAAGGCCCACCTGACGCCACGAAAGCTGAGAAA	3101	3101	3073	3073	2512	2512
391	Cypriniformes	Leuciscidae	Tribolodon	Tribolodon hakonensis	ASV_0061	CACCGCGGTTAAACGAGAGGCCCCAGTTGACAATACAACGGCGTAAAGGGTGGTTAGGGAGTGCAAAACAATAAAGCCAAATGGCCCCTTGGCCGTCATACGCTTCTAGGTGCCCGAAGCCCAATATACGAAAGTAGCTTTAAAAAAGCCCACCTGACGCCACGAAAGCTGAGAAA	1330	1330	1406	1406	1173	1173
392	Cypriniformes	Leuciscidae	Tribolodon	Tribolodon hakonensis	ASV_0134	CACCGCGGTTAAACGAGAGGCCCCAGTTGACAATACAACGGCGTAAGGGGTGGTTAGGGAGTGCAAAACAATAAAGCCAAATGGCCCCTTGGCCGTCATACGCTTCTAGGTGCCCGAAGCCCAATATACGAAAGTAGCTTTAAAAAGGCCCACCTGACGCCACGAAAGCTGAGAAA	213	NA	201	NA	176	NA
393	Cypriniformes	Leuciscidae	Tribolodon	Tribolodon hakonensis	ASV_0152	CACCGCGGTTAAACGAGAGGCCCCAGTTGACAATACAACGGCGTAAAGGGTGGTTAAGGGGTGCAAAACAATAAAGCCAAATGGCCCCTTGGCCGTCATACGCTTCTAGGTGCCCGAAGCCCAATATACGAAAGTAGCTTTAAAAAGGCCCACCTGACGCCACGAAAGCTGAGAAA	70	NA	157	NA	NA	NA
394	Cypriniformes	Leuciscidae	Tribolodon	Tribolodon hakonensis	ASV_0205	CACCGCGGTTAAACGAGAGGCCCCAGTTGACAATACAACGGCGTAAGGGGTGGTTAGGGGGTGCAAAACAATAAAGCCAAATGGCCCCTTGGCCGTCATACGCTTCTAGGTGCCCGAAGCCCAATATACGAAAGTAGCTTTAAAAAGGCCCACCTGACGCCACGAAAGCTGAGAAA	84	NA	82	NA	NA	NA
395	Cypriniformes	Leuciscidae	Tribolodon	Tribolodon hakonensis	ASV_0227	CACCGCGGTTAAACGAGAGGCCCCAGTTGACAATACAACGGCGTAAAGGGTGGTTAGGGGGTGCAAAACAATAAAGCCAAATGGCCCCTTGGCCGTCATACGCTTCTAGGTGCCCGAAGCCCAATATACGAAAGTAGCTTTAAAAAGGCCCACCTGACTCCACGAAAGCTGAGAAA	68	NA	57	NA	NA	NA
396	Cypriniformes	Leuciscidae	Tribolodon	Tribolodon hakonensis	ASV_0232	CACCGCGGTTAAACGAGAGGCCCCAGTTGACAATACAACGGCGTAAAGCGTGGTTAGGGGGTGCAAAACAATAAAGCCAAATGGCCCCTTGGCCGTCATACGCTTCTAGGTGCCCGAAGCCCAATATACGAAAGTAGCTTTAAAAAGGCCCACCTGACGCCACGAAAGCTGAGAAA	58	NA	54	NA	NA	NA
397	Cypriniformes	Leuciscidae	Tribolodon	Tribolodon hakonensis	ASV_0235	CACCGCGGTTAAACGAGAGGCCCCAGTTGACAATACAACGGCGTAAAGGGTGTTTAGGGGGTGCAAAACAATAAAGCCAAATGGCCCCTTGGCCGTCATACGCTTCTAGGTGCCCGAAGCCCAATATACGAAAGTAGCTTTAAAAAGGCCCACCTGACGCCACGAAAGCTGAGAAA	54	NA	52	NA	NA	NA
398	Cypriniformes	Leuciscidae	Tribolodon	Tribolodon hakonensis	ASV_0243	CACCGCGGTTAAACGAGAGGCCCCAGTTGATAATACAACGGCGTAAAGGGTGGTTAGGGGGTGCAAAACAATAAAGCCAAATGGCCCCTTGGCCGTCATACGCTTCTAGGTGCCCGAAGCCCAATATACGAAAGTAGCTTTAAAAATGCCCACCTGACGCCACGAAAGCTGAGAAA	61	NA	50	NA	44	NA
399	Cypriniformes	Leuciscidae	Tribolodon	Tribolodon hakonensis	ASV_0349	CACCGCGGTTAAACGAGAGGCCCCAGTTGACAATACAACGGCGTAAAGGGTGGTTAGGGGGTGCAAAACAATAAAGCCAAATGGCCCCTTGGCCGTCATACGCTTCTAGGTGCCCGAAGCCCAATATACGAAAGTAGCTTTAAAAGAGCCCACCTGACGCCACGGAAGCTGAGAAA	92	NA	NA	NA	23	NA
400	Cypriniformes	Leuciscidae	Tribolodon	Tribolodon hakonensis	ASV_0366	CACCGCGGTTAAACGAGAGGCCCCAGTTGACAATACAACGGCGTAAAGGGGGGTTAGGGAGTGCAAAACAATAAAGCCAAATGGCCCCTTGGCCGTCATACGCTTCTAGGTGCCCGAAGCCCAATATACGAAAGTAGCTTTAAAAAAGCCCACCTGACGCCACGAAAGCTGAGAAA	26	NA	NA	NA	19	NA
401	Cypriniformes	Leuciscidae	Tribolodon	Tribolodon hakonensis	ASV_0427	CACCGCGGTTAAACGAGAGGCCCCAGTTGACAATACAACGGCGTAAAGGGGGGTTAGGGGGTGCAAAACAATAAAGCCAAATGGCCCCTTGGCCGTCATACGCTTCTAGGTGCCCGAAGCCCAATATACGAAAGTAGCTTTAAAAAGGCCCACCTGACGCCACGAAAGCTGAGAAA	635	635	NA	NA	NA	NA
402	Cypriniformes	Leuciscidae	Tribolodon	Tribolodon hakonensis	ASV_0463	CACCGCGGTTAAACGAGAGGCCCCAGTTGACAATACAACGGCGTAAAGGGTGGTTAGGGGGTGCAAAACAATAAAGCCAAATGGCCCCTTGGCCGTCATACGCTTCTAGGTGCCCGAAGCCCAATATACGAAAGTAGCTTTAAAAAGGTCCACCTGACGCCACGAAAGCTGAGAAA	222	NA	NA	NA	NA	NA
403	Cypriniformes	Leuciscidae	Tribolodon	Tribolodon hakonensis	ASV_0486	CACCGCGGTTAAACGAGAGGCCCCAGTTGACAATACAACGGCGTAAAGGGTGGTTAGGGGGTGCAAAACAATAAAGCCAAATGGCCCCTTGGCCGTCATACGCTTCTAGGTGCCCGAAGCCCAATATACGAAAGTAGCTTTAAAAGGCCCACCTGACGCCACGAAAGCTGAGAAA	166	NA	NA	NA	NA	NA
404	Cypriniformes	Leuciscidae	Tribolodon	Tribolodon hakonensis	ASV_0551	CACCGCGGTTAAACGAGAGGCCCCAGTTGACAATACAACGGCGTAAAGGGTGGTTAGGGGGTGCAAAACAATAAAGCCAAATGGCCCCTTGGCCGTCATACGCTTCTAGGTGCCCGAAGTCCAATATACGAAAGTAGCTTTAAAAAGGCCCACCTGACGCCACGAAAGCTGAGAAA	111	NA	NA	NA	NA	NA
405	Cypriniformes	Leuciscidae	Tribolodon	Tribolodon hakonensis	ASV_0568	CACCGCGGTTAAACGAGAGGCCCCAGTTGACAATACAACGGCGTAAAGGGTGGTTAGGGGGTACAAAACAATAAAGCCAAATGGCCCCTTGGCCGTCATACGCTTCTAGGTGCCCGAAGCCCAATATACGAAAGTAGCTTTAAAAAGGCCCACCTGACGCCACGAAAGCTGAGAAA	102	NA	NA	NA	NA	NA
406	Cypriniformes	Leuciscidae	Tribolodon	Tribolodon hakonensis	ASV_0588	CACCGCGGTTAAACGAGAGGCCCCAGTTGACAATACAACGGCGTAAAGGGTGGTTAGGGGGTGCAAAACAATAAAGCCAAATGGCCCCTTGGCCGTCATACGCTTCTAGGTGCCCGAAGCCCAATATACGAAAGTAGCTTTAAAAGGGCCCACCTGACGCCACGAAAGCTGAGAAA	92	NA	NA	NA	NA	NA
407	Cypriniformes	Leuciscidae	Tribolodon	Tribolodon hakonensis	ASV_0667	CACCGCGGTTAAACGAGAGGCCCCAGTTGACAATACAACGCCGTAAAGGGTGGTTAGGGGGTGCAAAACAATAAAGCCAAATGGCCCCTTGGCCGTCATACGCTTCTAGGTGCCCGAAGCCCAATATACGAAAGTAGCTTTAAAAAGGCCCACCTGACGCCACGAAAGCTGAGAAA	62	NA	NA	NA	NA	NA
408	Cypriniformes	Leuciscidae	Tribolodon	Tribolodon hakonensis	ASV_0677	CACCGCGGTTAAACGAGAGGCCCCAGTTGACAATACAACGGCGTAAAGGGTGGTTAGGGGGTGCAAAACAATAAAGCCAAATGGCCCCTTGGCCATCATACGCTTCTAGGTGCCCGAAGCCCAATATACGAAAGTAGCTTTAAAAAGGCCCACCTGACGCCACGAAAGCTGAGAAA	58	NA	NA	NA	NA	NA
409	Cypriniformes	Leuciscidae	Tribolodon	Tribolodon hakonensis	ASV_0689	CACCGCGGTTAAACGAGAGGCCCCAGTTGACAATACAACGGCGTAAAGGGGGGTTAGGGAGTGCAAAACAATAAAGCCAAATGGCCCCTTGGCCGTCATACGCTTCTAGGTGCCCGAAGCCCAATATACGAAAGTAGCTTTAAAAAGGCCCACCTGACGCCACGAAAGCTGAGAAA	57	NA	NA	NA	NA	NA
410	Cypriniformes	Leuciscidae	Tribolodon	Tribolodon hakonensis	ASV_0715	CACCGCGGTTAAACGAGAGGCCCCAGTTGACAATACAACGGCGTAAAGGGTGGTTAGGGGGTGCAAAACAATAAAGCCAAATGGCCCCTTGGCCGTCATACGCTTCTAGGTGCCCGAAGCCCAATATACGAAAGTAGCTTTAAAAAGGCCCCCCTGACGCCACGAAAGCTGAGAAA	51	NA	NA	NA	NA	NA
411	Cypriniformes	Leuciscidae	Tribolodon	Tribolodon hakonensis	ASV_0727	CACCGCGGTTAAACGAGAGGCCCCAGTTGACAATACAACGGCGTAAAGGGTGGTTAGGGGGTGCAAAACAATAAAGCCAAATGGCCCCTTGGTCGTCATACGCTTCTAGGTGCCCGAAGCCCAATATACGAAAGTAGCTTTAAAAAGGCCCACCTGACGCCACGAAAGCTGAGAAA	48	NA	NA	NA	NA	NA
412	Cypriniformes	Leuciscidae	Tribolodon	Tribolodon hakonensis	ASV_0728	CACCGCGGTTAAACGAGAGGCCCCAGTTGACAATACAATGGCGTAAAGGGTGGTTAGGGGGTGCAAAACAATAAAGCCAAATGGCCCCTTGGCCGTCATACGCTTCTAGGTGCCCGAAGCCCAATATACGAAAGTAGCTTTAAAAAGGCCCACCTGACGCCACGAAAGCTGAGAAA	48	NA	NA	NA	NA	NA
413	Cypriniformes	Leuciscidae	Tribolodon	Tribolodon hakonensis	ASV_0733	CACCGCGGTTAAACGAGAGGCCCCAGTTGACAATACAACGGCGTAAAGGGTGGTTAGGGGGTGCAAAACAATAAAGCCAAATGGCCCCTTGGCCGTCATACGCTTCTAGGTGCCCGAAGCCCAATATACGAAAGTAGCTTTAAAAAGGCCCACCTGACGCCACGAAAGCTGAGAA	47	NA	NA	NA	NA	NA
414	Cypriniformes	Leuciscidae	Tribolodon	Tribolodon hakonensis	ASV_0736	CACCGCGGTTAAACGAGAGGCCCCAGTTGACAATACCACGGCGTAAAGGGTGGTTAGGGGGTGCAAAACAATAAAGCCAAATGGCCCCTTGGCCGTCATACGCTTCTAGGTGCCCGAAGCCCAATATACGAAAGTAGCTTTAAAAAGGCCCACCTGACGCCACGAAAGCTGAGAAA	47	NA	NA	NA	NA	NA
415	Cypriniformes	Leuciscidae	Tribolodon	Tribolodon hakonensis	ASV_0762	CACCGCGGTTAAACGAGAGGCCCCAGTTGATAATACAACGGCGTAAAGGGGGGTTAGGGGGTGCAAAACAATAAAGCCAAATGGCCCCTTGGCCGTCATACGCTTCTAGGTGCCCGAAGCCCAATATACGAAAGTAGCTTTAAAAAGGCCCACCTGACGCCACGAAAGCTGAGAAA	43	NA	NA	NA	NA	NA
416	Cypriniformes	Leuciscidae	Tribolodon	Tribolodon hakonensis	ASV_0825	CACCGCGGTTAAACGAGAGGCCCCAGTTGACAATACAACGGCGTAAAGGGTGGTTAGGGGGTGCAAAACAATAAAGCCAAATGGCCCCTTGGCCGTCATACGCTTCTAGGTGCCCGAAGCCCAATATACGAAAGTAGCTTTAAAAAGGCCCTCCTGACGCCACGAAAGCTGAGAAA	34	NA	NA	NA	NA	NA
417	Cypriniformes	Leuciscidae	Tribolodon	Tribolodon hakonensis	ASV_0849	CACCGCGGTTAAACGAGAGGCCCCAGTTGACAATACAACGGCATAAAGGGTGGTTAGGGGGTGCAAAACAATAAAGCCAAATGGCCCCTTGGCCGTCATACGCTTCTAGGTGCCCGAAGCCCAATATACGAAAGTAGCTTTAAAAAGGCCCACCTGACGCCACGAAAGCTGAGAAA	31	NA	NA	NA	NA	NA
418	Cypriniformes	Leuciscidae	Tribolodon	Tribolodon hakonensis	ASV_0870	CACCGCGGTTAAACGAGAGGCCCCAGTTGACAATACAACGGCGTAAAGGGTGGTTAGGGAGTGTAAAACAATAAAGCCAAATGGCCCCTTGGCCGTCATACGCTTCTAGGTGCCCGAAGCCCAATATACGAAAGTAGCTTTAAAAAGGCCCACCTGACGCCACGAAAGCTGAGAAA	30	NA	NA	NA	NA	NA
419	Cypriniformes	Leuciscidae	Tribolodon	Tribolodon hakonensis	ASV_0874	CACCGCGGTTAAACGAGAGGCCCCAGTTGACAATACAACGGCGTAAAGGGTGGTTAGGGGGTGCAAAACAATAAAGCCAAATGGCCCCTTGGCCGTCATACGCTTCTAGGTGCCCGAAGCCCAATATACGAAAGTAGCTTTAAAAAGGCCCACCTGATGCCACGAAAGCTGAGAAA	29	NA	NA	NA	NA	NA
420	Cypriniformes	Leuciscidae	Tribolodon	Tribolodon hakonensis	ASV_0904	CACCGCGGTTATACGAGAGGCCCCAGTTGACAATACAACGGCGTAAAGGGTGGTTAGGGGGTGCAAAACAATAAAGCCAAATGGCCCCTTGGCCGTCATACGCTTCTAGGTGCCCGAAGCCCAATATACGAAAGTAGCTTTAAAAAGGCCCACCTGACGCCACGAAAGCTGAGAAA	27	NA	NA	NA	NA	NA
421	Cypriniformes	Leuciscidae	Tribolodon	Tribolodon hakonensis	ASV_0924	CACCGCGGTTAAACGAGAGGCCCCAGTTGACAATACAACGGCGTAAAGGGTGGTTAGGGGGTGCAAAACAATAAAGCCAAATGGCCCCTTGGCCGTCATACGCTTCTAGGTGCCCGAAGCCCAATATACGAAAGTAGCTGTAAAAAGGCCCACCTGACGCCACGAAAGCTGAGAAA	26	NA	NA	NA	NA	NA
422	Cypriniformes	Leuciscidae	Tribolodon	Tribolodon hakonensis	ASV_0941	CACCGCGGTTAAACGAGAGGCCCCAGTTGACAATACAACGGCGTAAAGGGTGGTTAGGGGGTGCAAAACAATAAAGCCAAATGGCCCCTTGGCCGTCATACGCTTCTAGGTGCCCGAAGCCCAATATACGAAAGTAGCTTGAAAAAGGCCCACCTGACGCCACGAAAGCTGAGAAA	25	NA	NA	NA	NA	NA
423	Cypriniformes	Leuciscidae	Tribolodon	Tribolodon hakonensis	ASV_0942	CACCGCGGTTAAACGAGAGGCCCCAGTTGACAATACAACGGCGTAAAGGGTGGTTAGGGGGTGCAAAACAATAAAGCCAAATGGCCCCTTGGCCGTCATACGCTTCTAGGTGCCCGAAGCCCAATATACGAAAGTAGCTTTAAAAAGGCCCACCTTACGCCACGAAAGCTGAGAAA	25	NA	NA	NA	NA	NA
424	Cypriniformes	Leuciscidae	Tribolodon	Tribolodon hakonensis	ASV_0950	CACCGCGGTTAAACGAGAGGCCCTAGTTGACAATACAACGGCGTAAAGGGTGGTTAGGGGGTGCAAAACAATAAAGCCAAATGGCCCCTTGGCCGTCATACGCTTCTAGGTGCCCGAAGCCCAATATACGAAAGTAGCTTTAAAAAGGCCCACCTGACGCCACGAAAGCTGAGAAA	25	NA	NA	NA	NA	NA
425	Cypriniformes	Leuciscidae	Tribolodon	Tribolodon hakonensis	ASV_0986	CACCGCGGTTAAACGAGAGGCCCCAGTTGACAATACAACGGCGTAAAGGGTGGTTAGGGGGTGCAAAACAATAAAGCCAAATGGCCCCTTGGCCGTCATACGCTTCTAGGTGCCCGAAGCCCAATATACGAAAGTAGCGTTAAAAAGGCCCACCTGACGCCACGAAAGCTGAGAAA	23	NA	NA	NA	NA	NA
426	Cypriniformes	Leuciscidae	Tribolodon	Tribolodon hakonensis	ASV_1004	CACCGCGGTTAAACGAGAGGCCCCAGTTGACAATACAACGGCGTAAAGGGTGGTTAGGGGGTGTAAAACAATAAAGCCAAATGGCCCCTTGGCCGTCATACGCTTCTAGGTGCCCGAAGCCCAATATACGAAAGTAGCTTTAAAAAGGCCCACCTGACGCCACGAAAGCTGAGAAA	22	NA	NA	NA	NA	NA
427	Cypriniformes	Leuciscidae	Tribolodon	Tribolodon hakonensis	ASV_1030	CACCGCGGTTAAAAGAGAGGCCCCAGTTGACAATACAACGGCGTAAAGGGTGGTTAGGGGGTGCAAAACAATAAAGCCAAATGGCCCCTTGGCCGTCATACGCTTCTAGGTGCCCGAAGCCCAATATACGAAAGTAGCTTTAAAAAGGCCCACCTGACGCCACGAAAGCTGAGAAA	21	NA	NA	NA	NA	NA
428	Cypriniformes	Leuciscidae	Tribolodon	Tribolodon hakonensis	ASV_1082	CACCGCGGTTAAACGAGAGACCCCAGTTGACAATACAACGGCGTAAAGGGTGGTTAGGGGGTGCAAAACAATAAAGCCAAATGGCCCCTTGGCCGTCATACGCTTCTAGGTGCCCGAAGCCCAATATACGAAAGTAGCTTTAAAAAGGCCCACCTGACGCCACGAAAGCTGAGAAA	19	NA	NA	NA	NA	NA
429	Cypriniformes	Leuciscidae	Tribolodon	Tribolodon hakonensis	ASV_1083	CACCGCGGTTAAACGAGAGGCCCCAGTTGACAATACAACGGCGTAAAGGGTGGTTAGGGGGTGCAAAACAATAAAGCCAAATGGTCCCTTGGCCGTCATACGCTTCTAGGTGCCCGAAGCCCAATATACGAAAGTAGCTTTAAAAAGGCCCACCTGACGCCACGAAAGCTGAGAAA	19	NA	NA	NA	NA	NA
430	Cypriniformes	Leuciscidae	Tribolodon	Tribolodon hakonensis	ASV_1129	CACCGCGGTTAAACGAGAGGCCCCGGTTGACAATACAACGGCGTAAAGGGTGGTTAGGGGGTGCAAAACAATAAAGCCAAATGGCCCCTTGGCCGTCATACGCTTCTAGGTGCCCGAAGCCCAATATACGAAAGTAGCTTTAAAAAGGCCCACCTGACGCCACGAAAGCTGAGAAA	17	NA	NA	NA	NA	NA
431	Cypriniformes	Leuciscidae	Tribolodon	Tribolodon hakonensis	ASV_1164	CACCGCGGTTAAACGAGAGGCCCCAGTTGACAATACAACGGCGTAAAGGGTGGTTAGGGGGTGCAAAACAATAAAGCCAAATGACCCCTTGGCCGTCATACGCTTCTAGGTGCCCGAAGCCCAATATACGAAAGTAGCTTTAAAAAGGCCCACCTGACGCCACGAAAGCTGAGAAA	16	NA	NA	NA	NA	NA
432	Cypriniformes	Leuciscidae	Tribolodon	Tribolodon hakonensis	ASV_1165	CACCGCGGTTAAACGAGAGGCCCCAGTTGACAATACAACGGCGTAAAGGGTGGTTAGGTGGTGCAAAACAATAAAGCCAAATGGCCCCTTGGCCGTCATACGCTTCTAGGTGCCCGAAGCCCAATATACGAAAGTAGCTTTAAAAAGGCCCACCTGACGCCACGAAAGCTGAGAAA	16	NA	NA	NA	NA	NA
433	Cypriniformes	Leuciscidae	Tribolodon	Tribolodon hakonensis	ASV_1218	CACCGCGGTTAAACGAGAGGCCCCAGTTGACAATACAACGGCGTAAAGGGTGGTTAGGGGGTGCAAAACAATAAAGCCAAATGGCCCCTTGGCCGTCATACGCTTCTAGGTGCCCGAAGCCCAATATATGAAAGTAGCTTTAAAAAGGCCCACCTGACGCCACGAAAGCTGAGAAA	14	NA	NA	NA	NA	NA
434	Cypriniformes	Leuciscidae	Tribolodon	Tribolodon hakonensis	ASV_1219	CACCGCGGTTAAACGAGAGGCCCCAGTTGACAATACAACGGCGTAAAGGGTGGTTAGGGGTGCAAAACAATAAAGCCAAATGGCCCCTTGGCCGTCATACGCTTCTAGGTGCCCGAAGCCCAATATACGAAAGTAGCTTTAAAAAGGCCCACCTGACGCCACGAAAGCTGAGAAA	14	NA	NA	NA	NA	NA
435	Cypriniformes	Leuciscidae	Tribolodon	Tribolodon hakonensis	ASV_1238	CACCGCGGTTAAACGAGAGGCCCCAGTTGACAATACAACGGCGTAAAGGGTGGTTAGGGGGTGCAAAACAATAAAGCCAAATGGCCCCTTGGCCGTCATATGCTTCTAGGTGCCCGAAGCCCAATATACGAAAGTAGCTTTAAAAAGGCCCACCTGACGCCACGAAAGCTGAGAAA	13	NA	NA	NA	NA	NA
436	Cypriniformes	Leuciscidae	Tribolodon	Tribolodon hakonensis	ASV_1239	CACTGCGGTTAAACGAGAGGCCCCAGTTGACAATACAACGGCGTAAAGGGTGGTTAGGGGGTGCAAAACAATAAAGCCAAATGGCCCCTTGGCCGTCATACGCTTCTAGGTGCCCGAAGCCCAATATACGAAAGTAGCTTTAAAAAGGCCCACCTGACGCCACGAAAGCTGAGAAA	13	NA	NA	NA	NA	NA
437	Cypriniformes	Leuciscidae	Tribolodon	Tribolodon hakonensis	ASV_1249	CACCGCGGTTAAACGAGAGGCCCCAGTTGACAATACAACGGCGTAAAGGGTGGTTAGGGGGCGCAAAACAATAAAGCCAAATGGCCCCTTGGCCGTCATACGCTTCTAGGTGCCCGAAGCCCAATATACGAAAGTAGCTTTAAAAAGGCCCACCTGACGCCACGAAAGCTGAGAAA	13	NA	NA	NA	NA	NA
438	Cypriniformes	Leuciscidae	Tribolodon	Tribolodon hakonensis	ASV_1253	CACCGCGGTTAAACGAGGGGCCCCAGTTGACAATACAACGGCGTAAAGGGTGGTTAGGGGGTGCAAAACAATAAAGCCAAATGGCCCCTTGGCCGTCATACGCTTCTAGGTGCCCGAAGCCCAATATACGAAAGTAGCTTTAAAAAGGCCCACCTGACGCCACGAAAGCTGAGAAA	12	NA	NA	NA	NA	NA
439	Cypriniformes	Leuciscidae	Tribolodon	NA	ASV_0314	CACCGCGGTTAAACGAGAGGCCCCAGTTGACAATACAACGGCGTAAAGGGTGGTTAGGGGGTGCAAAACAATAAAGCCAAATGGCCCCTTGGCCGTCATACGCTTCTAGGTGCCCGAAGCCCAATATACGAAAGTAGCTTTAAGAAAGCCCACCTGACGCCACGAAAGCTGAGAAA	97	NA	NA	NA	80	NA
440	Cypriniformes	Leuciscidae	Tribolodon	NA	ASV_0371	CACCGCGGTTAAACGAGAGGCCCCAGTTGACAATACAACGGCGTAAAGGGTGGTTAGGGGGTGCAAAACAATAAAGCCAAATGGCCCCTTGGCCGTCATACGCATCTAGGTGTCCGAAGCCCAATATACGAAAGTAGCTTTAAGAAAGCCCACCTGACGCCACGAAAGCTGAGAAA	21	NA	NA	NA	17	NA
441	Cypriniformes	Leuciscidae	Tribolodon	NA	ASV_0746	CACCGCGGTTATACGAGAGGCCCAAGTTGACAATACAACGGCGTAAAGGGTGGTTAGGGGGTGCAAAACAATAAAGCCAAATGGCCCCTTGGCCGTCATACGCTTCTAGGTGCCCGAAGCCCAATATACGAAAGTAGCTTTAAAAAGGCCCACCTGACGCCACGAAAGCTGAGAAA	45	NA	NA	NA	NA	NA
442	Cypriniformes	Leuciscidae	NA	NA	ASV_0140	CACCGCGGTTAAACGAGAGGCCCTAGTTGACAATGCAACGGCGTAAAGGGTGGTTAGGGAGAGCGGTAGAATAAAGCCGAATGGCCCCTTGGCCGTCATACGCATCTAGGTGTCCGAAGCCCAATATACGAAAGTAGCTTTAAGAAAGCCCACCTGACGCCACGAAAGCTGAGAAA	199	NA	194	NA	160	NA
443	Cypriniformes	Leuciscidae	NA	NA	ASV_0146	CACCGCGGTTAAACGAGAGGCCCTAGTTGATAATGCAGCGGCATAAAGGGTGGTTAGGGAGAGCGATAGGATAAAGCCGAATGGCCCCTTGGCCGTCATACGCATCTAGGTGTCCGAAGCCCAATATACGAAAGTAGCTTTAAGAAAGCCCACCTGACGCCACGAAAGCTGAGAAA	172	NA	180	NA	167	NA
444	Cypriniformes	Leuciscidae	NA	NA	ASV_0330	CACCGCGGTTAAACGAGAGGCCCTAGTTGACAATGCAACGGCGTAAAGGGTGGTTAGGGAAAGCAATACAATAAAGCCAAATGGCCCCTTGGCCGTCATACGCTTCTAGGTGTCCGAAGCCCGATATACGAAAGTAGCTTTAAGAAAGCCCACCTGACGCCACGAAAGCTGAGAAA	58	NA	NA	NA	42	NA
445	Cypriniformes	Leuciscidae	NA	NA	ASV_0336	CACCGCGGTTAAACGAGAGGCCCTAGTTGATAATGCAGCGGCGTAAAGGGGGGTTAGGGAGAGCGATAGGATAAAGCCGAATGGCCCCTTGGCCGTCATACGCATCTAGGTGTCCGAAGCCCAATATACGAAAGTAGCTTTAAGAAAGCCCACCTGACGCCACGAAAGCTGAGAAA	63	NA	NA	NA	34	NA
446	Cypriniformes	Leuciscidae	NA	NA	ASV_0346	CACCGCGGTTAAACGAGAGGCCCTAGTTGATAATGCAACGGCGTAAAGGGTGGTTAGGGAGAGCGATAGGATAAAGCCGAATGGCCCCTTGGCCGTCATACGCATCTAGGTGTCCGAAGCCCAATATACGAAAGTAGCTTTAAAAGAGCCCACCTGACGCCACGGAAGCTGAGAAA	32	NA	NA	NA	26	NA
447	Cypriniformes	Leuciscidae	NA	NA	ASV_0347	CACCGCGGTTAAACGAGAGGCCCTAGTTGACAATGCAACGGCGTAAAGGGTGGTTAGGGAAAGCAATACAATAAAGCCAAATGGCCCCTTGGCCGTCATACGCTTCTAGGTGTCCGAAGCCCAATATACGAAAGTAGCTTTAAGAAAGCCCACCTGACGCCACGAAAGCTGAGAAA	41	NA	NA	NA	25	NA
448	Cypriniformes	Leuciscidae	NA	NA	ASV_0353	CACCGCGGTTAAACGAGAGGCCCTAGTTGATAATGCAACGGCGTAAAGGGTGGTTAGGGGGTGCAAAACAATAAAGCCAAATGGCCCCTTGGCCGTCATACGCTTCTAGGTGCCCGAAGCCCAATATACGAAAGTAGCTTTAAAAAGGCCCACCTGACGCCACGAAAGCTGAGAAA	30	NA	NA	NA	22	NA
449	Cypriniformes	Leuciscidae	NA	NA	ASV_0354	CACCGCGGTTAAACGAGAGGCCCTAGTTGACAATGCAACGGCGTAAAGGGTGGTTAGGGAAAGCAATACAATAAAGCCAAATGGCCCCTTGGCCGTCATACGCATCTAGGTGTCCGAAGCCCAATATACGAAAGTAGCTTTAAGAAAGCCCACCTGACGCCACGAAAGCTGAGAAA	20	NA	NA	NA	22	NA
450	Cypriniformes	Leuciscidae	NA	NA	ASV_0355	CACCGCGGTTAAACGAGAGGCCCTAGTTGATAATGCAACGGCGTAAAGGGTGGTTAGGGAGAGCGATAGGATAAAGCCGAATGGCCCCTTGGCCGTCATACGCATCTAGGTGTCCGAAGCCCAATATACGAAAGTAGCTTTAAAAAGGCCCACCTGACGCCACGAAAGCTGAGAAA	24	NA	NA	NA	22	NA
451	Cypriniformes	Leuciscidae	NA	NA	ASV_0368	CACCGCGGTTAAACGAGAGGCCCTAGTTGATAATGCAACGGCGTAAAGGGTGGTTAGGGAGAGCGATAGGATAAAGCCGAATGGCCCCTTGGCCGTCATACGCATCTAGGTGTCCGAAGCCCAATATACGAAAGTAGCTTTAATAAAGCCCACCTGACCCCACGAAAGCTGAGAAA	36	NA	NA	NA	18	NA
452	Cypriniformes	Leuciscidae	NA	NA	ASV_0377	CACCGCGGTTAAACGAGAGGCCCCAGTTGACAATACAACGGCGTAAAGGGTGGTTAGGGAGAGCGATAGGATAAAGCCGAATGGCCCCTTGGCCGTCATACGCATCTAGGTGTCCGAAGCCCAATATACGAAAGTAGCTTTAAGAAAGCCCACCTGACGCCACGAAAGCTGAGAAA	NA	NA	NA	NA	15	NA
453	Cypriniformes	Leuciscidae	NA	NA	ASV_0403	CACCGCGGTTAAACGAGAGGCCCTAGTTGACAATGCAACGGCGTAAAGGGTGGTTAGGGAAAGCAATACAATAAAGCCAAATGGCCCCTTGGCCGTCATACGCTTCTAGGTGCCCGAAGCCCAATATACGAAAGTAGCTTTAAAAAGGCCCACCTGACGCCACGAAAGCTGAGAAA	NA	NA	NA	NA	11	NA
454	Cypriniformes	Leuciscidae	NA	NA	ASV_0407	CACCGCGGTTAAACGAGAGGCCCTAGTTGATAATGCAACGGCGTAAAGGGTGGTTAGGGAGAGCGATAGGATAAAGCCAAATGGCCCCTTGGCCGTCATACGCATCTAGGTGTCCGAAGCCCGATATACGAAAGTAGCTTTAAAAGAGCCCACCTGACGCCACGGAAGCTGAGAAA	NA	NA	NA	NA	10	NA
455	Cypriniformes	Leuciscidae	NA	NA	ASV_1035	CACCGCGGTTAAACGAGAGGCCCTAGTTGACAATGCAACGGCGTAAAGGGTGGTTAGGGAGAGCAATACAATAAAGCCAAATGGCCCCTTGGCCGTCATACGCTTCTAGGTGTCCGAAGCCCAATATACGAAAGTAGCTTTAATAAAGCCCACCTGACCCCACGAAAGCTGAGAAA	21	NA	NA	NA	NA	NA
456	Cypriniformes	Nemacheilidae	Lefua	Lefua torrentis	ASV_0274	CACCGCGGTTATACGAGAGGCCCTAATTGATAGATACCGGCGTAAAGGGTGGTTAAGGAAAGCAAAAATAAAGCCAAAGGGCCTCTTGGCCGTCATACGCTTACTGAGTGTCCGAAGCCCAAAAACGAAAGTAGCTTTAACATAGCCCACCTGACCCCACGAAAGCTGAGAAA	NA	NA	19	NA	15	NA
457	Cypriniformes	Xenocyprididae	Nipponocypris	Nipponocypris sieboldii	ASV_0036	CACCGCGGTTAAACGAGAGGCCCGAGTTGATAGCACCACGGCGTAAAGGGTGGTTAAGGAAAGCAGCATAATAAAGCCAAATGGCCCTTTGGCCGTCATACGCTTCTAGGTGTCCGAAGCCCAGTCCCACGAAAGTAGCTTTAATAAAACCCACCTGACCCCACGAAAGCTGAGAAA	4818	4818	5121	5121	4345	4345
458	Cypriniformes	Xenocyprididae	Nipponocypris	Nipponocypris sieboldii	ASV_0046	CACCGCGGTTAAACGAGAGGCCCGAGTTGATAGCACCCCGGCGTAAAGGGTGGTTAAGGAAAGCAGCATAATAAAGCCAAATGGCCCTTTGGCCGTCATACGCTTCTAGGTGTCCGAAGCCCAGTCCCACGAAAGTAGCTTTAATAAAACCCACCTGACCCCACGAAAGCTGAGAAA	2286	2286	2330	2330	2007	2007
459	Cypriniformes	Xenocyprididae	Nipponocypris	Nipponocypris sieboldii	ASV_0247	CACCGCGGTTAAACGAGAGGCCCGAGTTGATAGCACCACGGCGTAAAGGGTGGTTAAGGAAAGCAGCATAATAAAGCCAAATGGCCCTTTGGCCGTCATACGCTTCTAGGTGTACGAAGCCCAGTCCCACGAAAGTAGCTTTAATAAAACCCACCTGACCCCACGAAAGCTGAGAAA	49	NA	47	NA	39	NA
460	Cypriniformes	Xenocyprididae	Nipponocypris	Nipponocypris sieboldii	ASV_0328	CACCGCGGTTAAACGAGAGGCCCGAGTTGATAGCACCACGGCGTAAAGGGTGGTTAAGGAAAGCAGCATAATAAAGCCAAATGGCCCTTTGGCCGTCATACGCTTCTAGGTGTCCGAAGCCCAGTCCCACGAAAGTAGCTTTAATAAAGCCCACCTGACCCCACGAAAGCTGAGAAA	98	NA	NA	NA	45	NA
461	Cypriniformes	Xenocyprididae	Nipponocypris	Nipponocypris sieboldii	ASV_0343	CACCGCGGTTAAACGAGAGGCCCGAGTTGATAGCACCACGGCGTAAAGGGGGGTTAAGGAAAGCAGCATAATAAAGCCAAATGGCCCTTTGGCCGTCATACGCTTCTAGGTGTCCGAAGCCCAGTCCCACGAAAGTAGCTTTAATAAAACCCACCTGACCCCACGAAAGCTGAGAAA	105	NA	NA	NA	28	NA
462	Cypriniformes	Xenocyprididae	Nipponocypris	Nipponocypris sieboldii	ASV_0379	CACCGCGGTTAAACGAGAGGCCCGAGTTGATAGCACCACGGCGTAAAGGGTGGTCAAGGAAAGCAGCATAATAAAGCCAAATGGCCCTTTGGCCGTCATACGCTTCTAGGTGTCCGAAGCCCAGTCCCACGAAAGTAGCTTTAATAAAACCCACCTGACCCCACGAAAGCTGAGAAA	30	NA	NA	NA	15	NA
463	Cypriniformes	Xenocyprididae	Nipponocypris	Nipponocypris sieboldii	ASV_0385	CACCGCGGTTAAACGAGAGGCCCGAGTTGATAGCACCACGGCGTAAGGGGTGGTTAAGGAAAGCAGCATAATAAAGCCAAATGGCCCTTTGGCCGTCATACGCTTCTAGGTGTCCGAAGCCCAGTCCCACGAAAGTAGCTTTAATAAAACCCACCTGACCCCACGAAAGCTGAGAAA	18	NA	NA	NA	14	NA
464	Cypriniformes	Xenocyprididae	Nipponocypris	Nipponocypris temminckii	ASV_0002	CACCGCGGTTAAACGAGAGGCCCAAGTTGATAACACCACGGCGTAAAGGGTGGTTAAGGAAAGCAGCATAATAAAGCCAAATGGCCCTTTGGCCGTCATACGCTTCTAGGTGTCCGAAGCCCAACCACACGAAAGTAGCTTTAATAAAGCCCACCTGACCCCACGAAAGCTGAGAAA	167157	167157	220762	220762	189773	189773
465	Cypriniformes	Xenocyprididae	Nipponocypris	Nipponocypris temminckii	ASV_0017	CACCGCGGTTAAACGAGAGGCCCGAGTTGATAACACCACGGCGTAAAGGGTGGTTAAGGAAAGCAGCATAATAAAGCCAAATGGCCCTTTGGCCGTCATACGCTTCTAGGTGTCCGAAGCCCAACCACACGAAAGTAGCTTTAATAAAGCCCACCTGACCCCACGAAAGCTGAGAAA	16273	16273	17042	17042	14594	14594
466	Cypriniformes	Xenocyprididae	Nipponocypris	Nipponocypris temminckii	ASV_0066	CACCGCGGTTAAACGAGAGGCCCAAGTTGATAATACCACGGCGTAAAGGGTGGTTAAGGAAAGCAGCATAATAAAGCCAAATGGCCCTTTGGCCGTCATACGCTTCTAGGTGTCCGAAGCCCAACCACACGAAAGTAGCTTTAATAAAGCCCACCTGACCCCACGAAAGCTGAGAAA	1229	1229	1151	1151	982	982
467	Cypriniformes	Xenocyprididae	Nipponocypris	Nipponocypris temminckii	ASV_0080	CACCGCGGTTAAACGAGAGGCCCAAGTTGATAACACCACGGCGTAAGGGGTGGTTGAGGAAAGCAGCATAATAAAGCCAAATGGCCCTTTGGCCGTCATACGCTTCTAGGTGTCCGAAGCCCAACCACACGAAAGTAGCTTTAATAAAGCCCACCTGACCCCACGAAAGCTGAGAAA	809	809	809	809	693	NA
468	Cypriniformes	Xenocyprididae	Nipponocypris	Nipponocypris temminckii	ASV_0165	CACCGCGGTTAAACGAGAGGCCCAAGTTGATAACACCACGGCGTAAAGGGTGGTTAAGGAAAGCAGCATAATAAAGCCAAATGGCCCTTTGGCCGTCATACTCTTCTAGGTGTCCGAAGCCCAACCACACGAAAGTAGCTTTAATAAAGCCCACCTGACCCCACGAAAGCTGAGAAA	59	NA	133	NA	NA	NA
469	Cypriniformes	Xenocyprididae	Nipponocypris	Nipponocypris temminckii	ASV_0189	CACCGCGGTTAAACGAGAGGCCCAAGTTGATAACACCACGGCGTAAAGGGTGGTTAAGGAAAGCAGCATAATAAAGCCAAATGGCCCTTTGGCCGTCATACGCTTCTAGGTGTCCGAAGCCCAACCACACGAAAGTAGCTTTAATAAGGCCCACCTGACCCCACGAAAGCTGAGAAA	127	NA	107	NA	91	NA
470	Cypriniformes	Xenocyprididae	Nipponocypris	Nipponocypris temminckii	ASV_0197	CACCGCGGTTAAACGAGAGGCCCAAGTTGATAACACCACGGCGTAAAGGGTGGTTAAGGAAAGCAGCATAATAAAGCCAAATTGCCCTTTGGCCGTCATACGCTTCTAGGTGTCCGAAGCCCAACCACACGAAAGTAGCTTTAATAAAGCCCACCTGACCCCACGAAAGCTGAGAAA	65	NA	96	NA	83	NA
471	Cypriniformes	Xenocyprididae	Nipponocypris	Nipponocypris temminckii	ASV_0237	CACCGCGGTTAAACGAGAGGCCCAAGTTGATAACACCACGGCGTAAAGGGTGGTTAAGGAAAGCAGCATAATAAAGCCAAATGGCCCTTTGGCCGTCATACGCTTCTAGGTGTCCGAAGCCCAACCACACGAAAGTAGCTTTAATAAAGCCCACCTGACCCCACGAAAGATGAGAAA	63	NA	51	NA	NA	NA
472	Cypriniformes	Xenocyprididae	Nipponocypris	Nipponocypris temminckii	ASV_0246	CACCGCCGTTAAACGAGAGGCCCAAGTTGATAACACCACGGCGTAAAGGGTGGTTAAGGAAAGCAGCATAATAAAGCCAAATGGCCCTTTGGCCGTCATACGCTTCTAGGTGTCCGAAGCCCAACCACACGAAAGTAGCTTTAATAAAGCCCACCTGACCCCACGAAAGCTGAGAAA	56	NA	48	NA	NA	NA
473	Cypriniformes	Xenocyprididae	Nipponocypris	Nipponocypris temminckii	ASV_0268	CACCGCGGTTAAACGAGAGGCCCAAGTTGATAACACCACGGCGTAAGGGGTGGTTAAGGAAAGCAGCATAATAAAGCCAAATGGCCCTTTGGCCGTCATACGCTTCTAGGTGTCCGAAGCCCAACCACACGAAAGTAGCTTTAATAAAGCCCACCTGACCCCACGAAAGCTGAGAAA	30	NA	28	NA	24	NA
474	Cypriniformes	Xenocyprididae	Nipponocypris	Nipponocypris temminckii	ASV_0286	CACCGCGGTTAAACGAGAGGCCCAAGTTGATAACACCACGGCGTAAAGGGGGGTTAAGGAAAGCAGCATAATAAAGCCAAATGGCCCTTTGGCCGTCATACGCTTCTAGGTGTCCGAAGCCCAACCACACGAAAGTAGCTTTAATAAAGCCCACCTGACCCCACGAAAGCTGAGAAA	4444	4444	NA	NA	1884	1884
475	Cypriniformes	Xenocyprididae	Nipponocypris	Nipponocypris temminckii	ASV_0297	CACCGCGGTTAAACGAGAGGCCCGAGTTGATAACACCACGGCGTAAAGGGGGGTTAAGGAAAGCAGCATAATAAAGCCAAATGGCCCTTTGGCCGTCATACGCTTCTAGGTGTCCGAAGCCCAACCACACGAAAGTAGCTTTAATAAAGCCCACCTGACCCCACGAAAGCTGAGAAA	444	444	NA	NA	267	NA
476	Cypriniformes	Xenocyprididae	Nipponocypris	Nipponocypris temminckii	ASV_0340	CACCGCGGTTAAACGAGAGGCCCGAGTTGATAGCACCACGGCGTAAAGGGTGGTTAAGGAAAGCAGCATAATAAAGCCAAATGGCCCTTTGGCCGTCATACGCTTCTAGGTGTCCGAAGCCCAACCACACGAAAGTAGCTTTAATAAAGCCCACCTGACCCCACGAAAGCTGAGAAA	69	NA	NA	NA	29	NA
477	Cypriniformes	Xenocyprididae	Nipponocypris	Nipponocypris temminckii	ASV_0380	CACCGCGGTTAAACGAGAGGCCCAAGTTGATAACACCACGGCGTAAAGGGTGGTTAAGGAAAGCAGCATAATAAAGCCAAATGGCCCTTTGGCCGTCATACGCTTCTAGGTGTCCGAAGCCCAACAACACGAAAGTAGCTTTAATAAAGCCCACCTGACCCCACGAAAGCTGAGAAA	12	NA	NA	NA	14	NA
478	Cypriniformes	Xenocyprididae	Nipponocypris	Nipponocypris temminckii	ASV_0388	CACCGCGGTTAAACGAGAGGCCCAAGTTGATAACACCACGGCGTAAAGGGTGGTTAAGGAAAGCAGCATAATAAAGCCAAATGGCCCTTTGGCCGTCATACGCTTCTAGGTGTCCGAAGCCCAACCACACGAAAGTAGCTTTAATAAAGCCCACCTGACCCCACGAAAGCTAGGGAA	NA	NA	NA	NA	13	NA
479	Cypriniformes	Xenocyprididae	Nipponocypris	Nipponocypris temminckii	ASV_0424	CACCGCGGTTAAACGAGAGGCCCAAGTTGATAACACCACGGCGTAAAGGGTGGTTAAGGAAAGCAGCATAATAAAGCCAAATGGCCCTTTGGCCGTCATACGCTTCTAGGTGTCCGAAGCCCAACCACACGAAAGTAGCTTTAATAAAGCCCCCCTGACCCCACGAAAGCTGAGAAA	695	695	NA	NA	NA	NA
480	Cypriniformes	Xenocyprididae	Nipponocypris	Nipponocypris temminckii	ASV_0436	CACCGCGGTTAAACGAGAGGCCCAAGTTGATAACACCACGGCGTAAAGGGTGGTTAAGGAAAGCAGCATAATAAAGCCAAATGGCCCTTTGGCCGTCATACGCTTCTAGGTGTCCGAAGCCCAACCACACGAAAGTAGCTTTAATAAGCCCACCTGACCCCACGAAAGCTGAGAAA	375	375	NA	NA	NA	NA
481	Cypriniformes	Xenocyprididae	Nipponocypris	Nipponocypris temminckii	ASV_0443	CACCGCGGTTAAACGAGAGGCCCAAGTTGATAACACCACGGCGTAAAGGGTGGTTAAGGAAAGCAGCATAATAAAGCCAAATGGCCCTTTGGCCATCATACGCTTCTAGGTGTCCGAAGCCCAACCACACGAAAGTAGCTTTAATAAAGCCCACCTGACCCCACGAAAGCTGAGAAA	307	307	NA	NA	NA	NA
482	Cypriniformes	Xenocyprididae	Nipponocypris	Nipponocypris temminckii	ASV_0446	CACCGCGGTTAAACGAGAGGCCCAAGTTGATAACACCACGGCGTAAAGGGTGGTTAAGGAAAGCAGCATAATAAAGCCAAATGGCCCTTTGGTCGTCATACGCTTCTAGGTGTCCGAAGCCCAACCACACGAAAGTAGCTTTAATAAAGCCCACCTGACCCCACGAAAGCTGAGAAA	296	296	NA	NA	NA	NA
483	Cypriniformes	Xenocyprididae	Nipponocypris	Nipponocypris temminckii	ASV_0458	CACCGCGGTTAAACGAGAGGCCCAAGTTGATAACACCACGGCGTAAAGGGTGGTTAAGGAAAGCAGCATAATAAAGCCAAATGGCCCTTTGGCCGTCATACGCTTCTAGGTGTCCGAAGCCCAACCACACGAAAGTAGCTTTAATAAAGCCCTCCTGACCCCACGAAAGCTGAGAAA	248	NA	NA	NA	NA	NA
484	Cypriniformes	Xenocyprididae	Nipponocypris	Nipponocypris temminckii	ASV_0459	CACCGCGGTTAAACGAGAGGCCCAAGTTGATAACACCACGGCGTAAAGGGTGGTTAAGGAAAGCAGCATAATATAAGCCAAATGGCCCTTTGGCCGTCATACGCTTCTAGGTGTCCGAAGCCCAACCACACGAAAGTAGCTTTAATAAAGCCCACCTGACCCCACGAAAGCTGAGAAA	245	NA	NA	NA	NA	NA
485	Cypriniformes	Xenocyprididae	Nipponocypris	Nipponocypris temminckii	ASV_0460	CACCGCGGTTAAACGAGAGGCCCAAGTTGATAACACCACGGCGTAAAGGGTGGTTAAGGAAAGCAGCATAATAAAGCCAAATGGCCCTTTGGCCGTCATACGCTTCTAGGTGTCCGAAGTCCAACCACACGAAAGTAGCTTTAATAAAGCCCACCTGACCCCACGAAAGCTGAGAAA	230	NA	NA	NA	NA	NA
486	Cypriniformes	Xenocyprididae	Nipponocypris	Nipponocypris temminckii	ASV_0462	CACCGCGGTTAAACGAGAGGCCCAAGTTGATAACACAACGGCGTAAAGGGTGGTTAAGGAAAGCAGCATAATAAAGCCAAATGGCCCTTTGGCCGTCATACGCTTCTAGGTGTCCGAAGCCCAACCACACGAAAGTAGCTTTAATAAAGCCCACCTGACCCCACGAAAGCTGAGAAA	228	NA	NA	NA	NA	NA
487	Cypriniformes	Xenocyprididae	Nipponocypris	Nipponocypris temminckii	ASV_0465	CACCGCGGTTAAACGAGAGGCCCAAGTTGATAACACCACGCCGTAAAGGGTGGTTAAGGAAAGCAGCATAATAAAGCCAAATGGCCCTTTGGCCGTCATACGCTTCTAGGTGTCCGAAGCCCAACCACACGAAAGTAGCTTTAATAAAGCCCACCTGACCCCACGAAAGCTGAGAAA	217	NA	NA	NA	NA	NA
488	Cypriniformes	Xenocyprididae	Nipponocypris	Nipponocypris temminckii	ASV_0466	CACCGCGGTTAAACGAGAGGCCCCAGTTGATAACACCACGGCGTAAAGGGTGGTTAAGGAAAGCAGCATAATAAAGCCAAATGGCCCTTTGGCCGTCATACGCTTCTAGGTGTCCGAAGCCCAACCACACGAAAGTAGCTTTAATAAAGCCCACCTGACCCCACGAAAGCTGAGAAA	216	NA	NA	NA	NA	NA
489	Cypriniformes	Xenocyprididae	Nipponocypris	Nipponocypris temminckii	ASV_0470	CACCGCGGTTAAACGAGAGGCCCAAGTTGATAACACCACGGCGTAAAGGGTGGTTAAGGAAAGCAGCATAATAAAGCCAAATGGCCCTTTGGCCGTCATATGCTTCTAGGTGTCCGAAGCCCAACCACACGAAAGTAGCTTTAATAAAGCCCACCTGACCCCACGAAAGCTGAGAAA	200	NA	NA	NA	NA	NA
490	Cypriniformes	Xenocyprididae	Nipponocypris	Nipponocypris temminckii	ASV_0473	CACCGCGGTTAAACGAGAGGCCCAAGTTGATAACACCACGGCGTAAAGGGTGGTTAAGGAAAGCAGCATAATAAAGCCAAATGGCCCTTTGGCCGTCATACGCTTCTAGGTGTCCGAAGCCCAACCACACGAAAGTAGCTTTAATAAAGCCCACCTGACCCCACGAAAGCTGAGAA	188	NA	NA	NA	NA	NA
491	Cypriniformes	Xenocyprididae	Nipponocypris	Nipponocypris temminckii	ASV_0475	CACCGCGGTTATACGAGAGGCCCAAGTTGATAACACCACGGCGTAAAGGGTGGTTAAGGAAAGCAGCATAATAAAGCCAAATGGCCCTTTGGCCGTCATACGCTTCTAGGTGTCCGAAGCCCAACCACACGAAAGTAGCTTTAATAAAGCCCACCTGACCCCACGAAAGCTGAGAAA	184	NA	NA	NA	NA	NA
492	Cypriniformes	Xenocyprididae	Nipponocypris	Nipponocypris temminckii	ASV_0480	CACCGCGGTTAAACGAGAGGCCCAAGTTGATAACACCACGGCGTAAAGGGTGGTTAAGGAAAGCAGCATAATAAAGCCAAATGGTCCTTTGGCCGTCATACGCTTCTAGGTGTCCGAAGCCCAACCACACGAAAGTAGCTTTAATAAAGCCCACCTGACCCCACGAAAGCTGAGAAA	180	NA	NA	NA	NA	NA
493	Cypriniformes	Xenocyprididae	Nipponocypris	Nipponocypris temminckii	ASV_0487	CACCGCGGTTAAACGAGAGGCCCAAGTTGATAACACCACGGCGTAAAGGGTGGTTAAGGAAAGCAGTATAATAAAGCCAAATGGCCCTTTGGCCGTCATACGCTTCTAGGTGTCCGAAGCCCAACCACACGAAAGTAGCTTTAATAAAGCCCACCTGACCCCACGAAAGCTGAGAAA	165	NA	NA	NA	NA	NA
494	Cypriniformes	Xenocyprididae	Nipponocypris	Nipponocypris temminckii	ASV_0489	CACCGCGGTTAAACGAGAGGCCCAAGTTGATAACCCCACGGCGTAAAGGGTGGTTAAGGAAAGCAGCATAATAAAGCCAAATGGCCCTTTGGCCGTCATACGCTTCTAGGTGTCCGAAGCCCAACCACACGAAAGTAGCTTTAATAAAGCCCACCTGACCCCACGAAAGCTGAGAAA	163	NA	NA	NA	NA	NA
495	Cypriniformes	Xenocyprididae	Nipponocypris	Nipponocypris temminckii	ASV_0494	CACCGCGGTTAAACGAGAGGCCCAAGTTGATAACACCACGGCGTAAAGGGTGGTTAAGGAAAGCAGCATAATAAAGCCAAATGGCCCTTTGGCCGTCATACGCTTCTAGGTGTCCGAAGCCCAACCACACGAAAGTAGCTTTAATAAAGCCCACCCGACCCCACGAAAGCTGAGAAA	158	NA	NA	NA	NA	NA
496	Cypriniformes	Xenocyprididae	Nipponocypris	Nipponocypris temminckii	ASV_0496	CACCGCGGTTAAACGAGAGGCCCAAGTTGATAACACCACGGCGTAAAGGGTGGTTAAGGAAAGCAGCATAATAAAGCCAAATGGCCCTTTGGCCGTCATACGCTTCTAGGTGTCCGAAGCCCAATCACACGAAAGTAGCTTTAATAAAGCCCACCTGACCCCACGAAAGCTGAGAAA	157	NA	NA	NA	NA	NA
497	Cypriniformes	Xenocyprididae	Nipponocypris	Nipponocypris temminckii	ASV_0501	CACCGCGGTTAAACGAGAGGCCCAAGTTGATAACACTACGGCGTAAAGGGTGGTTAAGGAAAGCAGCATAATAAAGCCAAATGGCCCTTTGGCCGTCATACGCTTCTAGGTGTCCGAAGCCCAACCACACGAAAGTAGCTTTAATAAAGCCCACCTGACCCCACGAAAGCTGAGAAA	154	NA	NA	NA	NA	NA
498	Cypriniformes	Xenocyprididae	Nipponocypris	Nipponocypris temminckii	ASV_0502	CACCGCGGTTAAACGAGAGGCCCAAGTTGATAACACCACGGCGTAAAGGGTGGTTAAGGAAAGCAGCATAATAAAGCCAAATGGCCCTTTGGCCGTCATACGCTTCTAGGTGTCCGAAGCCCAACCACACGAAAGTAGCTTTAATAAAGCCCACCTGTCCCCACGAAAGCTGAGAAA	153	NA	NA	NA	NA	NA
499	Cypriniformes	Xenocyprididae	Nipponocypris	Nipponocypris temminckii	ASV_0506	CACCGCGGTTAAACGAGAGGCCCAAGTTGATAACACCACGGCGTAAAGGGTGGTTAAGGAAAGTAGCATAATAAAGCCAAATGGCCCTTTGGCCGTCATACGCTTCTAGGTGTCCGAAGCCCAACCACACGAAAGTAGCTTTAATAAAGCCCACCTGACCCCACGAAAGCTGAGAAA	151	NA	NA	NA	NA	NA
500	Cypriniformes	Xenocyprididae	Nipponocypris	Nipponocypris temminckii	ASV_0507	CACCGCGGTTAAACGAGAGGCCCAAGTTGATAACACCATGGCGTAAAGGGTGGTTAAGGAAAGCAGCATAATAAAGCCAAATGGCCCTTTGGCCGTCATACGCTTCTAGGTGTCCGAAGCCCAACCACACGAAAGTAGCTTTAATAAAGCCCACCTGACCCCACGAAAGCTGAGAAA	148	NA	NA	NA	NA	NA
501	Cypriniformes	Xenocyprididae	Nipponocypris	Nipponocypris temminckii	ASV_0512	CACCGCGGTTAAACGAGAGGCCCAAGTTGATAACACCACGGCGTAAAGGGTGGTTAAGGAAAGCAGCATAATAAAGCCAAATGGCCCTTTGGCCGTCATACGCTTCTAGGTGTCCGAAGCCCAACCACACGAAAGTAGCTTTAATAAAGCCCACCAGACCCCACGAAAGCTGAGAAA	143	NA	NA	NA	NA	NA
502	Cypriniformes	Xenocyprididae	Nipponocypris	Nipponocypris temminckii	ASV_0514	CACCGCGGTTAAACGAGAGGCCCAAGTTGATAACACCACGGCGTAAAGGGTGGTTAAGGAAAGCAGCATAATAAAGCCAAATGGCCCTTTGGCCGTCATACGCTTCTAGGTGTCCGAAGCCCAACCACACGAAAGTAGCTTGAATAAAGCCCACCTGACCCCACGAAAGCTGAGAAA	141	NA	NA	NA	NA	NA
503	Cypriniformes	Xenocyprididae	Nipponocypris	Nipponocypris temminckii	ASV_0518	CACCGCGGTTAAACGAGAGGCCCAAGTTGATAACACCACGGCGTAAAGGGTGGTTAAGGAAAGCAACATAATAAAGCCAAATGGCCCTTTGGCCGTCATACGCTTCTAGGTGTCCGAAGCCCAACCACACGAAAGTAGCTTTAATAAAGCCCACCTGACCCCACGAAAGCTGAGAAA	137	NA	NA	NA	NA	NA
504	Cypriniformes	Xenocyprididae	Nipponocypris	Nipponocypris temminckii	ASV_0520	CACCGCGGTTAAACGAGAGGCCCAAGTTGATAACACCACGGCGTAAAGGGTGGTTAAGGAAAGCAGCATAATAAAGCCAAATGGCCCTTTGGCCGTCATACGCTTCTAGGTGTCCGAAGCCCAACCACACGAAAGTAGCTTTAATAAAGCCCACCTGACCCCACGAAATCTGAGAAA	133	NA	NA	NA	NA	NA
505	Cypriniformes	Xenocyprididae	Nipponocypris	Nipponocypris temminckii	ASV_0523	CACCGCGGTTAAACGAGAGGCCCAAGTTGATAACACCACGGCGTAAAGGGTGGTTAAGGAAAGCAGCATAATAAAGCCAAATGGCCCTTTGGCCGTCATACGCTTCTAGGTGTCCGAAGCCCAGCCACACGAAAGTAGCTTTAATAAAGCCCACCTGACCCCACGAAAGCTGAGAAA	132	NA	NA	NA	NA	NA
506	Cypriniformes	Xenocyprididae	Nipponocypris	Nipponocypris temminckii	ASV_0524	CACCGCGGTTAAACGAGAGGCCCAAGTTGATAACACCACGGCGTAAAGGGTGGTTAAGGAAAGCAGCATAATAAAGCCAAATGGCCCTTTGGCCGTCATACGCTTCTAGGTGTCCGAAGCCCAACCACACGAAAGTAGCGTTAATAAAGCCCACCTGACCCCACGAAAGCTGAGAAA	131	NA	NA	NA	NA	NA
507	Cypriniformes	Xenocyprididae	Nipponocypris	Nipponocypris temminckii	ASV_0531	CACCGCGGTTAAACGAGAGGCCCAAGTTGATAACACCACGGCGTAAAGGGTGGTTAAGGAAAGCAGCATAATAAAGCCAAATGGCCCTTTGGCCGTCATACGCTTCTAGGTGTCCGAAGCCCAACCACACGAAAGTAGCTTTAATAAAACCCACCTGACCCCACGAAAGCTGAGAAA	128	NA	NA	NA	NA	NA
508	Cypriniformes	Xenocyprididae	Nipponocypris	Nipponocypris temminckii	ASV_0532	CACCGCGGTTAAACGAGAGGCCCAAGTTGATAACACCACGGCGTAAAGGGTGGTTAAGGAAAGCAGCATAATAAAGCCAAATGGCCCTTTGGCCGTCATACGCTTCTAGGTGTCCGAAGCCCAACCACACGAAAGTAGCTTTAATAAAGCCCACCTAACCCCACGAAAGCTGAGAAA	127	NA	NA	NA	NA	NA
509	Cypriniformes	Xenocyprididae	Nipponocypris	Nipponocypris temminckii	ASV_0533	CACCGCGGTTAAACGAGAGGCCCAAGTTGATAACACCACGGCGAAAAGGGTGGTTAAGGAAAGCAGCATAATAAAGCCAAATGGCCCTTTGGCCGTCATACGCTTCTAGGTGTCCGAAGCCCAACCACACGAAAGTAGCTTTAATAAAGCCCACCTGACCCCACGAAAGCTGAGAAA	125	NA	NA	NA	NA	NA
510	Cypriniformes	Xenocyprididae	Nipponocypris	Nipponocypris temminckii	ASV_0538	CACCGCGGTTAAACGAGAGGCCCAAGTTGATAACACCACGGGGTAAAGGGTGGTTAAGGAAAGCAGCATAATAAAGCCAAATGGCCCTTTGGCCGTCATACGCTTCTAGGTGTCCGAAGCCCAACCACACGAAAGTAGCTTTAATAAAGCCCACCTGACCCCACGAAAGCTGAGAAA	119	NA	NA	NA	NA	NA
511	Cypriniformes	Xenocyprididae	Nipponocypris	Nipponocypris temminckii	ASV_0553	CACCGCGGTTAAAAGAGAGGCCCAAGTTGATAACACCACGGCGTAAAGGGTGGTTAAGGAAAGCAGCATAATAAAGCCAAATGGCCCTTTGGCCGTCATACGCTTCTAGGTGTCCGAAGCCCAACCACACGAAAGTAGCTTTAATAAAGCCCACCTGACCCCACGAAAGCTGAGAAA	110	NA	NA	NA	NA	NA
512	Cypriniformes	Xenocyprididae	Nipponocypris	Nipponocypris temminckii	ASV_0558	CACCGCGGTTAAACGAGAGGCCCAAGTTGATAACACCACGGCGTAAAGGGTGGTTAAGGAAAGCAGCATAATAAAGCCAAATGGCCCTTTGGCCGTCATACGCTTCTAGGTGTCCGAAGCCCAACCACACGAAAGTAGCTTTAATAAAGCCCACCTGACCCCACGAAAGTTGAGAAA	108	NA	NA	NA	NA	NA
513	Cypriniformes	Xenocyprididae	Nipponocypris	Nipponocypris temminckii	ASV_0559	CACCGCGGTTAAACGAGAGGCCCAAGTTGATAACACCACGGCGTAAAGGGTGGTTAAGGAAAGCAGCATAATAAAGCCAAATGGCCCTTTGGCCGTCATACGCTTCTAGGTGTCCGAAGCCCAACCACATGAAAGTAGCTTTAATAAAGCCCACCTGACCCCACGAAAGCTGAGAAA	108	NA	NA	NA	NA	NA
514	Cypriniformes	Xenocyprididae	Nipponocypris	Nipponocypris temminckii	ASV_0561	CACCGCGGTTAAACGAGAGGCCCAAGTTGATAACACCACGGCGTAAAGGGTGGTTAAGGAAAGCAGCATAATAAAGCCAAATGGCCCTTTGGCCGTCATACGCTTCTAGGTGTCCGAAGCCCAACCACACGAAAGTAGCTTTAATAAAGCCCACCTTACCCCACGAAAGCTGAGAAA	106	NA	NA	NA	NA	NA
515	Cypriniformes	Xenocyprididae	Nipponocypris	Nipponocypris temminckii	ASV_0569	CACCGCGGTTAAACGAGAGGCCCAAGTTGATAACACCACGGCGTAAAGGGTGGTTAAGGAAAGCAGCATAATAAAGCCAAATGGCCCTTTGGCCGTCATACGCTTCTAGGTGTCCGAAGCCCACCCACACGAAAGTAGCTTTAATAAAGCCCACCTGACCCCACGAAAGCTGAGAAA	101	NA	NA	NA	NA	NA
516	Cypriniformes	Xenocyprididae	Nipponocypris	Nipponocypris temminckii	ASV_0571	CACCGCGGTTAAACGAGAGGCCCAAGTTGATAACACCACGGCGTAAAGGGTGGTTAAGGAAAGCAGCATAATAAAGCCAAATGGCCCCTTGGCCGTCATACGCTTCTAGGTGTCCGAAGCCCAACCACACGAAAGTAGCTTTAATAAAGCCCACCTGACCCCACGAAAGCTGAGAAA	100	NA	NA	NA	NA	NA
517	Cypriniformes	Xenocyprididae	Nipponocypris	Nipponocypris temminckii	ASV_0572	CACCGCGGTTAAACGAGAGGCCCAAGTTGATAACACCACGGCGTAAAGGGTGGTTAAGGAAAGCAGCATAATAAAGCCAAATGGCCCTTTGGCCGTCATACGCTTCTAGGTGTCCGAAGCCCAACCCCACGAAAGTAGCTTTAATAAAGCCCACCTGACCCCACGAAAGCTGAGAAA	100	NA	NA	NA	NA	NA
518	Cypriniformes	Xenocyprididae	Nipponocypris	Nipponocypris temminckii	ASV_0573	CACCGCGGTTAAACGAGAGGCCCAAGTTGATAACACCACGGCGTAAAGGGTGGATAAGGAAAGCAGCATAATAAAGCCAAATGGCCCTTTGGCCGTCATACGCTTCTAGGTGTCCGAAGCCCAACCACACGAAAGTAGCTTTAATAAAGCCCACCTGACCCCACGAAAGCTGAGAAA	99	NA	NA	NA	NA	NA
519	Cypriniformes	Xenocyprididae	Nipponocypris	Nipponocypris temminckii	ASV_0574	CACCGCGGTTAAACGAGAGGCCCAAGTTGATAACACCACGGCGTAAAGGGTGGTTAAGGAAAGCAGCATAATAAAGCCAAATGGCCCTTTGGCCGTCATACACTTCTAGGTGTCCGAAGCCCAACCACACGAAAGTAGCTTTAATAAAGCCCACCTGACCCCACGAAAGCTGAGAAA	99	NA	NA	NA	NA	NA
520	Cypriniformes	Xenocyprididae	Nipponocypris	Nipponocypris temminckii	ASV_0577	CACCGCGGTTAAACGAGAGGCCCAAGTTGATAACACCACGGCGTAAAGGGAGGTTAAGGAAAGCAGCATAATAAAGCCAAATGGCCCTTTGGCCGTCATACGCTTCTAGGTGTCCGAAGCCCAACCACACGAAAGTAGCTTTAATAAAGCCCACCTGACCCCACGAAAGCTGAGAAA	98	NA	NA	NA	NA	NA
521	Cypriniformes	Xenocyprididae	Nipponocypris	Nipponocypris temminckii	ASV_0578	CACCGCGGTTAAACGAGAGGCCCAAGTTGATAACACCACGGCGTAAAGGGTGGTTAAGGAAAGCAGCATAATAAAGCCAAATGGCCCTTTGGCCGTCATACGCTTCTAGGTGTCCGAAGCCCAACCACACGAAAGTAGCTTTAATAAAGCCCACCTGGCCCCACGAAAGCTGAGAAA	98	NA	NA	NA	NA	NA
522	Cypriniformes	Xenocyprididae	Nipponocypris	Nipponocypris temminckii	ASV_0590	CACCGCGGTTAAACGAGAGGCCCAAGTTGATAAAACCACGGCGTAAAGGGTGGTTAAGGAAAGCAGCATAATAAAGCCAAATGGCCCTTTGGCCGTCATACGCTTCTAGGTGTCCGAAGCCCAACCACACGAAAGTAGCTTTAATAAAGCCCACCTGACCCCACGAAAGCTGAGAAA	91	NA	NA	NA	NA	NA
523	Cypriniformes	Xenocyprididae	Nipponocypris	Nipponocypris temminckii	ASV_0594	CACCGCGGTTAAACGAGAGGCCCAAGTTGATAACACCACGGCGTAAAGGGTGGTTAAGGAAAGCAGCATAATAAAGCCAAATGGCCCTTTGGCCGTCATACGCTTCTAGGTGTCCGAAGCCCAACCACACGAAAGTAGCTTTAATAAAGCCCACCTGACCCCATGAAAGCTGAGAAA	89	NA	NA	NA	NA	NA
524	Cypriniformes	Xenocyprididae	Nipponocypris	Nipponocypris temminckii	ASV_0597	CACCGCGGTTAAACGAGAGGCCCAAGTTGATAACACCACGGCGTAAAGGGTGGTTAAGGAAAGCAGCATAATAAAGCCAAATGGCCCTTTGGCCGTCATACGCTTCTAGGTGTCCGAAGCCCAACCACACGAAAGTAGCTTTAATAAAGCCCACCTGACCCTACGAAAGCTGAGAAA	88	NA	NA	NA	NA	NA
525	Cypriniformes	Xenocyprididae	Nipponocypris	Nipponocypris temminckii	ASV_0605	CACCGCGGTTAAACGAGAGGCCCAAGTTGATAACACCCCGGCGTAAAGGGTGGTTAAGGAAAGCAGCATAATAAAGCCAAATGGCCCTTTGGCCGTCATACGCTTCTAGGTGTCCGAAGCCCAACCACACGAAAGTAGCTTTAATAAAGCCCACCTGACCCCACGAAAGCTGAGAAA	86	NA	NA	NA	NA	NA
526	Cypriniformes	Xenocyprididae	Nipponocypris	Nipponocypris temminckii	ASV_0607	CACCGCGGTTAAACGAGAGGCCCAAGTTGATAACACCACGGCGTAAAGGGTGGTTAAGGAAAGCAGCATAATAAAGCCAAATGACCCTTTGGCCGTCATACGCTTCTAGGTGTCCGAAGCCCAACCACACGAAAGTAGCTTTAATAAAGCCCACCTGACCCCACGAAAGCTGAGAAA	85	NA	NA	NA	NA	NA
527	Cypriniformes	Xenocyprididae	Nipponocypris	Nipponocypris temminckii	ASV_0612	CACCGCGGTTAAACGAGAGGCCCAAGCTGATAACACCACGGCGTAAAGGGTGGTTAAGGAAAGCAGCATAATAAAGCCAAATGGCCCTTTGGCCGTCATACGCTTCTAGGTGTCCGAAGCCCAACCACACGAAAGTAGCTTTAATAAAGCCCACCTGACCCCACGAAAGCTGAGAAA	81	NA	NA	NA	NA	NA
528	Cypriniformes	Xenocyprididae	Nipponocypris	Nipponocypris temminckii	ASV_0613	CACCGCGGTTAAACGAGAGGCCCACGTTGATAACACCACGGCGTAAAGGGTGGTTAAGGAAAGCAGCATAATAAAGCCAAATGGCCCTTTGGCCGTCATACGCTTCTAGGTGTCCGAAGCCCAACCACACGAAAGTAGCTTTAATAAAGCCCACCTGACCCCACGAAAGCTGAGAAA	81	NA	NA	NA	NA	NA
529	Cypriniformes	Xenocyprididae	Nipponocypris	Nipponocypris temminckii	ASV_0627	CACCGCGGTTAAACGAGAGGCCCTAGTTGATAACACCACGGCGTAAAGGGTGGTTAAGGAAAGCAGCATAATAAAGCCAAATGGCCCTTTGGCCGTCATACGCTTCTAGGTGTCCGAAGCCCAACCACACGAAAGTAGCTTTAATAAAGCCCACCTGACCCCACGAAAGCTGAGAAA	76	NA	NA	NA	NA	NA
530	Cypriniformes	Xenocyprididae	Nipponocypris	Nipponocypris temminckii	ASV_0637	CACCGCGGTTAAACGAGAGGCCCAAGTTGATAACACCACGGCGTAAAGGGTGGTTAAGGAAAGCAGCATAATAAAGCCAAATGGCCCTTTGGCCGTCATACGCTTCTAGGTGTCCGAAGCCCAACCACACGAAAGTAGCTGTAATAAAGCCCACCTGACCCCACGAAAGCTGAGAAA	73	NA	NA	NA	NA	NA
531	Cypriniformes	Xenocyprididae	Nipponocypris	Nipponocypris temminckii	ASV_0638	CACCGCGGTTAAACGAGAGGCCCAAGTTGATAACACCACGGCGTAAAGGGTGGTTAAGGAAAGCAGCATAATAAAGCCAAATGGCCCTTTGGCCGTCATACGCTTCTAGGTGTCCGAAGCCCAACCACACGAAAGTAGCTTTAATAAAGCCCGCCTGACCCCACGAAAGCTGAGAAA	73	NA	NA	NA	NA	NA
532	Cypriniformes	Xenocyprididae	Nipponocypris	Nipponocypris temminckii	ASV_0646	CACCGCAGTTAAACGAGAGGCCCAAGTTGATAACACCACGGCGTAAAGGGTGGTTAAGGAAAGCAGCATAATAAAGCCAAATGGCCCTTTGGCCGTCATACGCTTCTAGGTGTCCGAAGCCCAACCACACGAAAGTAGCTTTAATAAAGCCCACCTGACCCCACGAAAGCTGAGAAA	69	NA	NA	NA	NA	NA
533	Cypriniformes	Xenocyprididae	Nipponocypris	Nipponocypris temminckii	ASV_0651	CACCGCGGTTAAACGAGAGGCCCAAGTTGATAACACCACGGCGTAAAGGGTGGTTAAGGAAAGCAGCATAATAAAGCCAAATGGCCCTTTGGCCGTCATGCGCTTCTAGGTGTCCGAAGCCCAACCACACGAAAGTAGCTTTAATAAAGCCCACCTGACCCCACGAAAGCTGAGAAA	68	NA	NA	NA	NA	NA
534	Cypriniformes	Xenocyprididae	Nipponocypris	Nipponocypris temminckii	ASV_0653	CACCGCGGTTAAACGAGAGGCCCAAGTTGATAACACCACGGCGTAAAGGGTGGTTAAGGAAAGCAGCATAATAAAGCCAAATGGCCCTTTGGCCGTCATACGCTTCTAGGTGTCCAAAGCCCAACCACACGAAAGTAGCTTTAATAAAGCCCACCTGACCCCACGAAAGCTGAGAAA	67	NA	NA	NA	NA	NA
535	Cypriniformes	Xenocyprididae	Nipponocypris	Nipponocypris temminckii	ASV_0659	CACCGCGGTTAAACGAGAGGCCCAAGTTGATAACACCACGGCGTAAAGGGTGGTTAAGGAAAGCAGCATAATAAAGCCAAATGGCCCTTTGGCCGTCATACGCTTCTAGGTGTCCGAAGCCCAACCACACGAAAGTAGCTTTAATAAAGCCCACCTGACCCCACGAAAACTGAGAAA	64	NA	NA	NA	NA	NA
536	Cypriniformes	Xenocyprididae	Nipponocypris	Nipponocypris temminckii	ASV_0664	CACCGCGGTTAAACGAGAGGCCCAAGTTTATAACACCACGGCGTAAAGGGTGGTTAAGGAAAGCAGCATAATAAAGCCAAATGGCCCTTTGGCCGTCATACGCTTCTAGGTGTCCGAAGCCCAACCACACGAAAGTAGCTTTAATAAAGCCCACCTGACCCCACGAAAGCTGAGAAA	63	NA	NA	NA	NA	NA
537	Cypriniformes	Xenocyprididae	Nipponocypris	Nipponocypris temminckii	ASV_0665	CACCGCGGTTAAACGAGAGGCCCAAGTTGATAACACCACGGTGTAAAGGGTGGTTAAGGAAAGCAGCATAATAAAGCCAAATGGCCCTTTGGCCGTCATACGCTTCTAGGTGTCCGAAGCCCAACCACACGAAAGTAGCTTTAATAAAGCCCACCTGACCCCACGAAAGCTGAGAAA	63	NA	NA	NA	NA	NA
538	Cypriniformes	Xenocyprididae	Nipponocypris	Nipponocypris temminckii	ASV_0668	CACCGCGGTTAAACGAGAGGCCCAAGTTGATAACACCACGGCGTAAAGGGTGGTTAAGGAAAGCAGCATAATAAAGCCAAATGGCCCTTTGGCCGTCATACGCTTCTAGGTGTCCGAAGCCCAACCACACGAAAGTAGCTTTAATAAAGCCCACCTGACCCCACGAAAGCTGGGAAA	62	NA	NA	NA	NA	NA
539	Cypriniformes	Xenocyprididae	Nipponocypris	Nipponocypris temminckii	ASV_0675	CACCGCGGTTAAACGAGAGGCCCAAGTTGATAACACCACGGCGTAAAGGGTGGTTAAGGAAAGCAGCATAATAAAGCCAAATGGCCCTTTGGCCGTCATACGCTTCTAGGTGTCCGAAGCCCAACCACACGAAAGTAGCTTTAATAAAGTCCACCTGACCCCACGAAAGCTGAGAAA	59	NA	NA	NA	NA	NA
540	Cypriniformes	Xenocyprididae	Nipponocypris	Nipponocypris temminckii	ASV_0676	CACCGCGGTTAAACGAGAGGCCCGAGTTGATAACACCACGCCGTAAAGGGTGGTTAAGGAAAGCAGCATAATAAAGCCAAATGGCCCTTTGGCCGTCATACGCTTCTAGGTGTCCGAAGCCCAACCACACGAAAGTAGCTTTAATAAAGCCCACCTGACCCCACGAAAGCTGAGAAA	58	NA	NA	NA	NA	NA
541	Cypriniformes	Xenocyprididae	Nipponocypris	Nipponocypris temminckii	ASV_0679	CACCGCGGTTAAACGCGAGGCCCAAGTTGATAACACCACGGCGTAAAGGGTGGTTAAGGAAAGCAGCATAATAAAGCCAAATGGCCCTTTGGCCGTCATACGCTTCTAGGTGTCCGAAGCCCAACCACACGAAAGTAGCTTTAATAAAGCCCACCTGACCCCACGAAAGCTGAGAAA	58	NA	NA	NA	NA	NA
542	Cypriniformes	Xenocyprididae	Nipponocypris	Nipponocypris temminckii	ASV_0681	CACCACGGTTAAACGAGAGGCCCAAGTTGATAACACCACGGCGTAAAGGGTGGTTAAGGAAAGCAGCATAATAAAGCCAAATGGCCCTTTGGCCGTCATACGCTTCTAGGTGTCCGAAGCCCAACCACACGAAAGTAGCTTTAATAAAGCCCACCTGACCCCACGAAAGCTGAGAAA	57	NA	NA	NA	NA	NA
543	Cypriniformes	Xenocyprididae	Nipponocypris	Nipponocypris temminckii	ASV_0684	CACCGCGGTTAAACGAGAGGCCCAAGTTGATAACACCACGGCATAAAGGGTGGTTAAGGAAAGCAGCATAATAAAGCCAAATGGCCCTTTGGCCGTCATACGCTTCTAGGTGTCCGAAGCCCAACCACACGAAAGTAGCTTTAATAAAGCCCACCTGACCCCACGAAAGCTGAGAAA	57	NA	NA	NA	NA	NA
544	Cypriniformes	Xenocyprididae	Nipponocypris	Nipponocypris temminckii	ASV_0685	CACCGCGGTTAAACGAGAGGCCCAAGTTGATAACACCACGGCGTAAAGGGTGGTTAAGGAAAGCAGCATAATAAAGCCAAATGGCCCTTTGGCCGTCATACGCTTCTAGGTGTCCGAAGCCCAACCACACGAAAGTAGCTTTAATAAAGCCCACCTGACCCCACGACAGCTGAGAAA	57	NA	NA	NA	NA	NA
545	Cypriniformes	Xenocyprididae	Nipponocypris	Nipponocypris temminckii	ASV_0686	CACCGCGGTTAAACGAGAGGCCCAAGTTGATAACACCACGGCGTAAAGGGTGGTTAAGGAAAGCAGCATAATAAAGCCAAATGGCCCTTTGGCCGTCATACGCTTCTAGGTGTCCGAAGCCCAACCACACGAAAGTAGCTTTAATAAAGCCCATCTGACCCCACGAAAGCTGAGAAA	57	NA	NA	NA	NA	NA
546	Cypriniformes	Xenocyprididae	Nipponocypris	Nipponocypris temminckii	ASV_0691	CACCGCGGTTAACCGAGAGGCCCAAGTTGATAACACCACGGCGTAAAGGGTGGTTAAGGAAAGCAGCATAATAAAGCCAAATGGCCCTTTGGCCGTCATACGCTTCTAGGTGTCCGAAGCCCAACCACACGAAAGTAGCTTTAATAAAGCCCACCTGACCCCACGAAAGCTGAGAAA	56	NA	NA	NA	NA	NA
547	Cypriniformes	Xenocyprididae	Nipponocypris	Nipponocypris temminckii	ASV_0701	CACCGCGGTTAAACGAGAGGCCCAAGTTGATAACACCACGGCGTAAAGGGTGGTTAAGGAAAGCAGCATAATAAAGCCAAATGGCCCTTTGGCCGTCATACGCTTCTAGGTGTCCGAAGCCCAACCACACGAAAGTAGCTTTAATAAAGCCCACCTGACCCCACGAAAGCGGAGAAA	54	NA	NA	NA	NA	NA
548	Cypriniformes	Xenocyprididae	Nipponocypris	Nipponocypris temminckii	ASV_0709	CACCGCGGTTAAACGAGAGGCCCAAGTTGATAACACCACGGCGTAAAGGGTGGTTAAGGAAAGCAGCATAATAAAGCCAAATGGCCCTTTGGCCGTCATACGCTTCTGGGTGTCCGAAGCCCAACCACACGAAAGTAGCTTTAATAAAGCCCACCTGACCCCACGAAAGCTGAGAAA	52	NA	NA	NA	NA	NA
549	Cypriniformes	Xenocyprididae	Nipponocypris	Nipponocypris temminckii	ASV_0714	CACCGCGGTTAAACGAGAGGCCCGAGTTGATAACACCACGGCGTAAAGGGTGGTTAAGGAAAGCAGCATAATAAAGCCAAATGGCCCTTTGGCCATCATACGCTTCTAGGTGTCCGAAGCCCAACCACACGAAAGTAGCTTTAATAAAGCCCACCTGACCCCACGAAAGCTGAGAAA	51	NA	NA	NA	NA	NA
550	Cypriniformes	Xenocyprididae	Nipponocypris	Nipponocypris temminckii	ASV_0731	CACCGCGGTTAAACGAGAGGCCCGAGTTGATAACACCACGGCATAAAGGGTGGTTAAGGAAAGCAGCATAATAAAGCCAAATGGCCCTTTGGCCGTCATACGCTTCTAGGTGTCCGAAGCCCAACCACACGAAAGTAGCTTTAATAAAGCCCACCTGACCCCACGAAAGCTGAGAAA	47	NA	NA	NA	NA	NA
551	Cypriniformes	Xenocyprididae	Nipponocypris	Nipponocypris temminckii	ASV_0741	CACCGCGGTTAAACGAGAGGCCCAAGTTGATAACACCACGGCGTAAAGGGCGGTTAAGGAAAGCAGCATAATAAAGCCAAATGGCCCTTTGGCCGTCATACGCTTCTAGGTGTCCGAAGCCCAACCACACGAAAGTAGCTTTAATAAAGCCCACCTGACCCCACGAAAGCTGAGAAA	46	NA	NA	NA	NA	NA
552	Cypriniformes	Xenocyprididae	Nipponocypris	Nipponocypris temminckii	ASV_0742	CACCGCGGTTAAACGAGAGGCCCAAGTTGATAACACCACGGCGTAAAGGGTGGTTAAGGAAAGCAGCATAATAAAGCCAAATGGCCCTTTGGCCGTCATACGCTTCTAGGTGTCCGAAGCCCAACCACACGAAAGTAGCTTTAATAAAGCCCACCTGACCCCACGAAAGCCGAGAAA	46	NA	NA	NA	NA	NA
553	Cypriniformes	Xenocyprididae	Nipponocypris	Nipponocypris temminckii	ASV_0748	CACCGCGGTTAAACGAGAGGCCCAAGTTGATAACACCACGGCGTAAAGGGTGGTTAAGGAAAGCAGCATAATAAAGCCAAATGGCCATTTGGCCGTCATACGCTTCTAGGTGTCCGAAGCCCAACCACACGAAAGTAGCTTTAATAAAGCCCACCTGACCCCACGAAAGCTGAGAAA	45	NA	NA	NA	NA	NA
554	Cypriniformes	Xenocyprididae	Nipponocypris	Nipponocypris temminckii	ASV_0752	CACCGCGGTTAAATGAGAGGCCCAAGTTGATAACACCACGGCGTAAAGGGTGGTTAAGGAAAGCAGCATAATAAAGCCAAATGGCCCTTTGGCCGTCATACGCTTCTAGGTGTCCGAAGCCCAACCACACGAAAGTAGCTTTAATAAAGCCCACCTGACCCCACGAAAGCTGAGAAA	44	NA	NA	NA	NA	NA
555	Cypriniformes	Xenocyprididae	Nipponocypris	Nipponocypris temminckii	ASV_0758	CACCGCGGTTAAACGAGGGGCCCAAGTTGATAACACCACGGCGTAAAGGGTGGTTAAGGAAAGCAGCATAATAAAGCCAAATGGCCCTTTGGCCGTCATACGCTTCTAGGTGTCCGAAGCCCAACCACACGAAAGTAGCTTTAATAAAGCCCACCTGACCCCACGAAAGCTGAGAAA	43	NA	NA	NA	NA	NA
556	Cypriniformes	Xenocyprididae	Nipponocypris	Nipponocypris temminckii	ASV_0763	CACCGCGGTTAAACGAGAGGCCCAAGTTGATAACACCACGGCGTAAATGGTGGTTAAGGAAAGCAGCATAATAAAGCCAAATGGCCCTTTGGCCGTCATACGCTTCTAGGTGTCCGAAGCCCAACCACACGAAAGTAGCTTTAATAAAGCCCACCTGACCCCACGAAAGCTGAGAAA	43	NA	NA	NA	NA	NA
557	Cypriniformes	Xenocyprididae	Nipponocypris	Nipponocypris temminckii	ASV_0773	CGCGGTTAAACGAGAGGCCCAAGTTGATAACACCACGGCGTAAAGGGTGGTTAAGGAAAGCAGCATAATAAAGCCAAATGGCCCTTTGGCCGTCATACGCTTCTAGGTGTCCGAAGCCCAACCACACGAAAGTAGCTTTAATAAAGCCCACCTGACCCCACGAAAGCTGAGAAA	41	NA	NA	NA	NA	NA
558	Cypriniformes	Xenocyprididae	Nipponocypris	Nipponocypris temminckii	ASV_0783	CACCGCGGTTAAACGAGAGGTCCAAGTTGATAACACCACGGCGTAAAGGGTGGTTAAGGAAAGCAGCATAATAAAGCCAAATGGCCCTTTGGCCGTCATACGCTTCTAGGTGTCCGAAGCCCAACCACACGAAAGTAGCTTTAATAAAGCCCACCTGACCCCACGAAAGCTGAGAAA	40	NA	NA	NA	NA	NA
559	Cypriniformes	Xenocyprididae	Nipponocypris	Nipponocypris temminckii	ASV_0789	CACCGCGGTTAAACGAGAGGCCCAAGTTGATAACACCACGGCGTAAAGGGTGGTTAAGGAAAGCAGCATAATAAAGCCAAATGGCCCTTTGGCCGTCATACGCTTCTAGGTTTCCGAAGCCCAACCACACGAAAGTAGCTTTAATAAAGCCCACCTGACCCCACGAAAGCTGAGAAA	39	NA	NA	NA	NA	NA
560	Cypriniformes	Xenocyprididae	Nipponocypris	Nipponocypris temminckii	ASV_0795	CACCGTGGTTAAACGAGAGGCCCAAGTTGATAACACCACGGCGTAAAGGGTGGTTAAGGAAAGCAGCATAATAAAGCCAAATGGCCCTTTGGCCGTCATACGCTTCTAGGTGTCCGAAGCCCAACCACACGAAAGTAGCTTTAATAAAGCCCACCTGACCCCACGAAAGCTGAGAAA	38	NA	NA	NA	NA	NA
561	Cypriniformes	Xenocyprididae	Nipponocypris	Nipponocypris temminckii	ASV_0816	CACCGCGGTTAAACGAGAGGCCCAAGTTGATAACACCGCGGCGTAAAGGGTGGTTAAGGAAAGCAGCATAATAAAGCCAAATGGCCCTTTGGCCGTCATACGCTTCTAGGTGTCCGAAGCCCAACCACACGAAAGTAGCTTTAATAAAGCCCACCTGACCCCACGAAAGCTGAGAAA	35	NA	NA	NA	NA	NA
562	Cypriniformes	Xenocyprididae	Nipponocypris	Nipponocypris temminckii	ASV_0820	CACCGCGGTTAAACGAGAGGCCCAAGTTGATAACACCACGGCGTAAAGGGTGGTTAAGGAAAGCAGCATAATAAAGCCAAATGGCCCTTGGCCGTCATACGCTTCTAGGTGTCCGAAGCCCAACCACACGAAAGTAGCTTTAATAAAGCCCACCTGACCCCACGAAAGCTGAGAAA	35	NA	NA	NA	NA	NA
563	Cypriniformes	Xenocyprididae	Nipponocypris	Nipponocypris temminckii	ASV_0824	CACCGCGGTTAAACGAGAGGCCCGAGTTGATAACACCACGGCGTAAAGGGTGGTTAAGGAAAGCAGCATAATAAAGCCAAATGGCCCTTTGGCCGTCATACGCTTCTAGGTGTCCGAAGCCCAACCACACGAAAGTAGCTTTAATAAAGCCCACCCGACCCCACGAAAGCTGAGAAA	34	NA	NA	NA	NA	NA
564	Cypriniformes	Xenocyprididae	Nipponocypris	Nipponocypris temminckii	ASV_0828	CACCGCGGTTAAACGAGAGGCCCAAGTTGATAACACCACGGCGTAAAGGGTGGTTAAGGAAAGCAGCATAATAAAGCCAAATGGCCCTTTGACCGTCATACGCTTCTAGGTGTCCGAAGCCCAACCACACGAAAGTAGCTTTAATAAAGCCCACCTGACCCCACGAAAGCTGAGAAA	34	NA	NA	NA	NA	NA
565	Cypriniformes	Xenocyprididae	Nipponocypris	Nipponocypris temminckii	ASV_0831	CACCGCGGTTAAACGAGAGGCCCGAGTTGATAACACCACGGCGTAAAGGGTGGTTAAGGAAAGCAGCATAATAAAGCCAAATGGCCCTTTGGCCGTCATACGCTTCTAGGTGTCCGAAGCCCAACCACACGAAAGTAGCTTTAATAAAGCCCACCTGTCCCCACGAAAGCTGAGAAA	33	NA	NA	NA	NA	NA
566	Cypriniformes	Xenocyprididae	Nipponocypris	Nipponocypris temminckii	ASV_0857	CACCGCGGTTAAACGAGAGGCCCAAGTTGATAACACCACGGCGTAAAGGGTGGTTAAGGAAAGCAGCACAATAAAGCCAAATGGCCCTTTGGCCGTCATACGCTTCTAGGTGTCCGAAGCCCAACCACACGAAAGTAGCTTTAATAAAGCCCACCTGACCCCACGAAAGCTGAGAAA	31	NA	NA	NA	NA	NA
567	Cypriniformes	Xenocyprididae	Nipponocypris	Nipponocypris temminckii	ASV_0862	CACCGCGGTTAAACGAGAGGCCCGAGTTGATAACACCACGGCGTAAAGGGTGGATAAGGAAAGCAGCATAATAAAGCCAAATGGCCCTTTGGCCGTCATACGCTTCTAGGTGTCCGAAGCCCAACCACACGAAAGTAGCTTTAATAAAGCCCACCTGACCCCACGAAAGCTGAGAAA	30	NA	NA	NA	NA	NA
568	Cypriniformes	Xenocyprididae	Nipponocypris	Nipponocypris temminckii	ASV_0863	CACCGCGGTTAAACGAGAGGCCCGAGTTGATAACACCACGGCGTAAAGGGTGGTTAAGGAAAGCAGCATAATAAAGCCAAATGGCCCTTTGGCCGTCATACGCTTCTAGGTGTCCGAAGCCCAACCACACGAAAGTAGCTTTAATAAAGCCCTCCTGACCCCACGAAAGCTGAGAAA	30	NA	NA	NA	NA	NA
569	Cypriniformes	Xenocyprididae	Nipponocypris	Nipponocypris temminckii	ASV_0865	CACCGCGGTTAAACGAGAGGCCCAAGTTGATAACACCACGGCGTAAAGGGTGGTTAAGGAAAGCAGCATAATAAAGCCAAATGGCCCTTTGGCCGCCATACGCTTCTAGGTGTCCGAAGCCCAACCACACGAAAGTAGCTTTAATAAAGCCCACCTGACCCCACGAAAGCTGAGAAA	30	NA	NA	NA	NA	NA
570	Cypriniformes	Xenocyprididae	Nipponocypris	Nipponocypris temminckii	ASV_0866	CACTGCGGTTAAACGAGAGGCCCAAGTTGATAACACCACGGCGTAAAGGGTGGTTAAGGAAAGCAGCATAATAAAGCCAAATGGCCCTTTGGCCGTCATACGCTTCTAGGTGTCCGAAGCCCAACCACACGAAAGTAGCTTTAATAAAGCCCACCTGACCCCACGAAAGCTGAGAAA	30	NA	NA	NA	NA	NA
571	Cypriniformes	Xenocyprididae	Nipponocypris	Nipponocypris temminckii	ASV_0869	CACCGCGGTTAAACGAGAGACCCAAGTTGATAACACCACGGCGTAAAGGGTGGTTAAGGAAAGCAGCATAATAAAGCCAAATGGCCCTTTGGCCGTCATACGCTTCTAGGTGTCCGAAGCCCAACCACACGAAAGTAGCTTTAATAAAGCCCACCTGACCCCACGAAAGCTGAGAAA	30	NA	NA	NA	NA	NA
572	Cypriniformes	Xenocyprididae	Nipponocypris	Nipponocypris temminckii	ASV_0873	CACCGCGGTTAAACGAGAGGCCCGAGTTGATAACACCACGGCGTAAAGGGTGGTTAAGGAAAGCAGCATAATAAAGCCAAATGGCCCTTTGGCCGTCATACGCTTCTAGGTGTCCGAAGCCCAACCACACGAAAGTAGCTTTAATAAAGCCCCCCTGACCCCACGAAAGCTGAGAAA	29	NA	NA	NA	NA	NA
573	Cypriniformes	Xenocyprididae	Nipponocypris	Nipponocypris temminckii	ASV_0889	CACCGCGGTTAAACGAGAGGCCCAAGTTGATAACACCACGGCGTAAAGGGTGGTTAAGGAAAGCAGCATAATAAAGCCAAATGGCCCTTTGGCCGTCATACGCTTCTAGGTGTCCGAAGCCCAACCACACGGAAGTAGCTTTAATAAAGCCCACCTGACCCCACGAAAGCTGAGAAA	28	NA	NA	NA	NA	NA
574	Cypriniformes	Xenocyprididae	Nipponocypris	Nipponocypris temminckii	ASV_0901	CACCGCGGTTAAACGAGAGGCCCGAGTTGATAAAACCACGGCGTAAAGGGTGGTTAAGGAAAGCAGCATAATAAAGCCAAATGGCCCTTTGGCCGTCATACGCTTCTAGGTGTCCGAAGCCCAACCACACGAAAGTAGCTTTAATAAAGCCCACCTGACCCCACGAAAGCTGAGAAA	27	NA	NA	NA	NA	NA
575	Cypriniformes	Xenocyprididae	Nipponocypris	Nipponocypris temminckii	ASV_0909	CACCGCGGTTAAACGAGAGGCCCAAGTTGATAACACCACGGCGTAAAGGGTGGTTAAGGAAAGCAGCATAATAAAGCCAAATGGCCCTTTGGCCGTCATACGCTTCTAGGTGTCCGAAGCCCAACCACACGAAAGTAGCTTTAATAAAGCCCACCTGCCCCCACGAAAGCTGAGAAA	27	NA	NA	NA	NA	NA
576	Cypriniformes	Xenocyprididae	Nipponocypris	Nipponocypris temminckii	ASV_0921	CACCGCGGTTAAACGAGAGGCCCGAGTTGATAACACCACGGCGTAAAGGGTGGTTAAGGAAAGCAGCATAATAAAGCCAAATGGCCCTTTGGCCGTCATACGCTTCTAGGTGTCCGAAGCCCAACCACACGAAAGTAGCTTGAATAAAGCCCACCTGACCCCACGAAAGCTGAGAAA	26	NA	NA	NA	NA	NA
577	Cypriniformes	Xenocyprididae	Nipponocypris	Nipponocypris temminckii	ASV_0922	CACCGCGGTTAAACGAGAGGCCCGAGTTGATAACACCACGGCGTAAAGGGTGGTTAAGGAAAGCAGCATAATAAAGCCAAATGGCCCTTTGGTCGTCATACGCTTCTAGGTGTCCGAAGCCCAACCACACGAAAGTAGCTTTAATAAAGCCCACCTGACCCCACGAAAGCTGAGAAA	26	NA	NA	NA	NA	NA
578	Cypriniformes	Xenocyprididae	Nipponocypris	Nipponocypris temminckii	ASV_0933	CACCGCGGTTAAACGAGAGGCCCAAGTTGATAACACCACGGCGTAAAGGGTGGTTAAGGAAAGCAGCATAATAAAGCCAAATGGCCCTTTGGCCGTCATACGCTTCTAGGTGTCCGAAGCCCAACCACACGAAAGTAGCTTTAATAAAGCCCACCTGACCCCGCGAAAGCTGAGAAA	26	NA	NA	NA	NA	NA
579	Cypriniformes	Xenocyprididae	Nipponocypris	Nipponocypris temminckii	ASV_0938	CACCGCGGTTAAACGAGAGGCCCGAGTTGATAACACAACGGCGTAAAGGGTGGTTAAGGAAAGCAGCATAATAAAGCCAAATGGCCCTTTGGCCGTCATACGCTTCTAGGTGTCCGAAGCCCAACCACACGAAAGTAGCTTTAATAAAGCCCACCTGACCCCACGAAAGCTGAGAAA	25	NA	NA	NA	NA	NA
580	Cypriniformes	Xenocyprididae	Nipponocypris	Nipponocypris temminckii	ASV_0939	CACCGCGGTTAAACGAGAGGCCCGAGTTGATAACACCACGGCGTAAAGGGTGGTTAAGGAAAGCAGCATAATAAAGCCAAATGGCCCTTTGGCCGTCATACGCTTCTAGGTGTCCGAAGTCCAACCACACGAAAGTAGCTTTAATAAAGCCCACCTGACCCCACGAAAGCTGAGAAA	25	NA	NA	NA	NA	NA
581	Cypriniformes	Xenocyprididae	Nipponocypris	Nipponocypris temminckii	ASV_0966	CACCGCGGTTAAACGAGAGGCCCGAGTTGATAACACCACGGTGTAAAGGGTGGTTAAGGAAAGCAGCATAATAAAGCCAAATGGCCCTTTGGCCGTCATACGCTTCTAGGTGTCCGAAGCCCAACCACACGAAAGTAGCTTTAATAAAGCCCACCTGACCCCACGAAAGCTGAGAAA	24	NA	NA	NA	NA	NA
582	Cypriniformes	Xenocyprididae	Nipponocypris	Nipponocypris temminckii	ASV_0972	CACCGCGGTTAAACGAGAGGCCCAAGTTGATAACACCACGGCGTAAAGGGTGGTTAAGGAAAGCAGCATAATAAAGCCAAATGGCCCTTTGGCCGTCATACGCTTCTAGGTGTCCGAAGCCCAACCACACGAAAGTAGCTTTAATGAAGCCCACCTGACCCCACGAAAGCTGAGAAA	24	NA	NA	NA	NA	NA
583	Cypriniformes	Xenocyprididae	Nipponocypris	Nipponocypris temminckii	ASV_0973	CACCGCGGTTAAACGAGAGGCCCAAGTTGATAACACCACGGCGTAAAGGGTGGTTAAGGAAAGCAGCATAATAAAGCCAAATGGCCCTTTGGCTGTCATACGCTTCTAGGTGTCCGAAGCCCAACCACACGAAAGTAGCTTTAATAAAGCCCACCTGACCCCACGAAAGCTGAGAAA	24	NA	NA	NA	NA	NA
584	Cypriniformes	Xenocyprididae	Nipponocypris	Nipponocypris temminckii	ASV_0985	CACCGCGGTTAAACGAGAGGCCCGAGTTGATAACACCACGGCGTAAAGGGTGGTTAAGGAAAGCAGCATAATAAAGCCAAATGGCCCTTTGGCCGTCATACGCTTCTAGGTGTCCGAAGCCCAACCACACGAAAGTAGCTTTAATAAAGCCCACCTGACCCCACGAAAGCTGAGAA	23	NA	NA	NA	NA	NA
585	Cypriniformes	Xenocyprididae	Nipponocypris	Nipponocypris temminckii	ASV_0990	CACCGCGGTTAAACGAGAGGCCCAAGTTGATAACACCACGGCGTAAAGGGTGGTTAAGGAAAGCAGCATAATAAAGCCAAATGGCCCTTTGGCCGTCATACGCTTCTAGGTGTCTGAAGCCCAACCACACGAAAGTAGCTTTAATAAAGCCCACCTGACCCCACGAAAGCTGAGAAA	23	NA	NA	NA	NA	NA
586	Cypriniformes	Xenocyprididae	Nipponocypris	Nipponocypris temminckii	ASV_1001	CACCGCGGTTAAACGAGAGGCCCGCGTTGATAACACCACGGCGTAAAGGGTGGTTAAGGAAAGCAGCATAATAAAGCCAAATGGCCCTTTGGCCGTCATACGCTTCTAGGTGTCCGAAGCCCAACCACACGAAAGTAGCTTTAATAAAGCCCACCTGACCCCACGAAAGCTGAGAAA	22	NA	NA	NA	NA	NA
587	Cypriniformes	Xenocyprididae	Nipponocypris	Nipponocypris temminckii	ASV_1002	CACCGCGGTTATACGAGAGGCCCGAGTTGATAACACCACGGCGTAAAGGGTGGTTAAGGAAAGCAGCATAATAAAGCCAAATGGCCCTTTGGCCGTCATACGCTTCTAGGTGTCCGAAGCCCAACCACACGAAAGTAGCTTTAATAAAGCCCACCTGACCCCACGAAAGCTGAGAAA	22	NA	NA	NA	NA	NA
588	Cypriniformes	Xenocyprididae	Nipponocypris	Nipponocypris temminckii	ASV_1023	CACCGCGGTTAAACGAGAGGCCCAAGTTAATAACACCACGGCGTAAAGGGTGGTTAAGGAAAGCAGCATAATAAAGCCAAATGGCCCTTTGGCCGTCATACGCTTCTAGGTGTCCGAAGCCCAACCACACGAAAGTAGCTTTAATAAAGCCCACCTGACCCCACGAAAGCTGAGAAA	22	NA	NA	NA	NA	NA
589	Cypriniformes	Xenocyprididae	Nipponocypris	Nipponocypris temminckii	ASV_1045	CACCGCGGTTAAACGAGAGGCCCAAGTTGATAACAACACGGCGTAAAGGGTGGTTAAGGAAAGCAGCATAATAAAGCCAAATGGCCCTTTGGCCGTCATACGCTTCTAGGTGTCCGAAGCCCAACCACACGAAAGTAGCTTTAATAAAGCCCACCTGACCCCACGAAAGCTGAGAAA	21	NA	NA	NA	NA	NA
590	Cypriniformes	Xenocyprididae	Nipponocypris	Nipponocypris temminckii	ASV_1051	CACCGCGGTTAAAAGAGAGGCCCGAGTTGATAACACCACGGCGTAAAGGGTGGTTAAGGAAAGCAGCATAATAAAGCCAAATGGCCCTTTGGCCGTCATACGCTTCTAGGTGTCCGAAGCCCAACCACACGAAAGTAGCTTTAATAAAGCCCACCTGACCCCACGAAAGCTGAGAAA	20	NA	NA	NA	NA	NA
591	Cypriniformes	Xenocyprididae	Nipponocypris	Nipponocypris temminckii	ASV_1061	CACCGCGGTTAAACGAGAGGCCCAAGTTGATAACACCACGGCGTAAAGGGTGGTTAAGGAAAGCAGCATAATAAAGCCAAATGGCCCTTTGGCCGTCATACGCTTCTAGGTGTCCGAAGCCCAACCACACGAAAGTAGCTTTAATAAAGCCCACCTGATCCCACGAAAGCTGAGAAA	20	NA	NA	NA	NA	NA
592	Cypriniformes	Xenocyprididae	Nipponocypris	Nipponocypris temminckii	ASV_1069	CACCGCGGTTAAACGAGAGGCCCAAGTTGATAACACCACGGCGTAAAGGGTGGTTAAGGAAAGCAGCATAATAAAGTCAAATGGCCCTTTGGCCGTCATACGCTTCTAGGTGTCCGAAGCCCAACCACACGAAAGTAGCTTTAATAAAGCCCACCTGACCCCACGAAAGCTGAGAAA	20	NA	NA	NA	NA	NA
593	Cypriniformes	Xenocyprididae	Nipponocypris	Nipponocypris temminckii	ASV_1080	CACCGCGGTTAAACGAGAGGCCCGAGTTGATAACACCACGGCGTAAAGGGTGGTTAAGGAAAGCAGCATAATAAAGCCAAATGGCCCTTTGGCCGTCATATGCTTCTAGGTGTCCGAAGCCCAACCACACGAAAGTAGCTTTAATAAAGCCCACCTGACCCCACGAAAGCTGAGAAA	19	NA	NA	NA	NA	NA
594	Cypriniformes	Xenocyprididae	Nipponocypris	Nipponocypris temminckii	ASV_1081	CACCGCGGTTAAACGAGAGGCCCGAGTTGATAACACCACGGCGTAAATGGTGGTTAAGGAAAGCAGCATAATAAAGCCAAATGGCCCTTTGGCCGTCATACGCTTCTAGGTGTCCGAAGCCCAACCACACGAAAGTAGCTTTAATAAAGCCCACCTGACCCCACGAAAGCTGAGAAA	19	NA	NA	NA	NA	NA
595	Cypriniformes	Xenocyprididae	Nipponocypris	Nipponocypris temminckii	ASV_1094	CACCGCGGTTAAACGAGAGGCCCAAGTTGATAACACCACGGCGTAAAGGGTGGTTAAGGAAAGCAGCATAATAAAGCCAAATGGCCCTTTGGCCGTCATACGCTTCTAGGTGTCCGAGGCCCAACCACACGAAAGTAGCTTTAATAAAGCCCACCTGACCCCACGAAAGCTGAGAAA	19	NA	NA	NA	NA	NA
596	Cypriniformes	Xenocyprididae	Nipponocypris	Nipponocypris temminckii	ASV_1095	CACCGCGGTTAAACGAGAGGCCCAAGTTGATAACACCACGGCGTAAAGGGTGGTTAAGGAAAGCAGCATAATAAAGCCAAATGGCCCTTTGGCCGTCATACGCTTCTAGGTGTCCGGAGCCCAACCACACGAAAGTAGCTTTAATAAAGCCCACCTGACCCCACGAAAGCTGAGAAA	19	NA	NA	NA	NA	NA
597	Cypriniformes	Xenocyprididae	Nipponocypris	Nipponocypris temminckii	ASV_1112	CACCGCGGTTAAACTAGAGGCCCAAGTTGATAACACCACGGCGTAAAGGGTGGTTAAGGAAAGCAGCATAATAAAGCCAAATGGCCCTTTGGCCGTCATACGCTTCTAGGTGTCCGAAGCCCAACCACACGAAAGTAGCTTTAATAAAGCCCACCTGACCCCACGAAAGCTGAGAAA	18	NA	NA	NA	NA	NA
598	Cypriniformes	Xenocyprididae	Nipponocypris	Nipponocypris temminckii	ASV_1117	CACCGCGGTTAAACGAGAGGCCCAAGTTGATAACACCACGGCGTAAAGGGTGGTTAGGGAAAGCAGCATAATAAAGCCAAATGGCCCTTTGGCCGTCATACGCTTCTAGGTGTCCGAAGCCCAACCACACGAAAGTAGCTTTAATAAAGCCCACCTGACCCCACGAAAGCTGAGAAA	18	NA	NA	NA	NA	NA
599	Cypriniformes	Xenocyprididae	Nipponocypris	Nipponocypris temminckii	ASV_1118	CACCGCGGTTAAACGAGAGGCCCAAGTTGATAACACCACGGCGTAAGGGTGGTTAAGGAAAGCAGCATAATAAAGCCAAATGGCCCTTTGGCCGTCATACGCTTCTAGGTGTCCGAAGCCCAACCACACGAAAGTAGCTTTAATAAAGCCCACCTGACCCCACGAAAGCTGAGAAA	18	NA	NA	NA	NA	NA
600	Cypriniformes	Xenocyprididae	Nipponocypris	Nipponocypris temminckii	ASV_1121	CACCGCGGTTAAACGAGAGGCCCAAGTTGATAACACCACGGCGTAACGGGTGGTTAAGGAAAGCAGCATAATAAAGCCAAATGGCCCTTTGGCCGTCATACGCTTCTAGGTGTCCGAAGCCCAACCACACGAAAGTAGCTTTAATAAAGCCCACCTGACCCCACGAAAGCTGAGAAA	18	NA	NA	NA	NA	NA
601	Cypriniformes	Xenocyprididae	Nipponocypris	Nipponocypris temminckii	ASV_1134	CACCGCGGTTAAACGAGAGGCCCAAGTTGATAACACCACAGCGTAAAGGGTGGTTAAGGAAAGCAGCATAATAAAGCCAAATGGCCCTTTGGCCGTCATACGCTTCTAGGTGTCCGAAGCCCAACCACACGAAAGTAGCTTTAATAAAGCCCACCTGACCCCACGAAAGCTGAGAAA	17	NA	NA	NA	NA	NA
602	Cypriniformes	Xenocyprididae	Nipponocypris	Nipponocypris temminckii	ASV_1135	CACCGCGGTTAAACGAGAGGCCCAAGTTGATAACACCACGGCGTAAAGGGTGGTTAAGGAAAGCAGCATAATAAAGCCAAATGGCCCTTTGGCCGTCATACGCTTCTAGGTGTCCGAAGCCCGACCACACGAAAGTAGCTTTAATAAAGCCCACCTGACCCCACGAAAGCTGAGAAA	17	NA	NA	NA	NA	NA
603	Cypriniformes	Xenocyprididae	Nipponocypris	Nipponocypris temminckii	ASV_1143	CACCGCGGTTAAACGAGAGGCCCAAGTTGATAACACCACGACGTAAAGGGTGGTTAAGGAAAGCAGCATAATAAAGCCAAATGGCCCTTTGGCCGTCATACGCTTCTAGGTGTCCGAAGCCCAACCACACGAAAGTAGCTTTAATAAAGCCCACCTGACCCCACGAAAGCTGAGAAA	17	NA	NA	NA	NA	NA
604	Cypriniformes	Xenocyprididae	Nipponocypris	Nipponocypris temminckii	ASV_1144	CACCGCGGTTAAACGAGAGGCCCAAGTTGATAACACCACGGCGTAAAGGGTGGTTAAGGAAAGCAGCATAATAAAGCCAAATGGCCCTTTGGCCGTCATACGCTTCTAGGTGTTCGAAGCCCAACCACACGAAAGTAGCTTTAATAAAGCCCACCTGACCCCACGAAAGCTGAGAAA	17	NA	NA	NA	NA	NA
605	Cypriniformes	Xenocyprididae	Nipponocypris	Nipponocypris temminckii	ASV_1161	CACCGCGGTTAAACGAGAGGCCCGAGTTGATAACACCACGACGTAAAGGGTGGTTAAGGAAAGCAGCATAATAAAGCCAAATGGCCCTTTGGCCGTCATACGCTTCTAGGTGTCCGAAGCCCAACCACACGAAAGTAGCTTTAATAAAGCCCACCTGACCCCACGAAAGCTGAGAAA	16	NA	NA	NA	NA	NA
606	Cypriniformes	Xenocyprididae	Nipponocypris	Nipponocypris temminckii	ASV_1162	CACCGCGGTTAAACGAGAGGCCCGAGTTGATAACACCACGGCGTAAAGGGTGGTTAAGGAAAGCAGCATAATAAAGCCAAATGGTCCTTTGGCCGTCATACGCTTCTAGGTGTCCGAAGCCCAACCACACGAAAGTAGCTTTAATAAAGCCCACCTGACCCCACGAAAGCTGAGAAA	16	NA	NA	NA	NA	NA
607	Cypriniformes	Xenocyprididae	Nipponocypris	Nipponocypris temminckii	ASV_1163	CACCGCGGTTAAACGAGAGGTCCGAGTTGATAACACCACGGCGTAAAGGGTGGTTAAGGAAAGCAGCATAATAAAGCCAAATGGCCCTTTGGCCGTCATACGCTTCTAGGTGTCCGAAGCCCAACCACACGAAAGTAGCTTTAATAAAGCCCACCTGACCCCACGAAAGCTGAGAAA	16	NA	NA	NA	NA	NA
608	Cypriniformes	Xenocyprididae	Nipponocypris	Nipponocypris temminckii	ASV_1170	CACCGCGGTTAAACAAGAGGCCCAAGTTGATAACACCACGGCGTAAAGGGTGGTTAAGGAAAGCAGCATAATAAAGCCAAATGGCCCTTTGGCCGTCATACGCTTCTAGGTGTCCGAAGCCCAACCACACGAAAGTAGCTTTAATAAAGCCCACCTGACCCCACGAAAGCTGAGAAA	16	NA	NA	NA	NA	NA
609	Cypriniformes	Xenocyprididae	Nipponocypris	Nipponocypris temminckii	ASV_1171	CACCGCGGTTAAACGAGAGGCCCAAGTTGATAACACCACGGCGTAAAGGGTGGTTAAGGAAAGCAGCATAATAAAACCAAATGGCCCTTTGGCCGTCATACGCTTCTAGGTGTCCGAAGCCCAACCACACGAAAGTAGCTTTAATAAAGCCCACCTGACCCCACGAAAGCTGAGAAA	16	NA	NA	NA	NA	NA
610	Cypriniformes	Xenocyprididae	Nipponocypris	Nipponocypris temminckii	ASV_1172	CACCGCGGTTAAACGAGAGGCCCAAGTTGATAACACCACGGCGTAAAGGGTGGTTAAGGAAAGCAGCATAATAAAGCCAATGGCCCTTTGGCCGTCATACGCTTCTAGGTGTCCGAAGCCCAACCACACGAAAGTAGCTTTAATAAAGCCCACCTGACCCCACGAAAGCTGAGAAA	16	NA	NA	NA	NA	NA
611	Cypriniformes	Xenocyprididae	Nipponocypris	Nipponocypris temminckii	ASV_1175	CACCGCGGTTAAACGAGAGGCCCAAGTTGATAACACCACGGCGTAAAGGGTGGTTAAGGAAAGCAGCATAATAAAGCCAAATGGCCCTTTGGCCGTCATACGCTTCTAGGTGTCCGAAGCCCAACCACACGAAAGTAGCTTTAATAAAGCCCACCTGACTCCACGAAAGCTGAGAAA	16	NA	NA	NA	NA	NA
612	Cypriniformes	Xenocyprididae	Nipponocypris	Nipponocypris temminckii	ASV_1176	CACCGCGGTTAAACGAGAGGCCCAAGTTGATAACACCACGGCGTAAAGGGTGGTTAAGGAAATCAGCATAATAAAGCCAAATGGCCCTTTGGCCGTCATACGCTTCTAGGTGTCCGAAGCCCAACCACACGAAAGTAGCTTTAATAAAGCCCACCTGACCCCACGAAAGCTGAGAAA	16	NA	NA	NA	NA	NA
613	Cypriniformes	Xenocyprididae	Nipponocypris	Nipponocypris temminckii	ASV_1184	CACCGCGGTTAAACGGGAGGCCCAAGTTGATAACACCACGGCGTAAAGGGTGGTTAAGGAAAGCAGCATAATAAAGCCAAATGGCCCTTTGGCCGTCATACGCTTCTAGGTGTCCGAAGCCCAACCACACGAAAGTAGCTTTAATAAAGCCCACCTGACCCCACGAAAGCTGAGAAA	16	NA	NA	NA	NA	NA
614	Cypriniformes	Xenocyprididae	Nipponocypris	Nipponocypris temminckii	ASV_1193	CACCGCGGTTAAACGAGAGGCCCGAGTTGATAACACCACGGCGTAAAGGGTGGTTAAGGAAAGCAGCATAATAAAGCCAAATGGCCCTTTGGCCGTCATACGCTTCTAGGTGTCCGAAGCCCAACCACACGAAAGTAGCTTTAATAAAGCCCACCTGACCCCACGAAAGCGGAGAAA	15	NA	NA	NA	NA	NA
615	Cypriniformes	Xenocyprididae	Nipponocypris	Nipponocypris temminckii	ASV_1194	CACCGCGGTTAAACGAGAGGCCCGAGTTGATAACACCCCGGCGTAAAGGGTGGTTAAGGAAAGCAGCATAATAAAGCCAAATGGCCCTTTGGCCGTCATACGCTTCTAGGTGTCCGAAGCCCAACCACACGAAAGTAGCTTTAATAAAGCCCACCTGACCCCACGAAAGCTGAGAAA	15	NA	NA	NA	NA	NA
616	Cypriniformes	Xenocyprididae	Nipponocypris	Nipponocypris temminckii	ASV_1202	CACCGCGGTTAAACGAGAGGCCCAAGTTGATAACACCACGGCGTAAAGGGTGGCTAAGGAAAGCAGCATAATAAAGCCAAATGGCCCTTTGGCCGTCATACGCTTCTAGGTGTCCGAAGCCCAACCACACGAAAGTAGCTTTAATAAAGCCCACCTGACCCCACGAAAGCTGAGAAA	15	NA	NA	NA	NA	NA
617	Cypriniformes	Xenocyprididae	Nipponocypris	Nipponocypris temminckii	ASV_1214	CACCGCGGTTAAACGAGAGGCCCGAGTTGATAACACCACGGCGTAAAGGGTGGTTAAGGAAAGCAGCATAATAAAGCCAAATGACCCTTTGGCCGTCATACGCTTCTAGGTGTCCGAAGCCCAACCACACGAAAGTAGCTTTAATAAAGCCCACCTGACCCCACGAAAGCTGAGAAA	14	NA	NA	NA	NA	NA
618	Cypriniformes	Xenocyprididae	Nipponocypris	Nipponocypris temminckii	ASV_1215	CACCGCGGTTAAACGAGAGGCCCGAGTTGATAACACCACGGCGTAAAGGGTGGTTAAGGAAAGCAGCATAATAAAGCCAAATGGCCCTTTGGCCGTCATACGCTTCTAGGTGTCCGAAGCCCAACCACACGAAAGTAGCTTTAATAAAGCCCGCCTGACCCCACGAAAGCTGAGAAA	14	NA	NA	NA	NA	NA
619	Cypriniformes	Xenocyprididae	Nipponocypris	Nipponocypris temminckii	ASV_1216	CACCGCGGTTAAACGAGAGGCCCGAGTTGATAACACCATGGCGTAAAGGGTGGTTAAGGAAAGCAGCATAATAAAGCCAAATGGCCCTTTGGCCGTCATACGCTTCTAGGTGTCCGAAGCCCAACCACACGAAAGTAGCTTTAATAAAGCCCACCTGACCCCACGAAAGCTGAGAAA	14	NA	NA	NA	NA	NA
620	Cypriniformes	Xenocyprididae	Nipponocypris	Nipponocypris temminckii	ASV_1227	CACCGCGGTTAAACGAGAGGCCCAAGTTGATAACACCACGGCGTAAAGGGTGGTTAAGGAAAGCAGCATAATAAAGCCAAATGGCCCTTTGGCCGTCATACGCTTCTAGGTGTCCGAAGCCAAACCACACGAAAGTAGCTTTAATAAAGCCCACCTGACCCCACGAAAGCTGAGAAA	14	NA	NA	NA	NA	NA
621	Cypriniformes	Xenocyprididae	Nipponocypris	Nipponocypris temminckii	ASV_1228	CACCGCGGTTAAACGAGAGGCCCAAGTTGATAACACCACGGCGTAAAGGGTGGTTAAGGAAAGCAGCATAATAAAGCCAAATGGCCCTTTGGCCGTCATACGCTTCTAGGTGTCCGAAGCCCAACCACACAAAAGTAGCTTTAATAAAGCCCACCTGACCCCACGAAAGCTGAGAAA	14	NA	NA	NA	NA	NA
622	Cypriniformes	Xenocyprididae	Nipponocypris	Nipponocypris temminckii	ASV_1232	CACCGCGATTAAACGAGAGGCCCAAGTTGATAACACCACGGCGTAAAGGGTGGTTAAGGAAAGCAGCATAATAAAGCCAAATGGCCCTTTGGCCGTCATACGCTTCTAGGTGTCCGAAGCCCAACCACACGAAAGTAGCTTTAATAAAGCCCACCTGACCCCACGAAAGCTGAGAAA	14	NA	NA	NA	NA	NA
623	Cypriniformes	Xenocyprididae	Nipponocypris	Nipponocypris temminckii	ASV_1233	CACCGCGGTTAAACGAGAGGCCCAAGTTGATAACACCACGGCGTAAAGGGTGGTTAAGGAAAGCAGCATAATAAAGCCAAATGGCCCTTTGGCCGTCACACGCTTCTAGGTGTCCGAAGCCCAACCACACGAAAGTAGCTTTAATAAAGCCCACCTGACCCCACGAAAGCTGAGAAA	14	NA	NA	NA	NA	NA
624	Cypriniformes	Xenocyprididae	Nipponocypris	Nipponocypris temminckii	ASV_1234	CACCGCGGTTAAACGAGAGGCCCAAGTTGATAACACCACGGCGTAAAGGGTGGTTAATGAAAGCAGCATAATAAAGCCAAATGGCCCTTTGGCCGTCATACGCTTCTAGGTGTCCGAAGCCCAACCACACGAAAGTAGCTTTAATAAAGCCCACCTGACCCCACGAAAGCTGAGAAA	14	NA	NA	NA	NA	NA
625	Cypriniformes	Xenocyprididae	Nipponocypris	Nipponocypris temminckii	ASV_1237	CACCGCGGTTAAACGAGAGGCCCAAGTTGATAACACCACGGCGTAAAGGGTGGTTAAGGAAAGCAGCATAATAAAGCCAAATGGCCCTTTGGCCGTCATACGCTTCTAGGTGTCCGAAGCCCAACCACACGAAAGTAGCTTTAATAAAGCCCACTTGACCCCACGAAAGCTGAGAAA	14	NA	NA	NA	NA	NA
626	Cypriniformes	Xenocyprididae	Nipponocypris	Nipponocypris temminckii	ASV_1244	CACCGCGGTTAAGCGAGAGGCCCAAGTTGATAACACCACGGCGTAAAGGGTGGTTAAGGAAAGCAGCATAATAAAGCCAAATGGCCCTTTGGCCGTCATACGCTTCTAGGTGTCCGAAGCCCAACCACACGAAAGTAGCTTTAATAAAGCCCACCTGACCCCACGAAAGCTGAGAAA	13	NA	NA	NA	NA	NA
627	Cypriniformes	Xenocyprididae	Nipponocypris	Nipponocypris temminckii	ASV_1256	CACCGCGGTTAAACGAGAGGCCCAAGTTGATAACACCACGGCGTAAAGGGTGGTTAAGGAAAGCAGCATAATAAAGCCAAATGGCCCTTTGGCCGTCATACGCTTCTAGGTGTCCGAAGCCCAACCGCACGAAAGTAGCTTTAATAAAGCCCACCTGACCCCACGAAAGCTGAGAAA	12	NA	NA	NA	NA	NA
628	Cypriniformes	Xenocyprididae	Nipponocypris	Nipponocypris temminckii	ASV_1258	CACCGCGGTTAAACGAGAGGCCCAAGTTGATAACACCACGGCGTAAAGGGTGGTTAAGGAAAACAGCATAATAAAGCCAAATGGCCCTTTGGCCGTCATACGCTTCTAGGTGTCCGAAGCCCAACCACACGAAAGTAGCTTTAATAAAGCCCACCTGACCCCACGAAAGCTGAGAAA	12	NA	NA	NA	NA	NA
629	Cypriniformes	Xenocyprididae	Nipponocypris	Nipponocypris temminckii	ASV_1265	CACCGCGGTTAAACGAGAGGCCCGAGTTGATAACACCACGGCGTAAAGGGTGGTTAAGGAAAGCAGCATAATAAAGCCAAATGGCCCTTTGGCCGTCATACGCTTCTAGGTGTCCGAAGCCCAACCACACGAAAGTAGCTTTAATAAAGCCCACCTGACCCCATGAAAGCTGAGAAA	11	NA	NA	NA	NA	NA
630	Cypriniformes	Xenocyprididae	Nipponocypris	NA	ASV_0269	CACCGCGGTTAAACGAGAGGCCCAAGTTGATAATACCACGGCGTAAAGGGTGGTTAAGGAAAGCAGCATAATAAAGCCAAATGGCCATTTGGCCGTCATACGCTTCTAGGTGTCCGAAGCCCAACCACACGAAAGTAGCTTTAATAAAGCCCACCTGACCCCACGAAAGCTGAGAAA	29	NA	27	NA	25	NA
631	Cypriniformes	Xenocyprididae	Nipponocypris	NA	ASV_0321	CACCGCGGTTAAACGAGAGGCCCAAGTTGATAACACCACGGCGTAAAGGGTGGTTAAGGAAAGCAGCATAATAAAGCCAAATGGCCCTTTGGCCGTCATACGCTTCTAGGTGTCCGAAGCCCAGTCCCACGAAAGTAGCTTTAATAAAACCCACCTGACCCCACGAAAGCTGAGAAA	76	NA	NA	NA	56	NA
632	Cypriniformes	Xenocyprididae	Nipponocypris	NA	ASV_0339	CACCGCGGTTAAACGAGAGGCCCGAGTTGATAGCACCCCGGCGTAAAGGGGGGTTAAGGAAAGCAGCATAATAAAGCCAAATGGCCCTTTGGCCGTCATACGCTTCTAGGTGTCCGAAGCCCAGTCCCACGAAAGTAGCTTTAATAAAACCCACCTGACCCCACGAAAGCTGAGAAA	57	NA	NA	NA	30	NA
633	Cypriniformes	Xenocyprididae	Nipponocypris	NA	ASV_0351	CACCGCGGTTAAACGAGAGGCCCGAGTTGATAGCACCACGGCGTAAAGGGTGGTTAAGGAAAGCAGCATAATAAAGCCAAATGGCCCTTTGGCCGTCATACGCTTCTAGGTGTCCGAAGCCCAATCACACGAAAGTAGCTTTAATAAAGCCCACCTGACCCCACGAAAGCTGAGAAA	28	NA	NA	NA	23	NA
634	Cypriniformes	Xenocyprididae	Nipponocypris	NA	ASV_0365	CACCGCGGTTAAACGAGAGGCCCGAGTTGATAGCACCCCGGCGTAAAGGGTGGTTAAGGAAAGCAGCATAATAAAGCCAAATGGCCCTTTGGCCGTCATACGCTTCTAGGTGTCCGAAGCCCAACCACACGAAAGTAGCTTTAATAAAGCCCACCTGACCCCACGAAAGCTGAGAAA	22	NA	NA	NA	19	NA
635	Cypriniformes	Xenocyprididae	Nipponocypris	NA	ASV_0367	CACCGCGGTTAAACGAGAGGCCCAAGTTGATAATACCACGGCGTAAAGGGGGGTTAAGGAAAGCAGCATAATAAAGCCAAATGGCCCTTTGGCCGTCATACGCTTCTAGGTGTCCGAAGCCCAACCACACGAAAGTAGCTTTAATAAAGCCCACCTGACCCCACGAAAGCTGAGAAA	31	NA	NA	NA	18	NA
636	Cypriniformes	Xenocyprididae	Nipponocypris	NA	ASV_0700	CACCGCGGTTAAACGAGAGGCCCAAGTTGATAACACCACGGCGAAAAGGGGGGTTAAGGAAAGCAGCATAATAAAGCCAAATGGCCCTTTGGCCGTCATACGCTTCTAGGTGTCCGAAGCCCAACCACACGAAAGTAGCTTTAATAAAGCCCACCTGACCCCACGAAAGCTGAGAAA	54	NA	NA	NA	NA	NA
637	Cypriniformes	Xenocyprididae	Nipponocypris	NA	ASV_0704	CACCGCGGTTAAACGAGAGGCCCAAGTTGATAAAACCACGGCGTAAAGGGGGGTTAAGGAAAGCAGCATAATAAAGCCAAATGGCCCTTTGGCCGTCATACGCTTCTAGGTGTCCGAAGCCCAACCACACGAAAGTAGCTTTAATAAAGCCCACCTGACCCCACGAAAGCTGAGAAA	53	NA	NA	NA	NA	NA
638	Cypriniformes	Xenocyprididae	Nipponocypris	NA	ASV_0710	CACCGCGGTTATACGAGAGGCCCAAGTTGATAACACCACGGCGTAAAGGGGGGTTAAGGAAAGCAGCATAATAAAGCCAAATGGCCCTTTGGCCGTCATACGCTTCTAGGTGTCCGAAGCCCAACCACACGAAAGTAGCTTTAATAAAGCCCACCTGACCCCACGAAAGCTGAGAAA	52	NA	NA	NA	NA	NA
639	Cypriniformes	Xenocyprididae	Nipponocypris	NA	ASV_0954	CACCGCGGTTAAACGAGAGGCCCAAGTTGATAACACCACGCGGTAAAGGGTGGTTAAGGAAAGCAGCATAATAAAGCCAAATGGCCCTTTGGCCGTCATACGCTTCTAGGTGTCCGAAGCCCAACCACACGAAAGTAGCTTTAATAAAGCCCACCTGACCCCACGAAAGCTGAGAAA	25	NA	NA	NA	NA	NA
640	Cypriniformes	Xenocyprididae	Nipponocypris	NA	ASV_1048	CACCGCGGTTAAACGAGAGGCCCGAGTTGATAGCACCCCGGCGTAAAGGGTGGTTAAGGAAAGCAGCATAATAAAGCCAAATGGCCCTTTGGCCGTCATACGCTTCTAGGTGTCCGAAGCCCAGTCCCACGAAAGTAGCTTTAATAAAGCCCACCTGACCCCACGAAAGCTGAGAAA	21	NA	NA	NA	NA	NA
641	Cypriniformes	Xenocyprididae	Nipponocypris	NA	ASV_1088	CACCGCGGTTAAACGAGAGGCCCAAGTTGATAACACCACGGCGTAAAGGGGGGTTAAGGAAAGCAGCATAATAAAGCCAAATGGCCCTTTGGCCGTCATACGCTTCTAGGTGTCCGAAGCCCAACCACACGAAAGTAGCTTGAATAAAGCCCACCTGACCCCACGAAAGCTGAGAAA	19	NA	NA	NA	NA	NA
642	Cypriniformes	Xenocyprididae	Opsariichthys	Opsariichthys uncirostris	ASV_0016	CACCGCGGTTAAACGAGAGGCCCCAGTTGATATTACCACGGCGTAAAGGGTGGTTAAGGAAGGTAACGTAATAAAGCCAAATGGCCCTTTGGCCGTCATACGCTTCTAGGTGTCCGAAGCCCAATATACGAAAGTAGCTTTAAGTAAGCCCACCTGACCCCACGAAAGCTGAGGAA	12556	12556	18695	18695	15953	15953
643	Cypriniformes	Xenocyprididae	Opsariichthys	Opsariichthys uncirostris	ASV_0101	CACCGCGGTTAAACGAGAGGCCCCAGTTGATATTACCACGGCGTAAAGGGTGGTTAAGGAAGGTAACGTAATAAAGCCAAATGGCCCTTTGGCCGTCATACGCTTCTAGGTGTCCGAAGCCCAATATACGAAAGTAGCTTTAAGTAAACCCACCTGACCCCACGAAAGCTGAGGAA	399	399	414	414	356	NA
644	Cypriniformes	Xenocyprididae	Opsariichthys	Opsariichthys uncirostris	ASV_0160	CACCGCGGTTAAACGAGGGGCCCCAGTTGATATTACCACGGCGTAAAGGGTGGTTAAGGAAGGTAACGTAATAAAGCCAAATGGCCCTTTGGCCGTCATACGCTTCTAGGTGTCCGAAGCCCAATATACGAAAGTAGCTTTAAGTAAGCCCACCTGACCCCACGAAAGCTGAGGAA	159	NA	140	NA	37	NA
645	Cypriniformes	Xenocyprididae	Opsariichthys	Opsariichthys uncirostris	ASV_0196	CACCGCGGTTAAACGAGAGGCCCCAGTTGATATTACCACGGCGTAAAGGGTGGTTAAAGAAGGTAACGTAATAAAGCCAAATGGCCCTTTGGCCGTCATACGCTTCTAGGTGTCCGAAGCCCAATATACGAAAGTAGCTTTAAGTAAGCCCACCTGACCCCACGAAAGCTGAGGAA	104	NA	100	NA	79	NA
646	Cypriniformes	Xenocyprididae	Opsariichthys	Opsariichthys uncirostris	ASV_0245	CACCGCGGTTAAACGAGAGGCCCCAGTTGATATTACCACGGCGTAAGGGGTGGTTAAGGAAGGTAACGTAATAAAGCCAAATGGCCCTTTGGCCGTCATACGCTTCTAGGTGTCCGAAGCCCAATATACGAAAGTAGCTTTAAGTAAGCCCACCTGACCCCACGAAAGCTGAGGAA	55	NA	50	NA	46	NA
647	Cypriniformes	Xenocyprididae	Opsariichthys	Opsariichthys uncirostris	ASV_0495	CACCGCGGTTAAACGAGAGGCCCCAGTTGATATTACCACGGCGTAAAGGGGGGTTAAGGAAGGTAACGTAATAAAGCCAAATGGCCCTTTGGCCGTCATACGCTTCTAGGTGTCCGAAGCCCAATATACGAAAGTAGCTTTAAGTAAGCCCACCTGACCCCACGAAAGCTGAGGAA	157	NA	NA	NA	NA	NA
648	Cypriniformes	Xenocyprididae	Opsariichthys	Opsariichthys uncirostris	ASV_0772	CACCGCGGTTAAACGAGAGGCCCCAGTTGATATTACCACGGCGTAAAGGGTGGTTAAGGAAGGTAACGTAATAAAGCCAAATGGTCCTTTGGCCGTCATACGCTTCTAGGTGTCCGAAGCCCAATATACGAAAGTAGCTTTAAGTAAGCCCACCTGACCCCACGAAAGCTGAGGAA	41	NA	NA	NA	NA	NA
649	Cypriniformes	Xenocyprididae	Opsariichthys	Opsariichthys uncirostris	ASV_0800	CACCGCGGTTAAACGAGAGGCCCCAGTTGATATTACCACGGCGTAAAGGGTGGTTAAGGAAGGTAACGTAATAAAGCCAAATGGCCCTTTGGCCGTCATACGCTTCTAGGTGTCCGAAGCCCAATATATGAAAGTAGCTTTAAGTAAGCCCACCTGACCCCACGAAAGCTGAGGAA	37	NA	NA	NA	NA	NA
650	Cypriniformes	Xenocyprididae	Opsariichthys	Opsariichthys uncirostris	ASV_0841	CACCGCGGTTAAACGAGAGGCCCCAGTTGATATTACCACGGCGTAAAGGGTGGTTAAGGAAGGTAACGTAATAAAGCCAAATGGCCCTTTGGCCGTCATACGCTTCTAGGTGTCCGAAGCCCAATATACGAAAGTAGCTTTAAGTAAGCCCACCTGACCCCACGAAAGCTGAG	32	NA	NA	NA	NA	NA
651	Cypriniformes	Xenocyprididae	Opsariichthys	Opsariichthys uncirostris	ASV_0884	CACCGCGGTTAAACGAGAGGCCCCAGTTGATATTACCACGGCGTAAAGGGTGGTTAAGGAAGGTAACGTAATAAAGCCAAATGGCCCTTTGGCCGTCATACGCTTCTAGGTGTCCGAAGCCCAATATACGAAAGTAGCGTTAAGTAAGCCCACCTGACCCCACGAAAGCTGAGGAA	28	NA	NA	NA	NA	NA
652	Cypriniformes	Xenocyprididae	Opsariichthys	Opsariichthys uncirostris	ASV_0927	CACCGCGGTTAAACGAGAGGCCCCAGTTGATATTACCACGGCGTAAAGGGTGGTTAAGGAAGGTAACGTAATAAAGCCAAATGGCCCTTTGGCCGTCATACGCTTCTAGGTGTCCGAAGCCCAATATACGAAAGTAGCTTTAAGTAAGCCCTCCTGACCCCACGAAAGCTGAGGAA	26	NA	NA	NA	NA	NA
653	Cypriniformes	Xenocyprididae	Opsariichthys	Opsariichthys uncirostris	ASV_0987	CACCGCGGTTAAACGAGAGGCCCCAGTTGATATTACCACGGCGTAAAGGGTGGTTAAGGAAGGTAACGTAATAAAGCCAAATGGCCCTTTGGCCGTCATACGCTTCTAGGTGTCCGAAGCCCAATATACGAAAGTAGCTGTAAGTAAGCCCACCTGACCCCACGAAAGCTGAGGAA	23	NA	NA	NA	NA	NA
654	Cypriniformes	Xenocyprididae	Opsariichthys	Opsariichthys uncirostris	ASV_1109	CACCGCGGTTAAACGAGAGGCCCCAGTTGATATTACCACGGCGTAAAGGGTGGTTAAGGAAGGTAACGTAATAAAGCCAAATGGCCCTTTGGCCATCATACGCTTCTAGGTGTCCGAAGCCCAATATACGAAAGTAGCTTTAAGTAAGCCCACCTGACCCCACGAAAGCTGAGGAA	18	NA	NA	NA	NA	NA
655	Cypriniformes	Xenocyprididae	Opsariichthys	Opsariichthys uncirostris	ASV_1110	CACCGCGGTTAAACGAGATGCCCCAGTTGATATTACCACGGCGTAAAGGGTGGTTAAGGAAGGTAACGTAATAAAGCCAAATGGCCCTTTGGCCGTCATACGCTTCTAGGTGTCCGAAGCCCAATATACGAAAGTAGCTTTAAGTAAGCCCACCTGACCCCACGAAAGCTGAGGAA	18	NA	NA	NA	NA	NA
656	Cypriniformes	Xenocyprididae	Opsariichthys	Opsariichthys uncirostris	ASV_1222	CACCGCGGTTAAACGAGAGGCCCCAGTTGATATTACCACGGCGTAAAGGGTGGTTAAGGAAGGTAACGTAATAAAGCCAAATGGCCCTTTGGCCGTCATACGCTTCTAGGTGTCCGAAGCCCAATATACGAAAGTAGCTTTAAGTAAGCCCCCCTGACCCCACGAAAGCTGAGGAA	14	NA	NA	NA	NA	NA
657	Cypriniformes	Xenocyprididae	Zacco	Zacco platypus	ASV_0004	CACCGCGGTTAAACGAGAGGCCCCAGTTGATAACACCACGGCGTAAAGGGTGGTTAAGGGAGCAGCATGATAAAGCCGAATGGCCCTTTGGCCGTCATACGCTTCTAGGTGTCCGAAGCCCAATCACACGAAAGTAGCTTTAATAAAGCCCACCTGACCCCACGAAAGCTGAGAAA	99026	99026	134984	134984	115353	115353
658	Cypriniformes	Xenocyprididae	Zacco	Zacco platypus	ASV_0031	CACCGCGGTTAAACGAGAGGCCCCAGTTGATAACACCACGGCGTAAAGGGTGGTTAAGGGAGCAGCATAATAAAGCCGAATGGCCCTTTGGCCGTCATACGCTTCTAGGTGTCCGAAGCCCAATCACACGAAAGTAGCTTTAATAAAGCCCACCTGACCCCACGAAAGCTGAGAAA	6482	6482	6363	6363	5558	5558
659	Cypriniformes	Xenocyprididae	Zacco	Zacco platypus	ASV_0067	CACCGCGGTTAAACGAGAGGCCCCAGTTGATAACACCACGGCGTAAAGGGTGGTTAAGGGAGCAGCATGATAAAGCCGAATGGCCCTTTGGCCGTCATACGCTCCTAGGTGTCCGAAGCCCAATCACACGAAAGTAGCTTTAATAAAGCCCACCTGACCCCACGAAAGCTGAGAAA	1157	1157	1136	1136	1007	1007
660	Cypriniformes	Xenocyprididae	Zacco	Zacco platypus	ASV_0069	CACCGCGGTTAAACGAGAGGCCCCAGTTGATAACACCACGGCGTAAAGGGTGGTTAAGGGAGCAGCATGATAAAGCCGAATGGCCCTTTGGCCGTCATACGCTTCTAGGTGTCCGAAGCCCAATCACACGAAAGTAGCTTTAATATAGCCCACCTGACCCCACGAAAGCTGAGAAA	1106	1106	1074	1074	675	NA
661	Cypriniformes	Xenocyprididae	Zacco	Zacco platypus	ASV_0079	CACCGCGGTTAAACGAGAGGCCCCAGTTGATAACACCACGGCGTAAAGGGTGGTTAAGGGAGCAGCATGATAAAGCCGAATGGCCCTTTGGCCGTCATACGCTTCTAGGTGTCCGAAGCCCAATCACACGAAAGTAGCTTTAGTAAAGCCCACCTGACCCCACGAAAGCTGAGAAA	817	817	813	813	668	NA
662	Cypriniformes	Xenocyprididae	Zacco	Zacco platypus	ASV_0089	TACCGCGGTTAAACGAGAGGCCCCAGTTGATAACACCACGGCGTAAAGGGTGGTTAAGGGAGCAGCATGATAAAGCCGAATGGCCCTTTGGCCGTCATACGCTTCTAGGTGTCCGAAGCCCAATCACACGAAAGTAGCTTTAATAAAGCCCACCTGACCCCACGAAAGCTGAGAAA	NA	NA	593	593	474	NA
663	Cypriniformes	Xenocyprididae	Zacco	Zacco platypus	ASV_0117	CACCGCGGTTAAACGAGAGGCCCCAGTTGATAACACCACGGCGTAAAGGGTGGTTAGGGGAGCAGCATGATAAAGCCGAATGGCCCTTTGGCCGTCATACGCTTCTAGGTGTCCGAAGCCCAATCACACGAAAGTAGCTTTAATAAAGCCCACCTGACCCCACGAAAGCTGAGAAA	289	289	283	NA	NA	NA
664	Cypriniformes	Xenocyprididae	Zacco	Zacco platypus	ASV_0126	CACCGCGGTTAAACGAGGGGCCCCAGTTGATAACACCACGGCGTAAAGGGTGGTTAAGGGAGCAGCATGATAAAGCCGAATGGCCCTTTGGCCGTCATACGCTTCTAGGTGTCCGAAGCCCAATCACACGAAAGTAGCTTTAATAAAGCCCACCTGACCCCACGAAAGCTGAGAAA	243	NA	234	NA	NA	NA
665	Cypriniformes	Xenocyprididae	Zacco	Zacco platypus	ASV_0135	CACCGCGGTTAAACGAGAGGCCCCAGTTGATAACACCACGGCGTAAAGGGTGGTTAAGGGAGCAGCATGATAAAGCCGAATGGCCCTTTGGCCGTCATACGCTTCTAGGTGTCCGAAGCCCAATCACACGAAAGTAGCTTTAATAAAGCCAACCTGACCCCACGAAAGCTGAGAAA	216	NA	200	NA	174	NA
666	Cypriniformes	Xenocyprididae	Zacco	Zacco platypus	ASV_0164	CACCGCGGTTAAACGAGAGGCCCCAGTTGATAACACCACGGCGTAAAGGGTGGTCAAGGGAGCAGCATGATAAAGCCGAATGGCCCTTTGGCCGTCATACGCTTCTAGGTGTCCGAAGCCCAATCACACGAAAGTAGCTTTAATAAAGCCCACCTGACCCCACGAAAGCTGAGAAA	199	NA	133	NA	NA	NA
667	Cypriniformes	Xenocyprididae	Zacco	Zacco platypus	ASV_0173	CACCGCGGTTAAACGAGAGGCCCCAGTTGATAACACCACGGCGTAAAGGGTGGTTAAGGGAGCAGCATGATAAAGCCGAATGGCCCTTTGGCCGTCATACGCTTCTAGGTGTCCGAAGCCCAATCACACGAAAGTAGCTTTAATAAAGCCCACATGACCCCACGAAAGCTGAGAAA	128	NA	124	NA	NA	NA
668	Cypriniformes	Xenocyprididae	Zacco	Zacco platypus	ASV_0177	CACCTCGGTTAAACGAGAGGCCCCAGTTGATAACACCACGGCGTAAAGGGTGGTTAAGGGAGCAGCATGATAAAGCCGAATGGCCCTTTGGCCGTCATACGCTTCTAGGTGTCCGAAGCCCAATCACACGAAAGTAGCTTTAATAAAGCCCACCTGACCCCACGAAAGCTGAGAAA	122	NA	117	NA	NA	NA
669	Cypriniformes	Xenocyprididae	Zacco	Zacco platypus	ASV_0178	CACCGCGGTTAAACGAGAGGCCCCAGTTGATAACACCACGGCGTAAAGGGTGGTTAAGGGAGCAGCATGATAAAGCCGAATGGCCCTTTGGCCGTCATACGCTTATAGGTGTCCGAAGCCCAATCACACGAAAGTAGCTTTAATAAAGCCCACCTGACCCCACGAAAGCTGAGAAA	135	NA	115	NA	NA	NA
670	Cypriniformes	Xenocyprididae	Zacco	Zacco platypus	ASV_0181	CACCGCGGTTAAACGAGAGGCCCCAGTTGATAACACCACGGCGTAAAGGGTGGTTAAGGGAGCAGCATGATAAAGCCGAATGGCCCTTTGGCCGTCATACGCTTCTAGGTGTCCGAAGCCCAATTACACGAAAGTAGCTTTAATAAAGCCCACCTGACCCCACGAAAGCTGAGAAA	119	NA	113	NA	NA	NA
671	Cypriniformes	Xenocyprididae	Zacco	Zacco platypus	ASV_0187	CACCGCGGTTAAACGAGAGGCCCCAGTTGATAACACCACGGCGTAAAGGGTGGTTAAGGGAGCAGCATGATAAAGCCGAATGGCCCTTTGGCCGTCATACGCTTCTAGGTGTCCGAAGCCCGATCACACGAAAGTAGCTTTAGTAAAGCCCACCTGACCCCACGAAAGCTGAGAAA	116	NA	108	NA	100	NA
672	Cypriniformes	Xenocyprididae	Zacco	Zacco platypus	ASV_0198	CACCGCGGTTAAACGAGAGGCCCCAGTTGATAACACCACGGCGTAAAGGGTGGTTAGGGGAGCAGCATGATAAAGCCGAATGGCCCTTTGGCCGTCATACGCTTCTAGGTGTCCGAAGCCCAATCACATGAAAGTAGCTTTAATAAAGCCCACCTGACCCCACGAAAGCTGAGAAA	70	NA	96	NA	92	NA
673	Cypriniformes	Xenocyprididae	Zacco	Zacco platypus	ASV_0214	CACCGCGGTTAAACGAGAGGCCCCAGTTGATAACACCACGGCGTAAAGGGTGGTTAAGGGAGCAGCATGATAAAGCCGAATGGCCCTTTGGCCGTCATACGCTTCTAGGTGTCCTAAGCCCAATCACACGAAAGTAGCTTTAATAAAGCCCACCTGACCCCACGAAAGCTGAGAAA	95	NA	72	NA	NA	NA
674	Cypriniformes	Xenocyprididae	Zacco	Zacco platypus	ASV_0220	CACCGCGGTTAAACGAGAGGCCCCAGTTGATAACACCACGGCGTAAAGGGTGGTTAAGGGAGCAGCATGATAAAGCCGAATGGCCATTTGGCCGTCATACGCTTCTAGGTGTCCGAAGCCCAATCACACGAAAGTAGCTTTAATAAAGCCCACCTGACCCCACGAAAGCTGAGAAA	72	NA	63	NA	NA	NA
675	Cypriniformes	Xenocyprididae	Zacco	Zacco platypus	ASV_0221	CACCGCGGTTAAACGAGAGGCCCCAGTTGATAACACCACGGCGTAAAGGGTGGTTAAGGGAGCAGCATGATAAAGCCAAATGGCCCTTTGGCCGTCATACGCTTCTAGGTGTCCGAAGCCCAATCACACGAAAGTAGCTTTAATAAAGCCCACCTGACCCCACGAAAGCTGAGAAA	137	NA	62	NA	51	NA
676	Cypriniformes	Xenocyprididae	Zacco	Zacco platypus	ASV_0231	CACCGCGGTTAAACGAGAGGCCCCAGTTGATAACACCACGGCGTAAAGGGTGGTTAAGGGAGCAGCATGATAAAGCCTAATGGCCCTTTGGCCGTCATACGCTTCTAGGTGTCCGAAGCCCAATCACACGAAAGTAGCTTTAATAAAGCCCACCTGACCCCACGAAAGCTGAGAAA	57	NA	55	NA	NA	NA
677	Cypriniformes	Xenocyprididae	Zacco	Zacco platypus	ASV_0240	CACCGCGGTTAAACGAGAGGCCCCAGTTGATAACACCACGGCGTATAAGTGTGGTTAAGGGAGCAGCATGATAAAGCCGAATGGCCCTTTGGCCGTCATACGCTTCTAGGTGTCCGAAGCCCAATCACACGAAAGTAGCTTTAATAAAGCCCACCTGACCCCACGAAAGCTGAGAAA	53	NA	50	NA	40	NA
678	Cypriniformes	Xenocyprididae	Zacco	Zacco platypus	ASV_0250	CACCGCGGTTAAACGAGAGGCCCCAGTTGATAACACCACGGCGTAAAGGGTGGTTAAGGGAGCAGCATGATAAAGCCGAATGGCCCTTTGGCCGTCATACGCTTCTAGGTGTCCGAAGCCCAATCACACGAAAGTAGCTTTAATAAAGCCCACCCGACCCCACGAAAGCTGAGAAA	126	NA	45	NA	NA	NA
679	Cypriniformes	Xenocyprididae	Zacco	Zacco platypus	ASV_0262	CACCGCGGTTAAACGAGAGGCCCCAGTTGATAACACCACGGCGTAAAGGGTGGTTAAGGGAGCAGCATGATAAAGCCGAATGGCCCTTTGGCCGTCATACGCTTCTAGGTGTCCGAAGCCAAATCACACGAAAGTAGCTTTAATAAAGCCCACCTGACCCCACGAAAGCTGAGAAA	31	NA	32	NA	26	NA
680	Cypriniformes	Xenocyprididae	Zacco	Zacco platypus	ASV_0293	CACCGCGGTTAAACGAGAGGCCCCAGTTGATAACACCACGGCGTAAAGGGGGGTTAAGGGAGCAGCATGATAAAGCCGAATGGCCCTTTGGCCGTCATACGCTTCTAGGTGTCCGAAGCCCAATCACACGAAAGTAGCTTTAATAAAGCCCACCTGACCCCACGAAAGCTGAGAAA	2822	2822	NA	NA	442	NA
681	Cypriniformes	Xenocyprididae	Zacco	Zacco platypus	ASV_0337	CACCGCGGTTAAACGAGAGGCCCCAGTTGATAACACCACGGCGTAAAGGGGGGTTAAGGGAGCAGCATAATAAAGCCGAATGGCCCTTTGGCCGTCATACGCTTCTAGGTGTCCGAAGCCCAATCACACGAAAGTAGCTTTAATAAAGCCCACCTGACCCCACGAAAGCTGAGAAA	93	NA	NA	NA	32	NA
682	Cypriniformes	Xenocyprididae	Zacco	Zacco platypus	ASV_0383	CACCGCGGTTAAACGAGAGGCCCCAGTTGATAACACCACGGCGTAAAGGGGGGTTAAGGGAGCAGCATGATAAAGCCGAATGGCCCTTTGGCCGTCATACGCTCCTAGGTGTCCGAAGCCCAATCACACGAAAGTAGCTTTAATAAAGCCCACCTGACCCCACGAAAGCTGAGAAA	26	NA	NA	NA	14	NA
683	Cypriniformes	Xenocyprididae	Zacco	Zacco platypus	ASV_0397	CACCGCGGTTAAACGAGAGGCCCCAGTTGATAACACCACGGCGTAAAGGGTGGTTAAGGGAGCAGCATGATAAAGCCGAATGGCCCTTTGGCCGTCATACGCTTATAGGTGTCCGATGCCCAATCACACGAAAGTAGCTTTAATAAAGCCCACCTGACCCCACGAAAGCTGAGAAA	NA	NA	NA	NA	12	NA
684	Cypriniformes	Xenocyprididae	Zacco	Zacco platypus	ASV_0409	CACCGCGGTTAAACGAGAGGCCCCAGTTGATAACACCACGGCGAAAAGGGGGGTTAAGGGAGCAGCATGATAAAGCCGAATGGCCCTTTGGCCGTCATACGCTTCTAGGTGTCCGAAGCCCAATCACACGAAAGTAGCTTTAATAAAGCCCACCTGACCCCACGAAAGCTGAGAAA	31	NA	NA	NA	10	NA
685	Cypriniformes	Xenocyprididae	Zacco	Zacco platypus	ASV_0428	ACCGCGGTTAAACGAGAGGCCCCAGTTGATAACACCACGGCGTAAAGGGTGGTTAAGGGAGCAGCATGATAAAGCCGAATGGCCCTTTGGCCGTCATACGCTTCTAGGTGTCCGAAGCCCAATCACACGAAAGTAGCTTTAATAAAGCCCACCTGACCCCACGAAAGCTGAGAAA	602	602	NA	NA	NA	NA
686	Cypriniformes	Xenocyprididae	Zacco	Zacco platypus	ASV_0445	CACCGCGGTTAAACGAGAGGCCCAAGTTGATAACACCACGGCGTAAAGGGTGGTTAAGGGAGCAGCATGATAAAGCCGAATGGCCCTTTGGCCGTCATACGCTTCTAGGTGTCCGAAGCCCAATCACACGAAAGTAGCTTTAATAAAGCCCACCTGACCCCACGAAAGCTGAGAAA	299	299	NA	NA	NA	NA
687	Cypriniformes	Xenocyprididae	Zacco	Zacco platypus	ASV_0479	CACCGCGGTTAAACGAGAGGCCCCAGTTGATAACACCACGCCGTAAAGGGTGGTTAAGGGAGCAGCATGATAAAGCCGAATGGCCCTTTGGCCGTCATACGCTTCTAGGTGTCCGAAGCCCAATCACACGAAAGTAGCTTTAATAAAGCCCACCTGACCCCACGAAAGCTGAGAAA	182	NA	NA	NA	NA	NA
688	Cypriniformes	Xenocyprididae	Zacco	Zacco platypus	ASV_0481	CACCGCGGTTAAACGAGAGGCCCCAGTTGATAACACCACGGCGTAAAGGGTGGTTAAGGGAGCAGCATGATAAAGCCGAATGGCCCTTTGGCCATCATACGCTTCTAGGTGTCCGAAGCCCAATCACACGAAAGTAGCTTTAATAAAGCCCACCTGACCCCACGAAAGCTGAGAAA	174	NA	NA	NA	NA	NA
689	Cypriniformes	Xenocyprididae	Zacco	Zacco platypus	ASV_0493	CACCGCGGTTAAACGAGAGGCCCCAGTTGATAACACCACGGCGTAAAGGGTGGTTAAGGGAGCAGCATGATAAAGCCGAATGGCCCTTTGGCCGTCATACGCTTCTAGGTGTCCGAAGCCCAATCACACGAAAGTAGCTTTAATAAAGCCCACCTGACCCCACGAAAGCTGAGAA	160	NA	NA	NA	NA	NA
690	Cypriniformes	Xenocyprididae	Zacco	Zacco platypus	ASV_0504	CACCGCGGTTAAACGAGAGGCCCCAGTTGATAACACCACGGCGTAAAGGGTGGTTAAGGGAGCAGCATGATAAAGCCGAATGGCCCTTTGGTCGTCATACGCTTCTAGGTGTCCGAAGCCCAATCACACGAAAGTAGCTTTAATAAAGCCCACCTGACCCCACGAAAGCTGAGAAA	151	NA	NA	NA	NA	NA
691	Cypriniformes	Xenocyprididae	Zacco	Zacco platypus	ASV_0510	CACCGCGGTTAAACGAGAGGCCCCAGTTGATAACACCACGGCGTAAAGGGTGGTTAAGGGAGTAGCATGATAAAGCCGAATGGCCCTTTGGCCGTCATACGCTTCTAGGTGTCCGAAGCCCAATCACACGAAAGTAGCTTTAATAAAGCCCACCTGACCCCACGAAAGCTGAGAAA	144	NA	NA	NA	NA	NA
692	Cypriniformes	Xenocyprididae	Zacco	Zacco platypus	ASV_0529	CACCGCGGTTAAACGAGAGGCCCCAGTTGATAACACCACGGCGTAAAGGGTGGTTAAGGGAGCAGCATGATAAAGCCGAATGGCCCTTTGGCCGTCATACGCTTCTAGGTGTCCGAAGTCCAATCACACGAAAGTAGCTTTAATAAAGCCCACCTGACCCCACGAAAGCTGAGAAA	128	NA	NA	NA	NA	NA
693	Cypriniformes	Xenocyprididae	Zacco	Zacco platypus	ASV_0540	CACCGCGGTTATACGAGAGGCCCCAGTTGATAACACCACGGCGTAAAGGGTGGTTAAGGGAGCAGCATGATAAAGCCGAATGGCCCTTTGGCCGTCATACGCTTCTAGGTGTCCGAAGCCCAATCACACGAAAGTAGCTTTAATAAAGCCCACCTGACCCCACGAAAGCTGAGAAA	118	NA	NA	NA	NA	NA
694	Cypriniformes	Xenocyprididae	Zacco	Zacco platypus	ASV_0547	CACCGCGGTTAAACGAGAGGCCCCAGTTGATAACACCACGGCGTAAAGGGTGGTTAAGGGAGCAGCATGATAAAGCCGAATGGCCCTTTGGCCGTCATACGCTTCTAGGTGTCCGAAGCCCAATCACACGAAAGTAGCTTTAATAAAGCCCACCTGACCCCATGAAAGCTGAGAAA	114	NA	NA	NA	NA	NA
695	Cypriniformes	Xenocyprididae	Zacco	Zacco platypus	ASV_0550	CACCGCGGTTAAACGAGAGGCCCCAGTTGATAACACCACGGCGTAAAGGGTGGTTAAGGGAGCAGCATGATAAAGCCGAATGGCCCTTTGGCCGTCATACGCTTCTAGGTGTCCGAAGCCCAATCACACGAAAGTAGCTTTAATAAAGCCCCCCTGACCCCACGAAAGCTGAGAAA	111	NA	NA	NA	NA	NA
696	Cypriniformes	Xenocyprididae	Zacco	Zacco platypus	ASV_0552	CACCGCGGTTAAACGAGAGGCCCCAGTTGATAACACCACGGCGTAAAGGGTGGTTAAGGGAGCAACATGATAAAGCCGAATGGCCCTTTGGCCGTCATACGCTTCTAGGTGTCCGAAGCCCAATCACACGAAAGTAGCTTTAATAAAGCCCACCTGACCCCACGAAAGCTGAGAAA	110	NA	NA	NA	NA	NA
697	Cypriniformes	Xenocyprididae	Zacco	Zacco platypus	ASV_0564	CACCGCGGTTAAACGAGAGGCCCCAGTTGATAACACCACGGCGTAAAGGGTGGTTAAGGGAGCAGCATGATAAAGCCGAATGGCCCTTTGGCCGTCATACGCTTCTAGGTGTCCGAAGCCCAATCACACGAAAGTAGCTTGAATAAAGCCCACCTGACCCCACGAAAGCTGAGAAA	103	NA	NA	NA	NA	NA
698	Cypriniformes	Xenocyprididae	Zacco	Zacco platypus	ASV_0570	CACCGCGGTTAAACGAGAGGCCCCAGTTGATAACACCACGGCGTAAAGGGTGGTTAAGGTAGCAGCATGATAAAGCCGAATGGCCCTTTGGCCGTCATACGCTTCTAGGTGTCCGAAGCCCAATCACACGAAAGTAGCTTTAATAAAGCCCACCTGACCCCACGAAAGCTGAGAAA	101	NA	NA	NA	NA	NA
699	Cypriniformes	Xenocyprididae	Zacco	Zacco platypus	ASV_0585	CACCGTGGTTAAACGAGAGGCCCCAGTTGATAACACCACGGCGTAAAGGGTGGTTAAGGGAGCAGCATGATAAAGCCGAATGGCCCTTTGGCCGTCATACGCTTCTAGGTGTCCGAAGCCCAATCACACGAAAGTAGCTTTAATAAAGCCCACCTGACCCCACGAAAGCTGAGAAA	93	NA	NA	NA	NA	NA
700	Cypriniformes	Xenocyprididae	Zacco	Zacco platypus	ASV_0593	CACCGCGGTTAAACGAGAGGCCCCAGTTGATAACACCACGGCGTAAAGGGTGGTTAAGGGAGCAGCATGATAAAGCCGAATGGCCCTTTGGCCGTCATACGCTTCTAGGTGTCCGAAGCCCAATCACACGAAAGTAGCGTTAATAAAGCCCACCTGACCCCACGAAAGCTGAGAAA	89	NA	NA	NA	NA	NA
701	Cypriniformes	Xenocyprididae	Zacco	Zacco platypus	ASV_0601	CACCGCGGTTAAACGAGAGGCCCCAGTTGATAACACCACGGCGTAAAGGGTGGTTAAGGGAGCAGCATGATAAAGCCGAATGGCCCTTTGGCCGTCATATGCTTCTAGGTGTCCGAAGCCCAATCACACGAAAGTAGCTTTAATAAAGCCCACCTGACCCCACGAAAGCTGAGAAA	87	NA	NA	NA	NA	NA
702	Cypriniformes	Xenocyprididae	Zacco	Zacco platypus	ASV_0603	CACCGCGGTTAAACGAGAGGCCCCAGTTGATAACACCACGGCGTAAAGGGTGGATAAGGGAGCAGCATGATAAAGCCGAATGGCCCTTTGGCCGTCATACGCTTCTAGGTGTCCGAAGCCCAATCACACGAAAGTAGCTTTAATAAAGCCCACCTGACCCCACGAAAGCTGAGAAA	86	NA	NA	NA	NA	NA
703	Cypriniformes	Xenocyprididae	Zacco	Zacco platypus	ASV_0606	CACCGCGGTTAAACGAGAGGCCCCAGTTGATAACACCACGGCGTAAAGGGTGGTTAAGGGAGCAGCATGATAAAGCCGAATGGCCCTTTGGCCGTCATACGCTTCTAGGTGTCCGAAGCCCAATCACACGAAAGTAGCTTTAATAAAGCCCACCTGTCCCCACGAAAGCTGAGAAA	85	NA	NA	NA	NA	NA
704	Cypriniformes	Xenocyprididae	Zacco	Zacco platypus	ASV_0608	CACCGCGGTTAAACGAGAGGCCCCAGTTGATAACACCACGGCGTAAAGGGTGGTTAAGGGAGCAGCATGATAAAGCCGAATGGCCCTTTGGCCGTCATACGCTTCTAGGTGTCCGAAGCCCAATCACACGAAAGTAGCTTTAATAAAGCCCACCAGACCCCACGAAAGCTGAGAAA	82	NA	NA	NA	NA	NA
705	Cypriniformes	Xenocyprididae	Zacco	Zacco platypus	ASV_0623	CACCGCGGTTAAACGAGAGGCCCCAGTTGATAACACCACGGCGTAAAGGGTGGTTAAGGGAGCAGCATGATAAAGCCGAATGGCCCTTTGGCCGTCATACGCTTCTAGGTGTCCGAAGCCCAACCACACGAAAGTAGCTTTAATAAAGCCCACCTGACCCCACGAAAGCTGAGAAA	77	NA	NA	NA	NA	NA
706	Cypriniformes	Xenocyprididae	Zacco	Zacco platypus	ASV_0624	CACCGCGGTTAAACGAGAGGCCCCAGTTGATAACACAACGGCGTAAAGGGTGGTTAAGGGAGCAGCATGATAAAGCCGAATGGCCCTTTGGCCGTCATACGCTTCTAGGTGTCCGAAGCCCAATCACACGAAAGTAGCTTTAATAAAGCCCACCTGACCCCACGAAAGCTGAGAAA	77	NA	NA	NA	NA	NA
707	Cypriniformes	Xenocyprididae	Zacco	Zacco platypus	ASV_0629	CACCGCGGTTAAACGAGAGGCCCCAGTTGATAAAACCACGGCGTAAAGGGTGGTTAAGGGAGCAGCATGATAAAGCCGAATGGCCCTTTGGCCGTCATACGCTTCTAGGTGTCCGAAGCCCAATCACACGAAAGTAGCTTTAATAAAGCCCACCTGACCCCACGAAAGCTGAGAAA	76	NA	NA	NA	NA	NA
708	Cypriniformes	Xenocyprididae	Zacco	Zacco platypus	ASV_0635	CACCGCGGTTAAACGAGAGGCCCCAGTTGATAACACCACGGCGTAAAGGGTGGTTAAGGGAGCAGCATGATAAAGCCGAATGGCCCTTTGGCCGTCATACGCTTCTAGGTGTCCGAAGCCCAATCACACGAAAGTAGCTTTAATAAAGCCCTCCTGACCCCACGAAAGCTGAGAAA	73	NA	NA	NA	NA	NA
709	Cypriniformes	Xenocyprididae	Zacco	Zacco platypus	ASV_0645	CACCGCGGTTAAACGAGAGGCCCCAGTTGATAACACCACGGCGTAAAGGGTGGTTAAGGGAGCAGCATGATAAAGCCGAATGGCCCTTTGGCCGTCATACGCTTCTAGGTGTCCGAAGCCCAATCACACGAAAGTAGCTTTAATAAAGCCCACCTTACCCCACGAAAGCTGAGAAA	69	NA	NA	NA	NA	NA
710	Cypriniformes	Xenocyprididae	Zacco	Zacco platypus	ASV_0661	CACCGCGGTTAAACGAGAGGCCCCAGTTGATAACACCACGGCGTAAAGGGTGGTTAAGGGAGCAGCATGATAAAGCCGAATGGTCCTTTGGCCGTCATACGCTTCTAGGTGTCCGAAGCCCAATCACACGAAAGTAGCTTTAATAAAGCCCACCTGACCCCACGAAAGCTGAGAAA	63	NA	NA	NA	NA	NA
711	Cypriniformes	Xenocyprididae	Zacco	Zacco platypus	ASV_0687	CACCGCGGTTAAACGAGAGGCCCCAGTTGATAACACCACGGCGTAAAGGGTGGTTAAGGGGGCAGCATGATAAAGCCGAATGGCCCTTTGGCCGTCATACGCTTCTAGGTGTCCGAAGCCCAATCACACGAAAGTAGCTTTAATAAAGCCCACCTGACCCCACGAAAGCTGAGAAA	57	NA	NA	NA	NA	NA
712	Cypriniformes	Xenocyprididae	Zacco	Zacco platypus	ASV_0692	CACCGCGGTTAAACGAGAGGCCCCAGTTGATAACACCACGGCGTAAAGGGTGGTTAAGGGAGCAGCATGATAAAGCCGAATGGCCCTTTGGCCGTCATACGCTTCTAGGTGTCCGAAGCCCAATCACACGAAAGTAGCTGTAATAAAGCCCACCTGACCCCACGAAAGCTGAGAAA	56	NA	NA	NA	NA	NA
713	Cypriniformes	Xenocyprididae	Zacco	Zacco platypus	ASV_0702	CACCGCGGTTAAACGAGAGGCCCCAGTTGATAACACCACGGCTTAAAGGGTGGTTAAGGGAGCAGCATGATAAAGCCGAATGGCCCTTTGGCCGTCATACGCTTCTAGGTGTCCGAAGCCCAATCACACGAAAGTAGCTTTAATAAAGCCCACCTGACCCCACGAAAGCTGAGAAA	54	NA	NA	NA	NA	NA
714	Cypriniformes	Xenocyprididae	Zacco	Zacco platypus	ASV_0719	CACCGCGGTTAAACGAGAGGCCCTAGTTGATAACACCACGGCGTAAAGGGTGGTTAAGGGAGCAGCATGATAAAGCCGAATGGCCCTTTGGCCGTCATACGCTTCTAGGTGTCCGAAGCCCAATCACACGAAAGTAGCTTTAATAAAGCCCACCTGACCCCACGAAAGCTGAGAAA	50	NA	NA	NA	NA	NA
715	Cypriniformes	Xenocyprididae	Zacco	Zacco platypus	ASV_0726	CACCGCGGTTAAACGAGAGGCCCCAGTTGATAACACCATGGCGTAAAGGGTGGTTAAGGGAGCAGCATGATAAAGCCGAATGGCCCTTTGGCCGTCATACGCTTCTAGGTGTCCGAAGCCCAATCACACGAAAGTAGCTTTAATAAAGCCCACCTGACCCCACGAAAGCTGAGAAA	48	NA	NA	NA	NA	NA
716	Cypriniformes	Xenocyprididae	Zacco	Zacco platypus	ASV_0743	CACCGCGGTTAAACGAGAGGCCCCAGTTGATAACACCACGGCGTAAAGGGTGGTTAAGGGAGCAGCATGATAAAGCCGAATGGCCCTTTGGCCGTCATACGCTTCTAGGTGTCCGAAGCCCAATCACACGAAAGTAGCTTTAATAAAGCCCACCTGACCCCACGAAAGCTGGGAAA	46	NA	NA	NA	NA	NA
717	Cypriniformes	Xenocyprididae	Zacco	Zacco platypus	ASV_0745	CACCGCGGTTAAAAGAGAGGCCCCAGTTGATAACACCACGGCGTAAAGGGTGGTTAAGGGAGCAGCATGATAAAGCCGAATGGCCCTTTGGCCGTCATACGCTTCTAGGTGTCCGAAGCCCAATCACACGAAAGTAGCTTTAATAAAGCCCACCTGACCCCACGAAAGCTGAGAAA	45	NA	NA	NA	NA	NA
718	Cypriniformes	Xenocyprididae	Zacco	Zacco platypus	ASV_0751	CACCGCGGTTAAACGAGAGGCCCCAGTTGATAACACCACGGCGTAAAGGGTGGTTAAGGGAGCAGCATGATAAAGCCGAATGGCCCTTTGGCCGTCATACGCTTCTAGGTGTCCGAAGCCCAATCACACGAAAGTAGCTTTAATAAAGCCCACCTGACCCCACGAAAGTTGAGAAA	44	NA	NA	NA	NA	NA
719	Cypriniformes	Xenocyprididae	Zacco	Zacco platypus	ASV_0759	CACCGCGGTTAAACGAGAGGCCCCCGTTGATAACACCACGGCGTAAAGGGTGGTTAAGGGAGCAGCATGATAAAGCCGAATGGCCCTTTGGCCGTCATACGCTTCTAGGTGTCCGAAGCCCAATCACACGAAAGTAGCTTTAATAAAGCCCACCTGACCCCACGAAAGCTGAGAAA	43	NA	NA	NA	NA	NA
720	Cypriniformes	Xenocyprididae	Zacco	Zacco platypus	ASV_0774	CACCGCGGTTAAACGAGAGGCCCCAGTTGATAACACCACGGCGTAAAGGGTGGTTAAGGAAGCAGCATGATAAAGCCGAATGGCCCTTTGGCCGTCATACGCTTCTAGGTGTCCGAAGCCCAATCACACGAAAGTAGCTTTAATAAAGCCCACCTGACCCCACGAAAGCTGAGAAA	41	NA	NA	NA	NA	NA
721	Cypriniformes	Xenocyprididae	Zacco	Zacco platypus	ASV_0777	CACCGCGGTTAAACGAGAGGCCCCAGTTGATAACACCACGGCGTAAAGGGTGGTTAAGGGAGCAGCATGATAAAGCCGAATGGCCCTTTGTCCGTCATACGCTTCTAGGTGTCCGAAGCCCAATCACACGAAAGTAGCTTTAATAAAGCCCACCTGACCCCACGAAAGCTGAGAAA	40	NA	NA	NA	NA	NA
722	Cypriniformes	Xenocyprididae	Zacco	Zacco platypus	ASV_0784	CACCGCGGTTAAACGAGAGGCCCCAGTTGATAACACCACGGCGTAAAGGGTGGTTAAGGGAGCAGCATGATAAAGTCGAATGGCCCTTTGGCCGTCATACGCTTCTAGGTGTCCGAAGCCCAATCACACGAAAGTAGCTTTAATAAAGCCCACCTGACCCCACGAAAGCTGAGAAA	40	NA	NA	NA	NA	NA
723	Cypriniformes	Xenocyprididae	Zacco	Zacco platypus	ASV_0793	CACCGCGGTTAAACGAGAGGCCCCAGTTGATAACACCACGGCGTAAAGGGTGGTTAAGGGAGCAGCATGATAAAGCCGAATGGCCCTTTGGCCGTCATACGCTTCTAGGTGTCCGAAGCCCAATCACACGAAAGTAGCTTTAATAAAACCCACCTGACCCCACGAAAGCTGAGAAA	38	NA	NA	NA	NA	NA
724	Cypriniformes	Xenocyprididae	Zacco	Zacco platypus	ASV_0797	CACCGCGGTTAAACGAGAGGCCCCAGTTGATAACACCACGGCGTATAAGGGTGGTTAAGGGAGCAGCATGATAAAGCCGAATGGCCCTTTGGCCGTCATACGCTTCTAGGTGTCCGAAGCCCAATCACACGAAAGTAGCTTTAATAAAGCCCACCTGACCCCACGAAAGCTGAGAAA	38	NA	NA	NA	NA	NA
725	Cypriniformes	Xenocyprididae	Zacco	Zacco platypus	ASV_0799	CACCGCGGTTAAACGAGAGGTCCCAGTTGATAACACCACGGCGTAAAGGGTGGTTAAGGGAGCAGCATGATAAAGCCGAATGGCCCTTTGGCCGTCATACGCTTCTAGGTGTCCGAAGCCCAATCACACGAAAGTAGCTTTAATAAAGCCCACCTGACCCCACGAAAGCTGAGAAA	37	NA	NA	NA	NA	NA
726	Cypriniformes	Xenocyprididae	Zacco	Zacco platypus	ASV_0829	CACCGCGGTTAAACGAGAGGCCCCAGTTGATAACACCACGGCGTAAAGGGTGGTTAAGGGAGCAGCATGATAAAGCCGAATGGCCCTTTGGCCGTCATACGCTTCTAGGTGTCCGAAGCCCAATCACACGAAAGTAGCTTTAATAAAGTCCACCTGACCCCACGAAAGCTGAGAAA	33	NA	NA	NA	NA	NA
727	Cypriniformes	Xenocyprididae	Zacco	Zacco platypus	ASV_0848	CACCGCGGTTAAACGAGAGGCCCCAGTTGATAACACCACGGCGTAAAGTGTGGTTAAGGGAGCAGCATGATAAAGCCGAATGGCCCTTTGGCCGTCATACGCTTCTAGGTGTCCGAAGCCCAATCACACGAAAGTAGCTTTAATAAAGCCCACCTGACCCCACGAAAGCTGAGAAA	31	NA	NA	NA	NA	NA
728	Cypriniformes	Xenocyprididae	Zacco	Zacco platypus	ASV_0858	CACCGCGGTTAAACGAGAGGCCCCAGTTGATAACACCACGGCGTAAAGGGTGGTTAAGGGAGCAGCATGATAAAGCCGAATGGCCCTTTGGCCGTCATACGCTTCTAGGTGTCCAAAGCCCAATCACACGAAAGTAGCTTTAATAAAGCCCACCTGACCCCACGAAAGCTGAGAAA	31	NA	NA	NA	NA	NA
729	Cypriniformes	Xenocyprididae	Zacco	Zacco platypus	ASV_0860	CACCGCGGTTAAACGAGAGGCCCCAGTTGATAACACCACGGCGTAAAGGGTGGTTAAGGGAGCAGCATGATTAAAGCCGAATGGCCCTTTGGCCGTCATACGCTTCTAGGTGTCCGAAGCCCAATCACACGAAAGTAGCTTTAATAAAGCCCACCTGACCCCACGAAAGCTGAGAAA	31	NA	NA	NA	NA	NA
730	Cypriniformes	Xenocyprididae	Zacco	Zacco platypus	ASV_0867	CACCGCGGTTAAACGAGAGGCCCCAGTTGATAACACCACGGCGTAAAGGGTGGTTAAGGGAGCAGCATGATAAAGCCGAATGGCCCTTTGGCCGTCATACGCTTCTAGGTGTTCGAAGCCCAATCACACGAAAGTAGCTTTAATAAAGCCCACCTGACCCCACGAAAGCTGAGAAA	30	NA	NA	NA	NA	NA
731	Cypriniformes	Xenocyprididae	Zacco	Zacco platypus	ASV_0876	CACCGCGGTTAAACGAGAGGCCTCAGTTGATAACACCACGGCGTAAAGGGTGGTTAAGGGAGCAGCATGATAAAGCCGAATGGCCCTTTGGCCGTCATACGCTTCTAGGTGTCCGAAGCCCAATCACACGAAAGTAGCTTTAATAAAGCCCACCTGACCCCACGAAAGCTGAGAAA	29	NA	NA	NA	NA	NA
732	Cypriniformes	Xenocyprididae	Zacco	Zacco platypus	ASV_0905	CACCGCGGTTAAACGAGAGGCCCCAGTTGATAACACCACGGCGTAAAGGGTGGTTAAGGGAGCAGCATGATAAAGCCGAATGGCCCTTTGGCCGTCATACGCTTCTAGGTGTCCGAAGCCCAGTCACACGAAAGTAGCTTTAATAAAGCCCACCTGACCCCACGAAAGCTGAGAAA	27	NA	NA	NA	NA	NA
733	Cypriniformes	Xenocyprididae	Zacco	Zacco platypus	ASV_0910	CACCGCGGTTAAACGAGAGGCCCCAGTTGATAACACCACGGCGTAAAGGGTGGTTAAGGGAGCAGCATGATAAAGCCGAATGGCCCTTTGGCCGCCATACGCTTCTAGGTGTCCGAAGCCCAATCACACGAAAGTAGCTTTAATAAAGCCCACCTGACCCCACGAAAGCTGAGAAA	27	NA	NA	NA	NA	NA
734	Cypriniformes	Xenocyprididae	Zacco	Zacco platypus	ASV_0920	CACCGCGGTTAAACGAGATGCCCCAGTTGATAACACCACGGCGTAAAGGGTGGTTAAGGGAGCAGCATGATAAAGCCGAATGGCCCTTTGGCCGTCATACGCTTCTAGGTGTCCGAAGCCCAATCACACGAAAGTAGCTTTAATAAAGCCCACCTGACCCCACGAAAGCTGAGAAA	27	NA	NA	NA	NA	NA
735	Cypriniformes	Xenocyprididae	Zacco	Zacco platypus	ASV_0930	CACCGCGGTTAAACGAGAGGCCCCAGTTGATAACACCACGGCGTAAAGGGAGGTTAAGGGAGCAGCATGATAAAGCCGAATGGCCCTTTGGCCGTCATACGCTTCTAGGTGTCCGAAGCCCAATCACACGAAAGTAGCTTTAATAAAGCCCACCTGACCCCACGAAAGCTGAGAAA	26	NA	NA	NA	NA	NA
736	Cypriniformes	Xenocyprididae	Zacco	Zacco platypus	ASV_0958	CACCGCGGTTAAACTAGAGGCCCCAGTTGATAACACCACGGCGTAAAGGGTGGTTAAGGGAGCAGCATGATAAAGCCGAATGGCCCTTTGGCCGTCATACGCTTCTAGGTGTCCGAAGCCCAATCACACGAAAGTAGCTTTAATAAAGCCCACCTGACCCCACGAAAGCTGAGAAA	25	NA	NA	NA	NA	NA
737	Cypriniformes	Xenocyprididae	Zacco	Zacco platypus	ASV_0974	CACCGCGGTTAAACGAGAGGCCCCAGTTGATAACACCACGGCGTAAAGGGTGGTTAAGGGAGCAGCATGATAAAGCCGAATGGCCCTTTGGCCGTCATACGCTTCTAGGTGTCCGAAGCCCAATCCCACGAAAGTAGCTTTAATAAAGCCCACCTGACCCCACGAAAGCTGAGAAA	24	NA	NA	NA	NA	NA
738	Cypriniformes	Xenocyprididae	Zacco	Zacco platypus	ASV_1009	CACCGCGGTTAAACGAGAGGCCCCAGTTGATAACACCACGGCGTAAAGGGTGGTTAAGGGAGCAGCATGATAAAGCCGAATGGCCCTTTGGCCGTCATACGCTTCTAGGTGTCCGAAGCCCAATCACATGAAAGTAGCTTTAATAAAGCCCACCTGACCCCACGAAAGCTGAGAAA	22	NA	NA	NA	NA	NA
739	Cypriniformes	Xenocyprididae	Zacco	Zacco platypus	ASV_1010	CACCGCGGTTAAACGAGAGGCCCCAGTTGATAACACCACGGCGTAAAGGGTGGTTAAGGGTGCAGCATGATAAAGCCGAATGGCCCTTTGGCCGTCATACGCTTCTAGGTGTCCGAAGCCCAATCACACGAAAGTAGCTTTAATAAAGCCCACCTGACCCCACGAAAGCTGAGAAA	22	NA	NA	NA	NA	NA
740	Cypriniformes	Xenocyprididae	Zacco	Zacco platypus	ASV_1038	CACCGCGGTTAAACGAGAGGCCCCAGTTGATAACACCACGGCGTAAAGGGTGGTTAAGGGAGCAGCATGATAAAGCCGAATGGCCCTTTGGCCGTCATACGCTTCTAGGTGTCCGAAGCCCAATCACACGAAAGTAGCTTTAATAAAGCACACCTGACCCCACGAAAGCTGAGAAA	21	NA	NA	NA	NA	NA
741	Cypriniformes	Xenocyprididae	Zacco	Zacco platypus	ASV_1091	CACCGCGGTTAAACGAGAGGCCCCAGTTGATAACACCACGGCGTAAAGGGTGGTTAAGGGAGCAGCATGATAAAGCCGAATGGCCCCTTGGCCGTCATACGCTTCTAGGTGTCCGAAGCCCAATCACACGAAAGTAGCTTTAATAAAGCCCACCTGACCCCACGAAAGCTGAGAAA	19	NA	NA	NA	NA	NA
742	Cypriniformes	Xenocyprididae	Zacco	Zacco platypus	ASV_1102	CACCGCGGTTAAACGAGAGGCCCCAGTTGATAACACCCCGGCGTAAAGGGTGGTTAAGGGAGCAGCATGATAAAGCCGAATGGCCCTTTGGCCGTCATACGCTTCTAGGTGTCCGAAGCCCAATCACACGAAAGTAGCTTTAATAAAGCCCACCTGACCCCACGAAAGCTGAGAAA	19	NA	NA	NA	NA	NA
743	Cypriniformes	Xenocyprididae	Zacco	Zacco platypus	ASV_1104	CACCGCGGTTAAACGAGAGGCCCCAGTTGATAACACCACGGCGTAAAGGGGGGTTAAGGGAGCAGCATGATAAAGCCGAATGGCCCTTTGGCCGTCATACGCTTCTAGGTGTCCGAAGCCCAATCACACGAAAGTAGCTTTAGTAAAGCCCACCTGACCCCACGAAAGCTGAGAAA	19	NA	NA	NA	NA	NA
744	Cypriniformes	Xenocyprididae	Zacco	Zacco platypus	ASV_1119	CACCGCGGTTAAACGCGAGGCCCCAGTTGATAACACCACGGCGTAAAGGGTGGTTAAGGGAGCAGCATGATAAAGCCGAATGGCCCTTTGGCCGTCATACGCTTCTAGGTGTCCGAAGCCCAATCACACGAAAGTAGCTTTAATAAAGCCCACCTGACCCCACGAAAGCTGAGAAA	18	NA	NA	NA	NA	NA
745	Cypriniformes	Xenocyprididae	Zacco	Zacco platypus	ASV_1125	CACCGCGGTTAAACGAGAGGCCCCAGTTGATAACACCACGGCGTAAAGGGTGGTTAAGGGAGCAGCATGATAAAGCCGAATGACCCTTTGGCCGTCATACGCTTCTAGGTGTCCGAAGCCCAATCACACGAAAGTAGCTTTAATAAAGCCCACCTGACCCCACGAAAGCTGAGAAA	18	NA	NA	NA	NA	NA
746	Cypriniformes	Xenocyprididae	Zacco	Zacco platypus	ASV_1126	CACCGCGGTTAAACGAGAGGCCCCAGTTGATAACACCACGGCGTAAAGGGTGGTTAAGGGAGCAGCATGATAAAGCCGAATGGCCCTTTGGCCGTCATACGCTTCTAGGTGTCCGAAGCCCAATCACACGAAAGTAGCTTTAATAAAGCCCACCTGACCCCACGAAAGCGGAGAAA	18	NA	NA	NA	NA	NA
747	Cypriniformes	Xenocyprididae	Zacco	Zacco platypus	ASV_1152	CACCGCGGTTAAACGAGAGGCCCCAGTTGATAACACCACGGCGTAAAGGGGGGTTAAGGGAGCAGCATGATAAAGCCGAATGGCCCTTTGGCCGTCATACGCTTCTAGGTGTCCGAAGCCCAATCACACGAAAGTAGCTTTAATATAGCCCACCTGACCCCACGAAAGCTGAGAAA	17	NA	NA	NA	NA	NA
748	Cypriniformes	Xenocyprididae	Zacco	Zacco platypus	ASV_1183	CACCGCGGTTAAACGAGAGGCCCAAGTTGATAACACCACGGCGTAAAGGGTGGTTAAGGGAGCAGCATAATAAAGCCGAATGGCCCTTTGGCCGTCATACGCTTCTAGGTGTCCGAAGCCCAATCACACGAAAGTAGCTTTAATAAAGCCCACCTGACCCCACGAAAGCTGAGAAA	16	NA	NA	NA	NA	NA
749	Cypriniformes	Xenocyprididae	Zacco	Zacco platypus	ASV_1195	CACCGCGGTTAAACGAGAGGCCCCAGTTGATAACACCACGGCGTAAAGGGTGGTTAAGGGAGCAGCATGATAAAGCCGAATGGCCCTTTGGCCGTCATACACTTCTAGGTGTCCGAAGCCCAATCACACGAAAGTAGCTTTAATAAAGCCCACCTGACCCCACGAAAGCTGAGAAA	15	NA	NA	NA	NA	NA
750	Cypriniformes	Xenocyprididae	Zacco	Zacco platypus	ASV_1197	CACCGCGATTAAACGAGAGGCCCCAGTTGATAACACCACGGCGTAAAGGGTGGTTAAGGGAGCAGCATGATAAAGCCGAATGGCCCTTTGGCCGTCATACGCTTCTAGGTGTCCGAAGCCCAATCACACGAAAGTAGCTTTAATAAAGCCCACCTGACCCCACGAAAGCTGAGAAA	15	NA	NA	NA	NA	NA
751	Cypriniformes	Xenocyprididae	Zacco	Zacco platypus	ASV_1207	CACCGCGGTTAAACGAGAGGCCCCAGTTGATAACACCACGGTGTAAAGGGTGGTTAAGGGAGCAGCATGATAAAGCCGAATGGCCCTTTGGCCGTCATACGCTTCTAGGTGTCCGAAGCCCAATCACACGAAAGTAGCTTTAATAAAGCCCACCTGACCCCACGAAAGCTGAGAAA	15	NA	NA	NA	NA	NA
752	Cypriniformes	Xenocyprididae	Zacco	Zacco platypus	ASV_1210	CACCGCAGTTAAACGAGAGGCCCCAGTTGATAACACCACGGCGTAAAGGGTGGTTAAGGGAGCAGCATGATAAAGCCGAATGGCCCTTTGGCCGTCATACGCTTCTAGGTGTCCGAAGCCCAATCACACGAAAGTAGCTTTAATAAAGCCCACCTGACCCCACGAAAGCTGAGAAA	14	NA	NA	NA	NA	NA
753	Cypriniformes	Xenocyprididae	Zacco	Zacco platypus	ASV_1230	CACCGCGGTTAAACGAGAGGCCCCAGTTGATAACACCACGGCGTAAAGGGTGGTTAAGGGAGCAGCATGATAAAGCCGAATGGCCCTTTGGCCGTCATACGCTTCTAGGTGTCCGAAGCCCAATCACACGAAAGTAGCTTTAATAAAGCCCACCTGACCCCACGAAAGCTGTGAAA	14	NA	NA	NA	NA	NA
754	Cypriniformes	Xenocyprididae	Zacco	Zacco platypus	ASV_1231	CACCGCGGTTATACGAGAGGCCCAAGTTGATAACACCACGGCGTAAAGGGTGGTTAAGGGAGCAGCATGATAAAGCCGAATGGCCCTTTGGCCGTCATACGCTTCTAGGTGTCCGAAGCCCAATCACACGAAAGTAGCTTTAATAAAGCCCACCTGACCCCACGAAAGCTGAGAAA	14	NA	NA	NA	NA	NA
755	Cypriniformes	Xenocyprididae	Zacco	Zacco platypus	ASV_1242	CACCGCGGTTAAACGAGAGGCCCCAGTTGATAACACCACGGCGTAAAGGGTGGTTAAGGGAGCAGCATGATAAAGCCGAATGGCCCTTTGGCCGTCACACGCTTCTAGGTGTCCGAAGCCCAATCACACGAAAGTAGCTTTAATAAAGCCCACCTGACCCCACGAAAGCTGAGAAA	13	NA	NA	NA	NA	NA
756	Cypriniformes	Xenocyprididae	Zacco	Zacco platypus	ASV_1257	CACCGCGGTTAAACGAGAGGCCCCAGTTGATAACACCACGGCGTAAAGGGTGGTTAAGGGAGCAGCATGATAAAGCCGAATGGCCCTTGGCCGTCATACGCTTCTAGGTGTCCGAAGCCCAATCACACGAAAGTAGCTTTAATAAAGCCCACCTGACCCCACGAAAGCTGAGAAA	12	NA	NA	NA	NA	NA
757	Cypriniformes	Xenocyprididae	Zacco	Zacco platypus	ASV_1267	CACCGCGGTTAAACGAGAGGCCCCAGTTGATAACACCACGGCATAAAGGGTGGTTAAGGGAGCAGCATGATAAAGCCGAATGGCCCTTTGGCCGTCATACGCTTCTAGGTGTCCGAAGCCCAATCACACGAAAGTAGCTTTAATAAAGCCCACCTGACCCCACGAAAGCTGAGAAA	11	NA	NA	NA	NA	NA
758	Cypriniformes	Xenocyprididae	NA	NA	ASV_0318	CACCGCGGTTAAACGAGAGGCCCAAGTTGATAACACCACGGCGTAAAGGGTGGTTAAGGAAAGCAGCATAATAAAGCCGAATGGCCCTTTGGCCGTCATACGCTTCTAGGTGTCCGAAGCCCAATCACACGAAAGTAGCTTTAATAAAGCCCACCTGACCCCACGAAAGCTGAGAAA	74	NA	NA	NA	63	NA
759	Cypriniformes	Xenocyprididae	NA	NA	ASV_0360	CACCGCGGTTAAACGAGAGGCCCCAGTTGATAACACCACGGCGTAAAGGGTGGTTAAGGGAGCAGCATGATAAAGCCGAATGGCCCTTTGGCCGTCATACGCTTCTAGGTGTCCGAAGCCCAGTCCCACGAAAGTAGCTTTAATAAAACCCACCTGACCCCACGAAAGCTGAGAAA	35	NA	NA	NA	21	NA
760	Cypriniformes	NA	NA	NA	ASV_0398	CACCGCGGTTAAACGAGAGGCCCCAGTTGATATTACCACGGCGTAAAGGGTGGTTAAGGAAGGTAACGTAATAAAGCCAAATGGCCCTTTGGCCGTCATACGCTTCTAGGTGTCCGAAGCCCAATCACACGAAAGTAGCTTTAATAAAGCCCACCTGACCCCACGAAAGCTGAGAAA	NA	NA	NA	NA	12	NA
761	Cypriniformes	NA	NA	NA	ASV_0401	CACCGCGGTTAAACGAGAGGCCCCAGTTGATATTACCACGGCGTAAAGGGTGGTTAAGGAAGGTAACGTAATAAAGCCAAATGGCCCTTTGGCCGTCATACGCTTCTAGGTGTCCGAAGCCCAATATACGAAAGTAGCTTTAATAAAGCCCACCTGACCCCACGAAAGCTGAGAAA	NA	NA	NA	NA	11	NA
762	Gobiiformes	Gobiidae	Acanthogobius	Acanthogobius flavimanus	ASV_0251	CACCGCGGTTATACGAGGGGCCCAAGTTGATAGACACCGGCACAAAATGTGGTAAGTACAAAAAGATACTAAAGCCGAACGCCTTCAAGACTGTTATAAGTTTTCGAAAATAGGAAGCCTACCCACGAAAGTGGCTTTAAGATATATGATCCACGAAAGCTAGGGTA	44	NA	45	NA	37	NA
763	Gobiiformes	Gobiidae	Gymnogobius	Gymnogobius urotaenia	ASV_0018	CACCGCGGTTATACGAGAGGCCCAAGTTGACAAATACCGGCGTAAAATGTGGTTAACATACAATTATACTAAAGCTAAACATCTTCAAAGCTGTTATACCCATATGAAGACAGGAAGCACTTCTACGAAAGTGGCTTTAAATAATGCTAATCCACGAAAGCTAGGAAA	14951	14951	16061	16061	13472	13472
764	Gobiiformes	Gobiidae	Gymnogobius	Gymnogobius urotaenia	ASV_0088	CACCGCGGTTATACGAGAGGCCCAAGTTGACAAATACCGGCGTAAAATGTGGTTAACATACAATTATACTAAAGCTAAACATCTTCAGAGCTGTTATACCCATATGAAGACAGGAAGCACTTCTACGAAAGTGGCTTTAAATAATGCTAATCCACGAAAGCTAGGAAA	760	760	599	599	502	NA
765	Gobiiformes	Gobiidae	Gymnogobius	Gymnogobius urotaenia	ASV_0294	CACCGCGGTTATACGAGAGGCCCAAGTTGACAAGTACCGGCGTAAAATGTGGTTAACATACAATTATACTAAAGCTAAACATCTTCAAAGCTGTTATACCCATATGAAGACAGGAAGCACTTCTACGAAAGTGGCTTTAAATAATGCTAATCCACGAAAGCTAGGAAA	448	448	NA	NA	368	NA
766	Gobiiformes	Gobiidae	Gymnogobius	Gymnogobius urotaenia	ASV_0484	CACCGCGGTTATACGAGAGGCCCAAGTTGACAAATACCGGCGTAAAATGTGGTTACATACAATTATACTAAAGCTAAACATCTTCAAAGCTGTTATACCCATATGAAGACAGGAAGCACTTCTACGAAAGTGGCTTTAAATAATGCTAATCCACGAAAGCTAGGAAA	170	NA	NA	NA	NA	NA
767	Gobiiformes	Gobiidae	Gymnogobius	Gymnogobius urotaenia	ASV_0580	CACCGCGGTTATACGAGAGGCCCAAGTTGACAACTACCGGCGTAAAATGTGGTTAACATACAATTATACTAAAGCTAAACATCTTCAAAGCTGTTATACCCATATGAAGACAGGAAGCACTTCTACGAAAGTGGCTTTAAATAATGCTAATCCACGAAAGCTAGGAAA	96	NA	NA	NA	NA	NA
768	Gobiiformes	Gobiidae	Gymnogobius	Gymnogobius urotaenia	ASV_0620	CACCGCGGTTATACGAGAGGCCCAAGTTGACAAATACCGGCGTAAAATGTGGTTAACATACAATTATACTAAAGCTAAACATCTTCAAAGCTGTTATACCCATATGAAGACAGGAAGCACTTCTACGAAAGTGGTTTTAAATAATGCTAATCCACGAAAGCTAGGAAA	79	NA	NA	NA	NA	NA
769	Gobiiformes	Gobiidae	Gymnogobius	Gymnogobius urotaenia	ASV_0826	CACCGCGGTTATACGAGAGGCCCAAGTTGACAAATACCGGCGTAAAATGTGGTTAACATACAATTATACTAAAGCTAAACATCTTCAAAGCTGTTATACCCATATGAAGACAGGAAGCACTTCTACGAAAGTGGCTTTAAATAATGCTAATCCACGAAAGCTAGGAA	34	NA	NA	NA	NA	NA
770	Gobiiformes	Gobiidae	Gymnogobius	Gymnogobius urotaenia	ASV_0832	CACCGCGGTTATACGAGAGGCCCAAGTTGACAAATACCGGCGTAAAATGTGGTTAATATACAATTATACTAAAGCTAAACATCTTCAAAGCTGTTATACCCATATGAAGACAGGAAGCACTTCTACGAAAGTGGCTTTAAATAATGCTAATCCACGAAAGCTAGGAAA	33	NA	NA	NA	NA	NA
771	Gobiiformes	Gobiidae	Gymnogobius	Gymnogobius urotaenia	ASV_0943	CACCGCGGTTATACGAGAGGCCCAAGTTGACAAATACCGGCGTAAAATGTGGTTAACATACAATTATACTAAAGCTAAACATCTTCAAAGCTGTTATACCCATATGAAGACAGGAAGCACTTCTACGAAAGTGGCTTTAAATAATGCGAATCCACGAAAGCTAGGAAA	25	NA	NA	NA	NA	NA
772	Gobiiformes	Gobiidae	Gymnogobius	Gymnogobius urotaenia	ASV_1006	CACCGCGGTTATACGAGAGGCCCAAGTTGACAAATAACGGCGTAAAATGTGGTTAACATACAATTATACTAAAGCTAAACATCTTCAAAGCTGTTATACCCATATGAAGACAGGAAGCACTTCTACGAAAGTGGCTTTAAATAATGCTAATCCACGAAAGCTAGGAAA	22	NA	NA	NA	NA	NA
773	Gobiiformes	Gobiidae	Gymnogobius	Gymnogobius urotaenia	ASV_1056	CACCGCGGTTATACGAGAGGCCCAAGTTGACAAATACCGGCGTAAAATGTGGTTAACATACAATTATACTAAAGCTAAACATCTTCAAAGCTGTTATACCCATATGAAGACAGGAAGCACTTCTACGAAAGTGGCTTTAAATAATGCTAACCCACGAAAGCTAGGAAA	20	NA	NA	NA	NA	NA
774	Gobiiformes	Gobiidae	Gymnogobius	Gymnogobius urotaenia	ASV_1085	CACCGCGGTTATACGAGAGGCCCAAGTTGACAAATACCGGCGTAAAATGTGGTTAACATACAATTATACTAAAGCTAAACATCTTCAAAGCTGTTATACCCATATGAAGACAGGAAGCACTTCTACGAAAGTGGCTTTAAATAATGTTAATCCACGAAAGCTAGGAAA	19	NA	NA	NA	NA	NA
775	Gobiiformes	Gobiidae	Gymnogobius	Gymnogobius urotaenia	ASV_1131	CACCGCGGTTATACGAGAGGCCCAAGTTGATAAATACCGGCGTAAAATGTGGTTAACATACAATTATACTAAAGCTAAACATCTTCAAAGCTGTTATACCCATATGAAGACAGGAAGCACTTCTACGAAAGTGGCTTTAAATAATGCTAATCCACGAAAGCTAGGAAA	17	NA	NA	NA	NA	NA
776	Gobiiformes	Gobiidae	Gymnogobius	Gymnogobius urotaenia	ASV_1240	CACCGTGGTTATACGAGAGGCCCAAGTTGACAAATACCGGCGTAAAATGTGGTTAACATACAATTATACTAAAGCTAAACATCTTCAAAGCTGTTATACCCATATGAAGACAGGAAGCACTTCTACGAAAGTGGCTTTAAATAATGCTAATCCACGAAAGCTAGGAAA	13	NA	NA	NA	NA	NA
777	Gobiiformes	Gobiidae	Gymnogobius	NA	ASV_0357	CACCGCGGTTATACGAGAGGCCCAAGTTGACAAGTACCGGCGTAAAATGTGGTTAACATACAATTATACTAAAGCTAAACATCTTCAGAGCTGTTATACCCATATGAAGACAGGAAGCACTTCTACGAAAGTGGCTTTAAATAATGCTAATCCACGAAAGCTAGGAAA	33	NA	NA	NA	21	NA
778	Gobiiformes	Gobiidae	Rhinogobius	Rhinogobius biwaensis	ASV_0115	CACCGCGGTTATACGAGAGGCCCAAGTTGACAAGCGCCGGCGTAAAATGTGGCTATATACAGTATTACACTAAAGCTAAACATCTTCAAAGCTGTTATACGCACCCGAAGACAGGAGGCCCCTCCACGAAAGTGGCTTTAAACAAAATTAGCCCACGAAAGCTAGGAAA	303	303	292	NA	271	NA
779	Gobiiformes	Gobiidae	Rhinogobius	Rhinogobius brunneus	ASV_0120	CACCGCGGTTATACGAGGGGCCCAAGTTGACAAACGCCGGCGTAAAATGTGGCTATATACAGTATTGCACTAAAGCTAAACATCTTCAAAGCTGTTATACGCACCCGAAGACAGGAGGCCCCTCCACGAAAGTGGCTTTAAACAACATTAGCCCACGAAAGCTAGGGAA	318	318	276	NA	NA	NA
780	Gobiiformes	Gobiidae	Rhinogobius	Rhinogobius flumineus	ASV_0005	CACCGCGGTTATACGAGAGGCCCAAGTTGACAAACGCCGGCGTAAAATGTGGCTATATACAGTATTACACTAAAGCTAAACATCTTCAAAGCTGTTATACGCACCCGAAGACAGGAGGCCCCCCCACGAAAGTGGCTTTAAACAACATTAGCCCACGGAAGCTAGGAAA	89196	89196	111471	111471	92935	92935
781	Gobiiformes	Gobiidae	Rhinogobius	Rhinogobius flumineus	ASV_0006	CACCGCGGTTATACGAGAGGCCCAAGTTGACAAACACCGGCGTAAAATGTGGCTATATACAGTATTACACTAAAGCTAAACATCTTCAAAGCTGTTATACGCACCCGAAGACAGGAGGCCCCCCCACGAAAGTGGCTTTAAACAACATTAGCCCACGGAAGCTAGGGAA	32555	32555	40093	40093	33336	33336
782	Gobiiformes	Gobiidae	Rhinogobius	Rhinogobius flumineus	ASV_0022	CACCGCGGTTATACGAGGGGCCCAAGTTGACAAACGCCGGCGTAAAATGTGGCTATATACAGTATTACACTAAAGCTAAACATCTTCAAAGCTGTTATACGCACCCGAAGACAGGAGGCCCCCCCACGAAAGTGGCTTTAAACAACATTAGCCCACGGAAGCTAGGAAA	4279	4279	11959	11959	10081	10081
783	Gobiiformes	Gobiidae	Rhinogobius	Rhinogobius flumineus	ASV_0074	CACCGCGGTTATACGAGAGGCCCAAGTTGACAAACGCCGGCGTAAAATGTGGCTATATACAGTATTACACTAAAGCTAAACATCTTCAAAGCTGTTATACGCACCCGAAGACAGGAGACCCCCCCACGAAAGTGGCTTTAAACAACATTAGCCCACGGAAGCTAGGAAA	1009	1009	973	973	868	868
784	Gobiiformes	Gobiidae	Rhinogobius	Rhinogobius flumineus	ASV_0106	CACCGCGGTTATACGAGAGGCCCAAGTTGACAAACGCCGGCGTAAAATGTGGCTATATACAGTATTACACTAAAGCTAAACATCTTCAAAGCTGTTATACGCACCCGAAGGCAGGAGGCCCCCCCACGAAAGTGGCTTTAAACAACATTAGCCCACGGAAGCTAGGAAA	396	396	360	NA	NA	NA
785	Gobiiformes	Gobiidae	Rhinogobius	Rhinogobius flumineus	ASV_0109	CACCGCGGTTATACGAGAGGCCCAAGTTGACAAACGCCGGCGTAAAATGTGGCTATATACAGTATTACACTAAAGCTAAACATCTTCAAAGCTGTTATACGCACCCGAAGACAGGAGGCCCCCCCACGAAAGTGGCTTTAAACGACATTAGCCCACGGAAGCTAGGAAA	323	323	336	NA	258	NA
786	Gobiiformes	Gobiidae	Rhinogobius	Rhinogobius flumineus	ASV_0150	CACCGCGGTTATACGAGAGGCCCAAGTTGACAAACGCCGGCGTAAAATGTGGCTATATACAGTATTACACTAAAGCTAAACACCTTCAAAGCTGTTATACGCACCCGAAGACAGGAGGCCCCCCCACGAAAGTGGCTTTAAACAACATTAGCCCACGGAAGCTAGGAAA	180	NA	164	NA	NA	NA
787	Gobiiformes	Gobiidae	Rhinogobius	Rhinogobius flumineus	ASV_0161	CACCGCGGTTATACGAGAGGCCCAAGTTGACAAACGCCGGCGTAAAATGTGGCTATATACAGTATTACACTAAAGCTAAACATCTTCAAAGCTGTTATACGCACCCGAAGACAGGAGGCCCACCCACGAAAGTGGCTTTAAACAACATTAGCCCACGGAAGCTAGGAAA	180	NA	139	NA	NA	NA
788	Gobiiformes	Gobiidae	Rhinogobius	Rhinogobius flumineus	ASV_0166	CACCGCGGTTATACGAGAGGCCCAAGTTGACAAACGCCGGAGTAAAATGTGGCTATATACAGTATTACACTAAAGCTAAACATCTTCAAAGCTGTTATACGCACCCGAAGACAGGAGGCCCCCCCACGAAAGTGGCTTTAAACAACATTAGCCCACGGAAGCTAGGAAA	139	NA	132	NA	NA	NA
789	Gobiiformes	Gobiidae	Rhinogobius	Rhinogobius flumineus	ASV_0171	CACCGCGGTTATACGAGAGGCCCAAGTTGACAAACACCGGCGTAAAATGTGGCTATATACAGTATTACACTAAAGCTAAACATCTTCAAAGCTGTTATACGCACCCGAAGACAGGTGGCCCCCCCACGAAAGTGGCTTTAAACAACATTAGCCCACGGAAGCTAGGGAA	133	NA	127	NA	NA	NA
790	Gobiiformes	Gobiidae	Rhinogobius	Rhinogobius flumineus	ASV_0215	CACCGCGGTTATACGAGAGGCCCAAGTTGACAAACACCGGCGTAAAATGTGGCTATATACAGTATTACACTAAAGCTAAACATCTTCAAAGCTGTTATACGCACCCGAAGACAGGAGGCCCCCCCACGAAAGTGTCTTTAAACAACATTAGCCCACGGAAGCTAGGGAA	83	NA	71	NA	NA	NA
791	Gobiiformes	Gobiidae	Rhinogobius	Rhinogobius flumineus	ASV_0224	CACCGCGGTTATACGAGAGGCCCAAGTTGACAAACGCCGGCGTAAAATGTGGCTATATACAGTATTACACTAAAGCTAAACATCTTCAAAGCTGTTATACGCACCCGAAGACAGGAGGCCCCCCCACGAAAGTGGCTTTAAACAACATTAGCCCACGGAACCTAGGAAA	51	NA	60	NA	NA	NA
792	Gobiiformes	Gobiidae	Rhinogobius	Rhinogobius flumineus	ASV_0225	CACCGCGGTTATACGAGAGGCCCAAGTTGACAAACACCGGCGTAAAATGTGGCTATATACAGTATTACACTAAAGCTAAACATCTTCAAAGCTGTTATACGCACCCGAAGACAGGAGGTCCCCCCACGAAAGTGGCTTTAAACAACATTAGCCCACGGAAGCTAGGGAA	79	NA	58	NA	NA	NA
793	Gobiiformes	Gobiidae	Rhinogobius	Rhinogobius flumineus	ASV_0254	CACCGCGGTTATACGAGAGGCCCAAGTTGACAAAAACCGGCGTAAAATGTGGCTATATACAGTATTACACTAAAGCTAAACATCTTCAAAGCTGTTATACGCACCCGAAGACAGGAGGCCCCCCCACGAAAGTGGCTTTAAACAACATTAGCCCACGGAAGCTAGGGAA	52	NA	39	NA	NA	NA
794	Gobiiformes	Gobiidae	Rhinogobius	Rhinogobius flumineus	ASV_0277	CACCGCGGTTATACGAGGGGCCCAAGTTGACAAACGCCGGCGTAAAATGTGGCTATATACAGTATTACACTAAAGCTAAACATCTTCAAAGCTGTTATACGCACCCGAAGACAGGAGGCCCCCCCACGAAAGTGGCTTTAAACAACATTAGCCCACGGAAGCTAGGGAA	NA	NA	17	NA	NA	NA
795	Gobiiformes	Gobiidae	Rhinogobius	Rhinogobius flumineus	ASV_0285	CACCGCGGTTATACGAGAGGCCCAAGTTGACAAGCGCCGGCGTAAAATGTGGCTATATACAGTATTACACTAAAGCTAAACATCTTCAAAGCTGTTATACGCACCCGAAGACAGGAGGCCCCCCCACGAAAGTGGCTTTAAACAACATTAGCCCACGGAAGCTAGGAAA	2643	2643	NA	NA	2274	2274
796	Gobiiformes	Gobiidae	Rhinogobius	Rhinogobius flumineus	ASV_0287	CACCGCGGTTATACGAGAGGCCCAAGTTGACAAGCACCGGCGTAAAATGTGGCTATATACAGTATTACACTAAAGCTAAACATCTTCAAAGCTGTTATACGCACCCGAAGACAGGAGGCCCCCCCACGAAAGTGGCTTTAAACAACATTAGCCCACGGAAGCTAGGGAA	1041	1041	NA	NA	860	860
797	Gobiiformes	Gobiidae	Rhinogobius	Rhinogobius flumineus	ASV_0315	CACCGCGGTTATACGAGAGGCCCAAGTTGACAAACACCGGCGTAAAATGTGGCTATATACAGTATTACACTAAAGCTAAACATCTTCAAAGCTGTTATACGCACCCGAAGACAGGAGGCCCCCCCACGAAAGTGGCTTTAAACAACATTAGCCCACGGAAGCTAGGGGA	NA	NA	NA	NA	77	NA
798	Gobiiformes	Gobiidae	Rhinogobius	Rhinogobius flumineus	ASV_0361	CACCGCGGTTATACGAGAGGCCCAAGTTGACAAACGCCGGCGTAAAATGTGGCTATATACAGTATTACACTAAAGCTAAACATCTTCAAAGCTGTTATACGCACCCGAAGACAGGAGGCCCCCCCACGAAAGTGGCTTTAAACAACATTAGCCCACGGAAGCTGAGAAA	NA	NA	NA	NA	20	NA
799	Gobiiformes	Gobiidae	Rhinogobius	Rhinogobius flumineus	ASV_0369	CGCCGCGGTTATACGAGGGGCCCAAGTTGACAAACGCCGGCGTAAAATGTGGCTATATACAGTATTACACTAAAGCTAAACATCTTCAAAGCTGTTATACGCACCCGAAGACAGGAGGCCCCCCCACGAAAGTGGCTTTAAACAACATTAGCCCACGGAAGCTAGGAAA	NA	NA	NA	NA	18	NA
800	Gobiiformes	Gobiidae	Rhinogobius	Rhinogobius flumineus	ASV_0416	CACCGCGGTTATACGAGAGGCCCAAGTTGACAAACGCCGGCGTAAAATGTGGCTATATACAGTATTACACTAAAGCTAAACATCTTCAAAGCTGTTATACGCACCCGAAGACAGGAGGCCCCCCCCACGAAAGTGGCTTTAAACAACATTAGCCCACGGAAGCTAGGAAA	1661	1661	NA	NA	NA	NA
801	Gobiiformes	Gobiidae	Rhinogobius	Rhinogobius flumineus	ASV_0417	CACCGCGGTTATACGAGAGGCCCAAGTTGACAAACGCCGGCGTAAAATGTGGCTATATACAGTATTACACTAAAGCTAAACATCTTCAAAGCTGTTATACGCACCCGAAGACAGGAGGCCCCCCCACGAAAGTGGCTTTAAACAACATTAGCCCACGGAAGCTAGGAA	1461	1461	NA	NA	NA	NA
802	Gobiiformes	Gobiidae	Rhinogobius	Rhinogobius flumineus	ASV_0418	CACCGCGGTTATACGAGAGGCCCAAGTTGACAAACGCCGGCGTAAAATGTGGCTATATACAGTATTACACTAAAGCTAAACATCTTCAAAGCTGTTATACGCACCCGAAGACAGGAGGCCCCCCCACGAAAGTGGCTTTAAACAACATGAGCCCACGGAAGCTAGGAAA	1239	1239	NA	NA	NA	NA
803	Gobiiformes	Gobiidae	Rhinogobius	Rhinogobius flumineus	ASV_0419	CACCGCGGTTATACGAGAGGCCCAAGTTGACAACCGCCGGCGTAAAATGTGGCTATATACAGTATTACACTAAAGCTAAACATCTTCAAAGCTGTTATACGCACCCGAAGACAGGAGGCCCCCCCACGAAAGTGGCTTTAAACAACATTAGCCCACGGAAGCTAGGAAA	1100	1100	NA	NA	NA	NA
804	Gobiiformes	Gobiidae	Rhinogobius	Rhinogobius flumineus	ASV_0420	CACCGCGGTTATACGAGAGGCCCAAGTTGACAAACGCCGGCGTAAAATGTGGCTATATACAGTATTACACTAAAGCTAAACATCTTCAAAGCTGTTATACGCACCCGAAGACAGGAGGCCCCCCCACGAAAGTGGCTTTAAACAACATTAGCCCACGGAAGCTATGAAA	904	904	NA	NA	NA	NA
805	Gobiiformes	Gobiidae	Rhinogobius	Rhinogobius flumineus	ASV_0426	CACCGCGGTTATACGAGAGGCCCAAGTTGACAAACACCGGCGTAAAATGTGGCTATATACAGTATTACACTAAAGCTAAACATCTTCAAAGCTGTTATACGCACCCGAAGACAGGAGGCCCCCCACGAAAGTGGCTTTAAACAACATTAGCCCACGGAAGCTAGGGAA	643	643	NA	NA	NA	NA
806	Gobiiformes	Gobiidae	Rhinogobius	Rhinogobius flumineus	ASV_0431	CACCGCGGTTATACGAGAGGCCCAAGTTGACAAACGCCGGCGTAAAATGTGGCTATATACAGTATTACACTAAAGCTAAACATCTTCAAAGCTGTTATACGCACCCGAAGACAGGAGGCCCCCCACGAAAGTGGCTTTAAACAACATTAGCCCACGGAAGCTAGGAAA	516	516	NA	NA	NA	NA
807	Gobiiformes	Gobiidae	Rhinogobius	Rhinogobius flumineus	ASV_0434	CACCGCGGTTATACGAGAGGCCCAAGTTGACAAACACCGGCGTAAAATGTGGCTATATACAGTATTACACTAAAGCTAAACATCTTCAAAGCTGTTATACGCACCCGAAGACAGGAGGCCCCCCCACGAAAGTGGCTTTAAACAACATGAGCCCACGGAAGCTAGGGAA	382	382	NA	NA	NA	NA
808	Gobiiformes	Gobiidae	Rhinogobius	Rhinogobius flumineus	ASV_0442	CACCGCGGTTATACGAGAGGCCCAAGTTGACAAACACCGGCGTAAAATGTGGCTATATACAGTATTACACTAAAGCTAAACATCTTCAAAGCTGTTATACGCACCCGAAGACAGGAGGCCCCCCCACGAAAGTGGCTTTAAACAACATTAGCCCACGGAAGCTAGGGA	319	319	NA	NA	NA	NA
809	Gobiiformes	Gobiidae	Rhinogobius	Rhinogobius flumineus	ASV_0448	CACCGCGGTTATACGAGAGGCCCAAGTTGACAACCACCGGCGTAAAATGTGGCTATATACAGTATTACACTAAAGCTAAACATCTTCAAAGCTGTTATACGCACCCGAAGACAGGAGGCCCCCCCACGAAAGTGGCTTTAAACAACATTAGCCCACGGAAGCTAGGGAA	291	291	NA	NA	NA	NA
810	Gobiiformes	Gobiidae	Rhinogobius	Rhinogobius flumineus	ASV_0449	CACCGCGGTTATACGAGAGGCCCAAGTTGACAAACGCCGGCGTAAAATGTGGCTATATACAGTATTACACTAAAGCTAAACATCTTCAAAGCTGTTATACGCACCCGAAGACAGGAGGCCCCCCCACGAAAGTTGCTTTAAACAACATTAGCCCACGGAAGCTAGGAAA	291	291	NA	NA	NA	NA
811	Gobiiformes	Gobiidae	Rhinogobius	Rhinogobius flumineus	ASV_0454	CACCGCGGTTATACGAGAGGCCCAAGTTGACAAACACCGGCGTAAAATGTGGCTATATACAGTATTACACTAAAGCTAAACATCTTCAAAGCTGTTATACGCACCCGAAGACAGGAGGCCCCCCCCACGAAAGTGGCTTTAAACAACATTAGCCCACGGAAGCTAGGGAA	269	NA	NA	NA	NA	NA
812	Gobiiformes	Gobiidae	Rhinogobius	Rhinogobius flumineus	ASV_0467	CACCGCGGTTATACGAGAGGCCCAAGTTGACAAACGCCGGCGTAAAATGTGGCTATATACAGTATTACACTAAAGCTAAACATCTTCAAAGCTGTTATACGCACCCGAAGACAGGAGGTCCCCCCACGAAAGTGGCTTTAAACAACATTAGCCCACGGAAGCTAGGAAA	214	NA	NA	NA	NA	NA
813	Gobiiformes	Gobiidae	Rhinogobius	Rhinogobius flumineus	ASV_0471	CACCGCGGTTATACGAGAGGCCCAAGTTGACAAACGCCGGCGTAAAATGTGGCTATATACAGTATTACACTAAAGCTAAACATCTTCAAAGCTGTTATACACACCCGAAGACAGGAGGCCCCCCCACGAAAGTGGCTTTAAACAACATTAGCCCACGGAAGCTAGGAAA	196	NA	NA	NA	NA	NA
814	Gobiiformes	Gobiidae	Rhinogobius	Rhinogobius flumineus	ASV_0477	CACCGCGGTTATACGAGAGGCCCAAGTTGACAAACGCCGGCGTAAAATGTGGCTATATACAGTATTACACTAAAGCTAAACATCTTCAAAGCTGTTATACGCACCCGAAGACAGGAGGCCCCCCCACGAAAGTGGCTTTAAACAACATTAGCCCATGGAAGCTAGGAAA	182	NA	NA	NA	NA	NA
815	Gobiiformes	Gobiidae	Rhinogobius	Rhinogobius flumineus	ASV_0485	CACCGCGGTTATACGAGAGGCCCAAGTTGACAAACACCGGCGTAAAATGTGGCTATATACAGTATTACACTAAAGCTAAACATCTTCAAAGCTGTTATACGCACCCGAAGACAGGAGGCCCCCCCACGAAAGTGGCTTTAAACAACATTAGCCCACGGAAGCTAGG	168	NA	NA	NA	NA	NA
816	Gobiiformes	Gobiidae	Rhinogobius	Rhinogobius flumineus	ASV_0497	CACCGCGGTTATACGAGAGGCCCAAGTTGACAAACGCCGGCGTAAAATGTGGCTATATACAGTATTACACTAAAGCTAAACATCTTCAAAGCTGTTATACGCACCCGAAGACAGGAGGCCCCCCCACGAAATTGGCTTTAAACAACATTAGCCCACGGAAGCTAGGAAA	156	NA	NA	NA	NA	NA
817	Gobiiformes	Gobiidae	Rhinogobius	Rhinogobius flumineus	ASV_0500	CACCGCGGTTATACGAGAGGCCCAAGTTGACAAACGCCGGCGTAAAATGTGGCTATATACAGTATTACACTAAAGCTAAACATCTTCAAAGCTGTTATATGCACCCGAAGACAGGAGGCCCCCCCACGAAAGTGGCTTTAAACAACATTAGCCCACGGAAGCTAGGAAA	154	NA	NA	NA	NA	NA
818	Gobiiformes	Gobiidae	Rhinogobius	Rhinogobius flumineus	ASV_0509	CACCGCGGTTATACGAGAGGCCCAAGTTGACAAACGCCGGCGTAAAATGTGGCTATATACAGTATTACACTAAAGCTAAACATCTTCAAAGCTGTTATACGCACCCGAAGACAGGAGGCCCCCCCACGAAAGGGGCTTTAAACAACATTAGCCCACGGAAGCTAGGAAA	144	NA	NA	NA	NA	NA
819	Gobiiformes	Gobiidae	Rhinogobius	Rhinogobius flumineus	ASV_0534	CACCGCGGTTATACGAGAGGCCCAAGTTGATAAACGCCGGCGTAAAATGTGGCTATATACAGTATTACACTAAAGCTAAACATCTTCAAAGCTGTTATACGCACCCGAAGACAGGAGGCCCCCCCACGAAAGTGGCTTTAAACAACATTAGCCCACGGAAGCTAGGAAA	121	NA	NA	NA	NA	NA
820	Gobiiformes	Gobiidae	Rhinogobius	Rhinogobius flumineus	ASV_0543	CACCGCGGTTATACGAGAGGCCCAAGTTGACAAAAGCCGGCGTAAAATGTGGCTATATACAGTATTACACTAAAGCTAAACATCTTCAAAGCTGTTATACGCACCCGAAGACAGGAGGCCCCCCCACGAAAGTGGCTTTAAACAACATTAGCCCACGGAAGCTAGGAAA	116	NA	NA	NA	NA	NA
821	Gobiiformes	Gobiidae	Rhinogobius	Rhinogobius flumineus	ASV_0548	CACCGCGGTTATACGAGAGGCCCAAGTTGACAAACACCGGCGTAAAATGTGGCTATATACAGTATTACACTAAAGCTAAACATCTTCAAAGCTGTTATACGCACCCGAAGACAGGAGGCCCCCCCACGAAAGTGGCTTTAAACAACATTAGCCCACGAAAGCTAGGGAA	112	NA	NA	NA	NA	NA
822	Gobiiformes	Gobiidae	Rhinogobius	Rhinogobius flumineus	ASV_0556	CACCGCGGTTATATGAGAGGCCCAAGTTGACAAACGCCGGCGTAAAATGTGGCTATATACAGTATTACACTAAAGCTAAACATCTTCAAAGCTGTTATACGCACCCGAAGACAGGAGGCCCCCCCACGAAAGTGGCTTTAAACAACATTAGCCCACGGAAGCTAGGAAA	108	NA	NA	NA	NA	NA
823	Gobiiformes	Gobiidae	Rhinogobius	Rhinogobius flumineus	ASV_0567	CACCGCGGTTATACGAGAGGCCCAAGTTGACAAACACCGGCGTAAAATGTGGCTATATACAGTATTACACTAAAGCTAAACATCTTCAAAGCTGTTATACGCACCCGAAGACAGGAGGCCCCCCCACGAAAGTGGCTTTAAACAACATTAGCCCACGGAAGCTAGGG	102	NA	NA	NA	NA	NA
824	Gobiiformes	Gobiidae	Rhinogobius	Rhinogobius flumineus	ASV_0581	CACCGCGGTTATACGAGAGGCCCAAGTTGACAAACGCCGGCGTAAAATGTGGCTATATACAGTATTACACTAAAGCTAAACATCTTCAAAGCTGTTATACGCACCCGAAGACAGGAGGCCCCCCCGCGAAAGTGGCTTTAAACAACATTAGCCCACGGAAGCTAGGAAA	95	NA	NA	NA	NA	NA
825	Gobiiformes	Gobiidae	Rhinogobius	Rhinogobius flumineus	ASV_0600	CACCGCGGTTATACGAGAGGCCCAAGTTGACAAACGCCGGCGTAAAATGTGGCTATATACAGTATTACACTAAAGCTAAACATCTTCAAAGCTGTTATACGCACCCGAAGACAGGAGGCCCCCCCACGAAAGTGGCTTTAAACAACATTAGTCCACGGAAGCTAGGAAA	87	NA	NA	NA	NA	NA
826	Gobiiformes	Gobiidae	Rhinogobius	Rhinogobius flumineus	ASV_0615	CACCGCGGTTATACGAGAGGCCCAAGTTGACAAACGCTGGCGTAAAATGTGGCTATATACAGTATTACACTAAAGCTAAACATCTTCAAAGCTGTTATACGCACCCGAAGACAGGAGGCCCCCCCACGAAAGTGGCTTTAAACAACATTAGCCCACGGAAGCTAGGAAA	80	NA	NA	NA	NA	NA
827	Gobiiformes	Gobiidae	Rhinogobius	Rhinogobius flumineus	ASV_0617	CACCGCGGTTATACGAGAGGCCCACGTTGACAAACGCCGGCGTAAAATGTGGCTATATACAGTATTACACTAAAGCTAAACATCTTCAAAGCTGTTATACGCACCCGAAGACAGGAGGCCCCCCCACGAAAGTGGCTTTAAACAACATTAGCCCACGGAAGCTAGGAAA	80	NA	NA	NA	NA	NA
828	Gobiiformes	Gobiidae	Rhinogobius	Rhinogobius flumineus	ASV_0619	CACCGCGGTTATACGAGAGGCCCAAGTTGACAAACGCCGGCGTAAAATGTGGCTATATACAGTATTACACTAAAGCTAAACATCTTCAAAGCTGTTATACGCACCCGAAGACAGGAGGCCCCCCAACGAAAGTGGCTTTAAACAACATTAGCCCACGGAAGCTAGGAAA	80	NA	NA	NA	NA	NA
829	Gobiiformes	Gobiidae	Rhinogobius	Rhinogobius flumineus	ASV_0641	CACCGCGGTTATACGAGAGGCCCAAGTTGACAAACACCGGCGTAAAATGTGGCTATATACAGTATTACACTAAAGCTAAACATCTTCAAAGCTGTTATACACACCCGAAGACAGGAGGCCCCCCCACGAAAGTGGCTTTAAACAACATTAGCCCACGGAAGCTAGGGAA	70	NA	NA	NA	NA	NA
830	Gobiiformes	Gobiidae	Rhinogobius	Rhinogobius flumineus	ASV_0658	CACCGCGGTTATACGAGAGGCCCAAGTTGACAAACGCCGGCGTAAAATGTGGCTATATACAGTATTACACTAAAGCTAAACATCTTCAAAGCTGTTATACGCACCCGAAGACAGGGGGCCCCCCCACGAAAGTGGCTTTAAACAACATTAGCCCACGGAAGCTAGGAAA	65	NA	NA	NA	NA	NA
831	Gobiiformes	Gobiidae	Rhinogobius	Rhinogobius flumineus	ASV_0662	CACCGCGGTTATACGAGAGGCCCAAGTTGACAAACGCCGGTGTAAAATGTGGCTATATACAGTATTACACTAAAGCTAAACATCTTCAAAGCTGTTATACGCACCCGAAGACAGGAGGCCCCCCCACGAAAGTGGCTTTAAACAACATTAGCCCACGGAAGCTAGGAAA	63	NA	NA	NA	NA	NA
832	Gobiiformes	Gobiidae	Rhinogobius	Rhinogobius flumineus	ASV_0663	CACCGCGGTTATACGAGAGGCCCAAGTTGACAAACGCCGGCGTAAAATGTGGCTATATACAGTATTACACTAAAGCTAAACATCTTCAAAGCTGTTATACGCACCCAAAGACAGGAGGCCCCCCCACGAAAGTGGCTTTAAACAACATTAGCCCACGGAAGCTAGGAAA	63	NA	NA	NA	NA	NA
833	Gobiiformes	Gobiidae	Rhinogobius	Rhinogobius flumineus	ASV_0666	CACCGCGGTTATACGAGAGGTCCAAGTTGACAAACGCCGGCGTAAAATGTGGCTATATACAGTATTACACTAAAGCTAAACATCTTCAAAGCTGTTATACGCACCCGAAGACAGGAGGCCCCCCCACGAAAGTGGCTTTAAACAACATTAGCCCACGGAAGCTAGGAAA	62	NA	NA	NA	NA	NA
834	Gobiiformes	Gobiidae	Rhinogobius	Rhinogobius flumineus	ASV_0674	CACCGCGGTTATACGAGAGGCCCAAGTTGACAAACGCCGGCGTAAAATGTGGCTATATACAGTATTACACTAAAGCTAAACATCTTCAAAGCTGTTATACGCACCCGAAGACAGGAGGCCCCCCCACGAAAGTGGCTTTAAACAACAATAGCCCACGGAAGCTAGGAAA	59	NA	NA	NA	NA	NA
835	Gobiiformes	Gobiidae	Rhinogobius	Rhinogobius flumineus	ASV_0678	CACCGCGGTTATACGAGAGGCCCAAGTTGACAAACGACGGCGTAAAATGTGGCTATATACAGTATTACACTAAAGCTAAACATCTTCAAAGCTGTTATACGCACCCGAAGACAGGAGGCCCCCCCACGAAAGTGGCTTTAAACAACATTAGCCCACGGAAGCTAGGAAA	58	NA	NA	NA	NA	NA
836	Gobiiformes	Gobiidae	Rhinogobius	Rhinogobius flumineus	ASV_0690	CACCGCGGTTATACGAGAGGCCCAAGTTGACAAACGCCGGCGTAAAATGTGGCTATATACAGTATTACACTAAAGCTAAACATCTTCAAAGCTGTTATACGCACCCGAAGACAGGAGGCCCCCCCACGAAAGTGACTTTAAACAACATTAGCCCACGGAAGCTAGGAAA	56	NA	NA	NA	NA	NA
837	Gobiiformes	Gobiidae	Rhinogobius	Rhinogobius flumineus	ASV_0693	CACCGCGGTTATACGAGAGGCCCAAGTTGACAAACGCCGGCGTAAAATGTGGCTATATACAGTATTACACTAAAGCTAAACATCTTCAAAGCTGTTATACGCACCCGAAGACAGGAGGCCCCCCCACGAAAGTGGCTTTAAACAACATTAGCCCACAGAAGCTAGGAAA	56	NA	NA	NA	NA	NA
838	Gobiiformes	Gobiidae	Rhinogobius	Rhinogobius flumineus	ASV_0698	CACCGCGGTTATACGAGAGGCCCAAGTTGACAAACGCCGGCATAAAATGTGGCTATATACAGTATTACACTAAAGCTAAACATCTTCAAAGCTGTTATACGCACCCGAAGACAGGAGGCCCCCCCACGAAAGTGGCTTTAAACAACATTAGCCCACGGAAGCTAGGAAA	54	NA	NA	NA	NA	NA
839	Gobiiformes	Gobiidae	Rhinogobius	Rhinogobius flumineus	ASV_0708	CACCGCGGTTATACGAGAGGCCCAAGTTGACAAACGCCGGCGTAAAATGTGGCTATATACAGTATTACACTAAAGCTAAACATCTTCAAAGCTGTTATACGCACCCGAAGACAGGATGCCCCCCCACGAAAGTGGCTTTAAACAACATTAGCCCACGGAAGCTAGGAAA	52	NA	NA	NA	NA	NA
840	Gobiiformes	Gobiidae	Rhinogobius	Rhinogobius flumineus	ASV_0721	CACCGCGGTTAAACGAGAGGCCCAAGTTGACAAACGCCGGCGTAAAATGTGGCTATATACAGTATTACACTAAAGCTAAACATCTTCAAAGCTGTTATACGCACCCGAAGACAGGAGGCCCCCCCACGAAAGTGGCTTTAAACAACATTAGCCCACGGAAGCTAGGAAA	50	NA	NA	NA	NA	NA
841	Gobiiformes	Gobiidae	Rhinogobius	Rhinogobius flumineus	ASV_0722	CACCGCGGTTATACGAGAGGCCCAAGTTGACAAACGCCGGCGTAAAATGTGGCTATATACAGTATTAAACTAAAGCTAAACATCTTCAAAGCTGTTATACGCACCCGAAGACAGGAGGCCCCCCCACGAAAGTGGCTTTAAACAACATTAGCCCACGGAAGCTAGGAAA	50	NA	NA	NA	NA	NA
842	Gobiiformes	Gobiidae	Rhinogobius	Rhinogobius flumineus	ASV_0725	CACCGCGGTTATACGAGAGGCCCAAGTTGACAAACGCCGGCGTAAAATGTGGCTATATACAGTATTACACTAAAGCTAAACATCTTCAAAGCTGTTATACGCACCCGAAGACAGGAGGCCCCCCCACGAAAGTGGCTTTAAACAACATTAGCCCACGGAAGCGAGGAAA	49	NA	NA	NA	NA	NA
843	Gobiiformes	Gobiidae	Rhinogobius	Rhinogobius flumineus	ASV_0732	CACCGCGGTTATACGAGAGACCCAAGTTGACAAACGCCGGCGTAAAATGTGGCTATATACAGTATTACACTAAAGCTAAACATCTTCAAAGCTGTTATACGCACCCGAAGACAGGAGGCCCCCCCACGAAAGTGGCTTTAAACAACATTAGCCCACGGAAGCTAGGAAA	47	NA	NA	NA	NA	NA
844	Gobiiformes	Gobiidae	Rhinogobius	Rhinogobius flumineus	ASV_0738	CACCGCGGTTATAAGAGAGGCCCAAGTTGACAAACGCCGGCGTAAAATGTGGCTATATACAGTATTACACTAAAGCTAAACATCTTCAAAGCTGTTATACGCACCCGAAGACAGGAGGCCCCCCCACGAAAGTGGCTTTAAACAACATTAGCCCACGGAAGCTAGGAAA	46	NA	NA	NA	NA	NA
845	Gobiiformes	Gobiidae	Rhinogobius	Rhinogobius flumineus	ASV_0740	CACCGCGGTTATACGAGAGGCCCAAGTTGACAAACGCCGGCGTAAAATGTGGCTATATACAGTATTACACTAAAGCTAAACATCTTCAAAGCTGTTATACGCACCCGAAGACAGGAGGCCCCCCCACGAAAGTGGTTTTAAACAACATTAGCCCACGGAAGCTAGGAAA	46	NA	NA	NA	NA	NA
846	Gobiiformes	Gobiidae	Rhinogobius	Rhinogobius flumineus	ASV_0747	CACCGCGGTTATACGGGAGGCCCAAGTTGACAAACGCCGGCGTAAAATGTGGCTATATACAGTATTACACTAAAGCTAAACATCTTCAAAGCTGTTATACGCACCCGAAGACAGGAGGCCCCCCCACGAAAGTGGCTTTAAACAACATTAGCCCACGGAAGCTAGGAAA	45	NA	NA	NA	NA	NA
847	Gobiiformes	Gobiidae	Rhinogobius	Rhinogobius flumineus	ASV_0753	CACCGCGGTTATACGAGAGGCCCAAGTTGACAAACGCCGGCGTAAAATGTGGCTATATACAGTATTACACTAAAGCTAAACATCTTCAAAGCTGTTATACGCACCCGAAGACAGGAGGCCCCCCCACAAAAGTGGCTTTAAACAACATTAGCCCACGGAAGCTAGGAAA	44	NA	NA	NA	NA	NA
848	Gobiiformes	Gobiidae	Rhinogobius	Rhinogobius flumineus	ASV_0757	CACCGTGGTTATACGAGAGGCCCAAGTTGACAAACGCCGGCGTAAAATGTGGCTATATACAGTATTACACTAAAGCTAAACATCTTCAAAGCTGTTATACGCACCCGAAGACAGGAGGCCCCCCCACGAAAGTGGCTTTAAACAACATTAGCCCACGGAAGCTAGGAAA	43	NA	NA	NA	NA	NA
849	Gobiiformes	Gobiidae	Rhinogobius	Rhinogobius flumineus	ASV_0781	CACCGCGGTTATACGAGAGGCCCAAGTTGACAAACGCCGGCGTAAAATGTGGCTATATACAGTATTACACTAAAGCTAAACATCTTCAAAGCTGTTATACGCACCCGAAGACAGGAGGCCCCCCCCCGAAAGTGGCTTTAAACAACATTAGCCCACGGAAGCTAGGAAA	40	NA	NA	NA	NA	NA
850	Gobiiformes	Gobiidae	Rhinogobius	Rhinogobius flumineus	ASV_0791	CACCGCAGTTATACGAGAGGCCCAAGTTGACAAACACCGGCGTAAAATGTGGCTATATACAGTATTACACTAAAGCTAAACATCTTCAAAGCTGTTATACGCACCCGAAGACAGGAGGCCCCCCCACGAAAGTGGCTTTAAACAACATTAGCCCACGGAAGCTAGGGAA	38	NA	NA	NA	NA	NA
851	Gobiiformes	Gobiidae	Rhinogobius	Rhinogobius flumineus	ASV_0845	CACCGCGGTTATACGAGAGGCCCAAGTTGACAAACACCGGCGTAAAATGTGGCTATATACAGTATTACACTAAAGCTAAACATCTTCAAAGCTGTTATACGCACCCGAAGACAGGAGGCCCCCCCACGAAAGTGGCTTTAAACAACATTAGCCCATGGAAGCTAGGGAA	31	NA	NA	NA	NA	NA
852	Gobiiformes	Gobiidae	Rhinogobius	Rhinogobius flumineus	ASV_0851	CACCGCGGTTATACGAGAGGCCCAAGTTGACAAACGCCGGCGTAAAATGTGGCTATATACAGTATTACACTAAAGCTAAACATCTTCAAAGCTGTTATGCGCACCCGAAGACAGGAGGCCCCCCCACGAAAGTGGCTTTAAACAACATTAGCCCACGGAAGCTAGGAAA	31	NA	NA	NA	NA	NA
853	Gobiiformes	Gobiidae	Rhinogobius	Rhinogobius flumineus	ASV_0852	CACCGCGGTTATGCGAGAGGCCCAAGTTGACAAACGCCGGCGTAAAATGTGGCTATATACAGTATTACACTAAAGCTAAACATCTTCAAAGCTGTTATACGCACCCGAAGACAGGAGGCCCCCCCACGAAAGTGGCTTTAAACAACATTAGCCCACGGAAGCTAGGAAA	31	NA	NA	NA	NA	NA
854	Gobiiformes	Gobiidae	Rhinogobius	Rhinogobius flumineus	ASV_0871	CACCGCGGTTATACGAGAGGCCCAAGTTGACAAACACCGGCGTAAAATGTGGCTATATACAGTATTACACTAAAGCTAAACATCTTCAAAGCTGTTATATGCACCCGAAGACAGGAGGCCCCCCCACGAAAGTGGCTTTAAACAACATTAGCCCACGGAAGCTAGGGAA	29	NA	NA	NA	NA	NA
855	Gobiiformes	Gobiidae	Rhinogobius	Rhinogobius flumineus	ASV_0885	CACCGCGGTTATACGAGAGGCCCAAGTTGACAAACGCCGGCGTAAAATGTGGCTATATACAGTATTACACTAAAGCTAAACATCTTCAAAGCTGTTATACGCACCTGAAGACAGGAGGCCCCCCCACGAAAGTGGCTTTAAACAACATTAGCCCACGGAAGCTAGGAAA	28	NA	NA	NA	NA	NA
856	Gobiiformes	Gobiidae	Rhinogobius	Rhinogobius flumineus	ASV_0890	CACCGCGGTTATACGAGAGGCCCAAGTTGACAAACGCCGGCGTAAAATGTGGCTATATACAGTATTACACTAAAGCTAAACATCTTCAAAGCTGTTATACGCACCCGAAGACAGGAGGCCCCCCCACGAAAGTGGCTTTAACCAACATTAGCCCACGGAAGCTAGGAAA	28	NA	NA	NA	NA	NA
857	Gobiiformes	Gobiidae	Rhinogobius	Rhinogobius flumineus	ASV_0945	CACCGCGGTTATACGAGAGGCCCAAGTTGACAAACGCCGGCGTAAAATGTGGCTATATACAGTATTACACTAAAGCTAAACATCTTCAAAACTGTTATACGCACCCGAAGACAGGAGGCCCCCCCACGAAAGTGGCTTTAAACAACATTAGCCCACGGAAGCTAGGAAA	25	NA	NA	NA	NA	NA
858	Gobiiformes	Gobiidae	Rhinogobius	Rhinogobius flumineus	ASV_0959	CACCGCGGTTAAACGAGAGGCCCAAGTTGACAAACACCGGCGTAAAATGTGGCTATATACAGTATTACACTAAAGCTAAACATCTTCAAAGCTGTTATACGCACCCGAAGACAGGAGGCCCCCCCACGAAAGTGGCTTTAAACAACATTAGCCCACGGAAGCTAGGGAA	25	NA	NA	NA	NA	NA
859	Gobiiformes	Gobiidae	Rhinogobius	Rhinogobius flumineus	ASV_0967	CACCGCGGTTATACGAGAGGCCCAAGTTGACAAACACCGGCGTAAAATGTGGCTATATACAGTATTACACTAAAGCTAAACATCTTCAAAGCTGTTATACGCACCCGAAGACAGGGGGCCCCCCCACGAAAGTGGCTTTAAACAACATTAGCCCACGGAAGCTAGGGAA	24	NA	NA	NA	NA	NA
860	Gobiiformes	Gobiidae	Rhinogobius	Rhinogobius flumineus	ASV_0975	CACCGCGGTTATACGAGAGGCCCAAGTTGACAAACGCCAGCGTAAAATGTGGCTATATACAGTATTACACTAAAGCTAAACATCTTCAAAGCTGTTATACGCACCCGAAGACAGGAGGCCCCCCCACGAAAGTGGCTTTAAACAACATTAGCCCACGGAAGCTAGGAAA	24	NA	NA	NA	NA	NA
861	Gobiiformes	Gobiidae	Rhinogobius	Rhinogobius flumineus	ASV_0976	CACCGCGGTTATACGAGAGGCCCAAGTTGACAAACGCCGGCGTAAAATGTGGCTATATACAGTATTACACTAAAGCTAAACATCTTCAAAGCTGTTATACGCACCCGAAGACAGGAGGCCCCCCCACGAAAGTGTCTTTAAACAACATTAGCCCACGGAAGCTAGGAAA	24	NA	NA	NA	NA	NA
862	Gobiiformes	Gobiidae	Rhinogobius	Rhinogobius flumineus	ASV_0983	CACCGCGGTTATACGAGAGGCCCAAGTTGACAAACACCGGCGTAAAATGTGGCTATATACAGTATTACACTAAAGCTAAACATCTTCAAAGCTGTTATACGCACCCGAAGACAGGAGGCCCCCCCACGAAAGTTGCTTTAAACAACATTAGCCCACGGAAGCTAGGGAA	23	NA	NA	NA	NA	NA
863	Gobiiformes	Gobiidae	Rhinogobius	Rhinogobius flumineus	ASV_0991	CACCGCGGTTATACGAGAGGCCCAAGTTGACAAACGCCGGCGTAAAATGTGGCTATATACAGTATTACACTAAAGCTAAACATCTTCAAAGCTGTTATACGCACCCGAAGACAGGAGGCCCCCCCACGAAAGTGGCTTTAAACATCATTAGCCCACGGAAGCTAGGAAA	23	NA	NA	NA	NA	NA
864	Gobiiformes	Gobiidae	Rhinogobius	Rhinogobius flumineus	ASV_1007	CACCGCGGTTATACGAGAGGCCCAAGTTGACAAACGCCGGCGTAAAATGTGGCTATATACAGTATTGCACTAAAGCTAAACATCTTCAAAGCTGTTATACGCACCCGAAGACAGGAGGCCCCCCCACGAAAGTGGCTTTAAACAACATTAGCCCACGGAAGCTAGGAAA	22	NA	NA	NA	NA	NA
865	Gobiiformes	Gobiidae	Rhinogobius	Rhinogobius flumineus	ASV_1008	CACCGCGGTTATACGATAGGCCCAAGTTGACAAACGCCGGCGTAAAATGTGGCTATATACAGTATTACACTAAAGCTAAACATCTTCAAAGCTGTTATACGCACCCGAAGACAGGAGGCCCCCCCACGAAAGTGGCTTTAAACAACATTAGCCCACGGAAGCTAGGAAA	22	NA	NA	NA	NA	NA
866	Gobiiformes	Gobiidae	Rhinogobius	Rhinogobius flumineus	ASV_1011	CACCGCGGTTATACGAGAGGCCCAAGTTGACAAACGCCGGCGTAAAATGTGGCTATATACAGTATTACACTAAAGCTAAACATCTTCAAAGCTGTTATACGCACCCGAAGACAAGAGGCCCCCCCACGAAAGTGGCTTTAAACAACATTAGCCCACGGAAGCTAGGAAA	22	NA	NA	NA	NA	NA
867	Gobiiformes	Gobiidae	Rhinogobius	Rhinogobius flumineus	ASV_1025	CCGCGGTTATACGAGGGGCCCAAGTTGACAAACGCCGGCGTAAAATGTGGCTATATACAGTATTACACTAAAGCTAAACATCTTCAAAGCTGTTATACGCACCCGAAGACAGGAGGCCCCCCCACGAAAGTGGCTTTAAACAACATTAGCCCACGGAAGCTAGGAAA	22	NA	NA	NA	NA	NA
868	Gobiiformes	Gobiidae	Rhinogobius	Rhinogobius flumineus	ASV_1033	CACCGCGGTTATACGAGAGGCCCAAGTTGACAAACGCCGGCGTAAAATGTGGCTATATACAGTATTACACTAAAGCTAAACATCTTCAAAGCTGTTATACGCACCCGAAGACAGGAGGCCCCCCCACGAAAGTGGCTTTAAACAACATTAGCCCACGGAAGCT	21	NA	NA	NA	NA	NA
869	Gobiiformes	Gobiidae	Rhinogobius	Rhinogobius flumineus	ASV_1036	CACCGCGGTTATACGAGGGGCCCAAGTTGACAAACGCCGGCGTAAAATGTGGCTATATACAGTATTACACTAAAGCTAAACATCTTCAAAGCTGTTATACGCACCCGAAGACAGGAGGCCCCCCCACGAAAGTGGCTTTAAACAACATTAGCCCACGGAAGCTAGGAA	21	NA	NA	NA	NA	NA
870	Gobiiformes	Gobiidae	Rhinogobius	Rhinogobius flumineus	ASV_1039	CACCGCGGTTATACGAGAGGCCCAAGTTGACAAACGCCGGCGTAAAATGTGGCTATATACAGTATTACACTAAAGCTAAACATCTTCAAAGCTGTTATACGCACCCGAAGACAGGAGGCCCCCCCACGAAAGTGGCTTTAAACAACATTAGCCCACGGAAGCTAAGAAA	21	NA	NA	NA	NA	NA
871	Gobiiformes	Gobiidae	Rhinogobius	Rhinogobius flumineus	ASV_1062	CACCGCGGTTATACGAGGGGCCCAAGTTGACAAACGCCGGCGTAAAATGTGGCTATATACAGTATTACACTAAAGCTAAACATCTTCAAAGCTGTTATACACACCCGAAGACAGGAGGCCCCCCCACGAAAGTGGCTTTAAACAACATTAGCCCACGGAAGCTAGGAAA	20	NA	NA	NA	NA	NA
872	Gobiiformes	Gobiidae	Rhinogobius	Rhinogobius flumineus	ASV_1063	CGCGGTTATACGAGAGGCCCAAGTTGACAAACGCCGGCGTAAAATGTGGCTATATACAGTATTACACTAAAGCTAAACATCTTCAAAGCTGTTATACGCACCCGAAGACAGGAGGCCCCCCCACGAAAGTGGCTTTAAACAACATTAGCCCACGGAAGCTAGGAAA	20	NA	NA	NA	NA	NA
873	Gobiiformes	Gobiidae	Rhinogobius	Rhinogobius flumineus	ASV_1076	CACCGCGGTTATACGAGAGGCCCAAGTTGACAAACACTGGCGTAAAATGTGGCTATATACAGTATTACACTAAAGCTAAACATCTTCAAAGCTGTTATACGCACCCGAAGACAGGAGGCCCCCCCACGAAAGTGGCTTTAAACAACATTAGCCCACGGAAGCTAGGGAA	20	NA	NA	NA	NA	NA
874	Gobiiformes	Gobiidae	Rhinogobius	Rhinogobius flumineus	ASV_1138	CACCGCGGTTATACGAGAGGCCCAAGTTGACAAACGCCGGCGTAAAATGTGGCTATATACAGTATTACACTAAAGCTAAACATCTTCAAAGCTGTTATACGCACCCGAAGACAGGAGGCCCCCCCACGAAAGTGGCTTTAAACAACATTGGCCCACGGAAGCTAGGAAA	17	NA	NA	NA	NA	NA
875	Gobiiformes	Gobiidae	Rhinogobius	Rhinogobius flumineus	ASV_1196	CACCGCGGTTATACGAGAGGCCCAAGTTGATAAACACCGGCGTAAAATGTGGCTATATACAGTATTACACTAAAGCTAAACATCTTCAAAGCTGTTATACGCACCCGAAGACAGGAGGCCCCCCCACGAAAGTGGCTTTAAACAACATTAGCCCACGGAAGCTAGGGAA	15	NA	NA	NA	NA	NA
876	Gobiiformes	Gobiidae	Rhinogobius	Rhinogobius flumineus	ASV_1200	CACCGCGGTTATACGAGAGGCCCAAGTTGACAAACGCCGGCGTAAAATGTGGCTATATACAGTATTACACTAAAGCTAAACATCTTCAAAGCTGTTATACGCACCCGAAGACAGGAGGCCCCCCCACGAAAGTGGCTTTAAACACCATTAGCCCACGGAAGCTAGGAAA	15	NA	NA	NA	NA	NA
877	Gobiiformes	Gobiidae	Rhinogobius	Rhinogobius flumineus	ASV_1209	CACCGCGGTTATACGAGAGGCCCAAGTTGACAAACGCCGGCGTAAAATGTGGCTATATACAGTATTACACTAAAGCTAAACATCTTCAAAGCTGTTATACGCACCCGAAGACAGGAGGCCCCCCCACGAAAGTGGCTTTAAACAACACTAGCCCACGGAAGCTAGGAAA	14	NA	NA	NA	NA	NA
878	Gobiiformes	Gobiidae	Rhinogobius	Rhinogobius flumineus	ASV_1217	CACCGCGGTTATACGAGAGGCCCCAGTTGACAAACGCCGGCGTAAAATGTGGCTATATACAGTATTACACTAAAGCTAAACATCTTCAAAGCTGTTATACGCACCCGAAGACAGGAGGCCCCCCCACGAAAGTGGCTTTAAACAACATTAGCCCACGGAAGCTAGGAAA	14	NA	NA	NA	NA	NA
879	Gobiiformes	Gobiidae	Rhinogobius	Rhinogobius flumineus	ASV_1224	CACCGCGGTTATACGAGAGGCCCAAGTTGACAAACGCCGGCGTAAAATGTGGCTATATACAGTATTACACTAAAGCTAAACATCTTCAAAGCTGTTATACGCACCCGAAGACGGGAGGCCCCCCCACGAAAGTGGCTTTAAACAACATTAGCCCACGGAAGCTAGGAAA	14	NA	NA	NA	NA	NA
880	Gobiiformes	Gobiidae	Rhinogobius	Rhinogobius flumineus	ASV_1229	CACCGCGATTATACGAGAGGCCCAAGTTGACAAACGCCGGCGTAAAATGTGGCTATATACAGTATTACACTAAAGCTAAACATCTTCAAAGCTGTTATACGCACCCGAAGACAGGAGGCCCCCCCACGAAAGTGGCTTTAAACAACATTAGCCCACGGAAGCTAGGAAA	14	NA	NA	NA	NA	NA
881	Gobiiformes	Gobiidae	Rhinogobius	Rhinogobius flumineus	ASV_1243	CACCGCGGTTATACGAGAGGCCCAAGTTGACAAACGCCGGCGTAAAATGTGGCTATATACAGTATTACACTAAAGCTAAACATCTTCAAAGCTGTTATACGCACCCGAAGACAGGAGGCCCCCCCACGAAAGTGGCTTTAAACAACATTAGCCCACGGAAGTTAGGAAA	13	NA	NA	NA	NA	NA
882	Gobiiformes	Gobiidae	Rhinogobius	Rhinogobius flumineus	ASV_1263	CACCGCGGTTATACGGGAGGCCCAAGTTGACAAACACCGGCGTAAAATGTGGCTATATACAGTATTACACTAAAGCTAAACATCTTCAAAGCTGTTATACGCACCCGAAGACAGGAGGCCCCCCCACGAAAGTGGCTTTAAACAACATTAGCCCACGGAAGCTAGGGAA	12	NA	NA	NA	NA	NA
883	Gobiiformes	Gobiidae	Rhinogobius	Rhinogobius flumineus	ASV_1270	CACCGCGGTTATACGAGAGGCCCAAGTTGACAAACGCCGACGTAAAATGTGGCTATATACAGTATTACACTAAAGCTAAACATCTTCAAAGCTGTTATACGCACCCGAAGACAGGAGGCCCCCCCACGAAAGTGGCTTTAAACAACATTAGCCCACGGAAGCTAGGAAA	10	NA	NA	NA	NA	NA
884	Gobiiformes	Gobiidae	Rhinogobius	Rhinogobius fluviatilis	ASV_0108	CACCGCGGTTATACGAGAGGCCCGAGTTGACAAACGCCGGCGTAAAATGTGGCTATATACAGTATTGCACTAAAGCTAAACATCTTCAAAGCTGTTATACGCACCCGAAGACAGGAGGCCCCTCCACGAAAGTGGCTTTAAACAACATTAGCCCACGAAAGCTAGGGAA	369	369	344	NA	303	NA
885	Gobiiformes	Gobiidae	Rhinogobius	Rhinogobius fluviatilis	ASV_0381	CACCGCGGTTATACGAGAGGCCCGAGTTGACAAGCGCCGGCGTAAAATGTGGCTATATACAGTATTGCACTAAAGCTAAACATCTTCAAAGCTGTTATACGCACCCGAAGACAGGAGGCCCCTCCACGAAAGTGGCTTTAAACAACATTAGCCCACGAAAGCTAGGGAA	17	NA	NA	NA	14	NA
886	Gobiiformes	Gobiidae	Rhinogobius	Rhinogobius sp. KZ	ASV_1005	CACCGCGGTTATACGAGAGGCCCAAGTTGACAAACGCCGGCGTAAAATGTGGCTATATACAGTATTGCACTAAAGCTAAACATCTTCAAAGCTGTTATACGCACCCGAAGACAGGAGGCCCCTCCACAAAAGTGGCTTTAAACAACATTAGCCCACGAAAGCTAGGGAA	22	NA	NA	NA	NA	NA
887	Gobiiformes	Gobiidae	Rhinogobius	Rhinogobius sp. OR	ASV_0949	CACCGCGGTTATACGAGGGGCCCAAGTTGACAAACGCCGGCGTAAAATGTGGCTATATACAGTATTACACTAAAGCTAAACATCTTCAAAGCTGTTATACGCACCCGAAGACAGGAGGCCCCCCCACGAAAGTGGCTTTAAACAACATTAGCCCACGAAAGCTAGGAAA	25	NA	NA	NA	NA	NA
888	Gobiiformes	Gobiidae	Rhinogobius	NA	ASV_0001	CACCGCGGTTATACGAGAGGCCCAAGTTGACAAACGCCGGCGTAAAATGTGGCTATATACAGTATTGCACTAAAGCTAAACATCTTCAAAGCTGTTATACGCACCCGAAGACAGGAGGCCCCTCCACGAAAGTGGCTTTAAACAACATTAGCCCACGAAAGCTAGGGAA	217612	217612	264435	264435	220674	220674
889	Gobiiformes	Gobiidae	Rhinogobius	NA	ASV_0049	CACCGCGGTTATACGAGAGGCCCAAGTTGACAAACGCCGGCGTAAAATGTGGCTATATACAGTATTACACTAAAGCTAAACATCTTCAAAGCTGTTATACGCACCCGAAGACAGGAGGCCCCTCCACGAAAGTGGCTTTAAACAACATTAGCCCACGAAAGCTAGGAAA	2196	2196	2141	2141	1897	1897
890	Gobiiformes	Gobiidae	Rhinogobius	NA	ASV_0051	CACCGCGGTTATACGAGAGGCCCAAGTTGACAAACGCCGGCGTAAAATGTGGCTATATACAGTATTGCACTAAAGCTAAACATCTTCAAAGCTGTCATACGCACCCGAAGACAGGAGGCCCCTCCACGAAAGTGGCTTTAAACAACATTAGCCCACGAAAGCTAGGGAA	2131	2131	2079	2079	1559	1559
891	Gobiiformes	Gobiidae	Rhinogobius	NA	ASV_0058	CACCGCGGTTATACGAGAGGCCCAAGTTGACAAACGCCGGCGTAAAATGTGGCTATATACAGTATTGCACTAAAGCTAAACATCTTCAAAGCTGTTATACGCACCCGAAGACAGGAGGCCCCTCCACGAAAGTGGCTTTAAATAACATTAGCCCACGAAAGCTAGGGAA	1562	1562	1548	1548	859	859
892	Gobiiformes	Gobiidae	Rhinogobius	NA	ASV_0064	CACCGCGGTTATACGAGAGGCCCAAGTTGACAAACGCCGGCGTAAAATGTGGCTATATACAGTATTGCACTAAAGCTAAACATCTTCAAAGCTGTTATACGCACCCGAAGACAGGAAGCCCCTCCACGAAAGTGGCTTTAAACAACATTAGCCCACGAAAGCTAGGGAA	1598	1598	1283	1283	902	902
893	Gobiiformes	Gobiidae	Rhinogobius	NA	ASV_0073	CACCGCGGTTATACGAGAGGCCCAAGTTGACAAACGCCGGCGTAAAATGTGGCTATATACAGTATTGCACTAAAGCTAAACATCTTCAAAGCTGTTATACGCACCCGAAGACAGGAGGCCCCTCCACGAAAGTGACTTTAAACAACATTAGCCCACGAAAGCTAGGGAA	1103	1103	986	986	254	NA
894	Gobiiformes	Gobiidae	Rhinogobius	NA	ASV_0081	CACCGCGGTTATACGAGAGGCCCAAGTTGACGAACGCCGGCGTAAAATGTGGCTATATACAGTATTGCACTAAAGCTAAACATCTTCAAAGCTGTTATACGCACCCGAAGACAGGAGGCCCCTCCACGAAAGTGGCTTTAAACAACATTAGCCCACGAAAGCTAGGGAA	825	825	790	790	619	NA
895	Gobiiformes	Gobiidae	Rhinogobius	NA	ASV_0105	CACCGCGGTTATACGAGAGGCCCAAGTTGACAAACGCCGGCGTAAAATGTGGCTATATACAGTATTGCACTAAAGCTAAACATCTTCAAAGCTGTTATACGCACCCGAAGACAGGAGACCCCTCCACGAAAGTGGCTTTAAACAACATTAGCCCACGAAAGCTAGGGAA	539	539	397	NA	NA	NA
896	Gobiiformes	Gobiidae	Rhinogobius	NA	ASV_0119	CACCGCGGTTATACGAGAGGCCCAAGTTGACAAACGCCGGCGTAAAATGTGGCTATATACAGTATTGCACTAAAGCTAAACATCTTCAAAGCTGTTATACGCACCCGAAGACAAGAGGCCCCTCCACGAAAGTGGCTTTAAACAACATTAGCCCACGAAAGCTAGGGAA	139	NA	277	NA	NA	NA
897	Gobiiformes	Gobiidae	Rhinogobius	NA	ASV_0124	CACCGCGGTTATACGAGAGGCCCAAGTTGACAAACGCCGGCGTAAAATGTGGCTATATACAGTATTGCACTAAAGCTAAACATCTTCAAAGCTGTTATACGCACCCGAAGACAGGAGGTCCCTCCACGAAAGTGGCTTTAAACAACATTAGCCCACGAAAGCTAGGGAA	636	636	252	NA	10	NA
898	Gobiiformes	Gobiidae	Rhinogobius	NA	ASV_0133	CACCGCGGTTATACGAGAGGCCCAAGTTGATGAACGCCGGCGTAAAATGTGGCTATATACAGTATTGCACTAAAGCTAAACATCTTCAAAGCTGTTATACGCACCCGAAGACAGGAGGCCCCTCCACGAAAGTGGCTTTAAACAACATTAGCCCACGAAAGCTAGGGAA	194	NA	207	NA	185	NA
899	Gobiiformes	Gobiidae	Rhinogobius	NA	ASV_0141	CACCGCGGTTATACGAGAGGCCCAAGTTGACAAACGCCGGCGTAAAATGTGGCTATATACAGTATTGCACTAAAGCTAAACATCTTCAAAGCTGTTATACGCACCCGAAGACAGGAGGACCCTCCACGAAAGTGGCTTTAAACAACATTAGCCCACGAAAGCTAGGGAA	195	NA	193	NA	NA	NA
900	Gobiiformes	Gobiidae	Rhinogobius	NA	ASV_0142	CACCGCGGTTATACGAGAGGCCCAAGTTGACAAACGCCGGCGTAAAATGTGGCTATATACAGTATTGCACTAAAGCTAAACATCTTCAAAGCTGTTATACGCACCCGAAGACAGAAGGCCCCTCCACGAAAGTGGCTTTAAACAACATTAGCCCACGAAAGCTAGGGAA	198	NA	192	NA	NA	NA
901	Gobiiformes	Gobiidae	Rhinogobius	NA	ASV_0143	CACCGCGGTTATACGAGAGGTCCAAGTTGACAAACGCCGGCGTAAAATGTGGCTATATACAGTATTGCACTAAAGCTAAACATCTTCAAAGCTGTTATACGCACCCGAAGACAGGAGGCCCCTCCACGAAAGTGGCTTTAAACAACATTAGCCCACGAAAGCTAGGAAA	NA	NA	188	NA	166	NA
902	Gobiiformes	Gobiidae	Rhinogobius	NA	ASV_0144	CACCGCGGTTATACGAGAGGCCCAAGTTGACAAACGCCGGCGTAAAATGTGGCTATATACAGTATTGCACTAAAGCTAAACATCTTCAAAGCTGTTATAGGCACCCGAAGACAGGAGGCCCCTCCACGAAAGTGGCTTTAAACAACATTAGCCCACGAAAGCTAGGGAA	195	NA	186	NA	12	NA
903	Gobiiformes	Gobiidae	Rhinogobius	NA	ASV_0145	CACCGCGGTTATACGAGAGGCCCAAGTTGACAAACGCCGGCGTAAAATGTGGCTATATACAGTATTGCACTAAAGCTAAACATCTTCAAAGCTGTTATACGCACCCGAAGACAGGAGGCCCCTCCACGAAAGTGGCTTTAAACAACGTTAGCCCACGAAAGCTAGGGAA	180	NA	180	NA	NA	NA
904	Gobiiformes	Gobiidae	Rhinogobius	NA	ASV_0147	CACCGCGGTTATACGAGAGGCCCAAGTTGACAAACGCCGGCATAAAATGTGGCTATATACAGTATTGCACTAAAGCTAAACATCTTCAAAGCTGTTATACGCACCCGAAGACAGGAGGCCCCTCCACGAAAGTGGCTTTAAACAACATTAGCCCACGAAAGCTAGGGAA	368	368	177	NA	NA	NA
905	Gobiiformes	Gobiidae	Rhinogobius	NA	ASV_0153	CACCGCGGTTATACGAGAGGCCCAAGTTGATAAACGCCGGCGTAAAATGTGGCTATATACAGTATTGCACTAAAGCTAAACATCTTCAAAGCTGTTATACGCACCCGAAGACAGGAGGCCCCTCCACGAAAGTGGCTTTAAACAACATTAGCCCACGAAAGCTAGGGAA	1596	1596	157	NA	NA	NA
906	Gobiiformes	Gobiidae	Rhinogobius	NA	ASV_0169	CACCGCGGTTATACGAGAGGCCCAAGTTGACAAACGCCGGCGTAAAATGTGGCTATATACAGTATTGCACTAAAGCTAAACATCTTCAAAGCTGTTATACACACCCGAAGACAGGAGGCCCCTCCACGAAAGTGGCTTTAAACAACATTAGCCCACGAAAGCTAGGGAA	622	622	131	NA	NA	NA
907	Gobiiformes	Gobiidae	Rhinogobius	NA	ASV_0170	CACCGCGGTTATACGAGAGGCCCAAGTTGACAAACGCCGGCGTAAAATGTGGCTATATACAGTATTGCACTAAAGCTAAACATCTTCAAAGCTGTTATACGCACCCGAAGACAGGAGGCCCCCCCACGAAAGTGGCTTTAAACAACATTAGCCCACGAAAGCTAGGGAA	219	NA	131	NA	NA	NA
908	Gobiiformes	Gobiidae	Rhinogobius	NA	ASV_0176	CACCGCGGTTATACGAGAGGCCCAAGTTGACAAACGCCGGCGTAAAATGTGGCTATATACAGTATTGCACTAAAGCTAAACATCTTCAAAGCTGTTATACGCACCCGAAGATAGGAGGCCCCTCCACGAAAGTGGCTTTAAACAACATTAGCCCACGAAAGCTAGGGAA	58	NA	118	NA	NA	NA
909	Gobiiformes	Gobiidae	Rhinogobius	NA	ASV_0184	CACCGCGGTTATACGAGAGGCCCAAGTTGACAAACGCCGGCGTAAAATGTGGCTATATACAGTATTGCACTAAAGCTAAACATCTTCAAAGCTGTTATACGCACCCGAAGACGGGAGGCCCCTCCACGAAAGTGGCTTTAAACAACATTAGCCCACGAAAGCTAGGGAA	185	NA	112	NA	NA	NA
910	Gobiiformes	Gobiidae	Rhinogobius	NA	ASV_0190	CACCGCGGTTATACGAGAGGCCCAAGTTGACAAACGCCGGCGTAAAATGTGGCTATATACAGTATTGCACTAAAGCTAAACATCTTCAAAGCTGTTATACGCACTCGAAGACAGGAGGCCCCTCCACGAAAGTGGCTTTAAACAACATTAGCCCACGAAAGCTAGGGAA	103	NA	106	NA	NA	NA
911	Gobiiformes	Gobiidae	Rhinogobius	NA	ASV_0193	CACCGCGGTTATACGAGAGGCCCAAGTTGACAAACGCCGGCGTAAAATGTGGCTATATACAGTATTGCACTAAAGCTAAACATCTTCAAAGCTGTTATACGCACCAGAAGACAGGAGGCCCCTCCACGAAAGTGGCTTTAAACAACATTAGCCCACGAAAGCTAGGGAA	130	NA	102	NA	15	NA
912	Gobiiformes	Gobiidae	Rhinogobius	NA	ASV_0201	CACCGCGGTTATACGAGAGGCCCAAGTTGACAAACGCCGGCGTAAAATGTGGCTATATACAGTATTGCACTAAAGCTAAACATCTTCAAAGCTGTTATACGCACCCAAAGACAGGAGGCCCCTCCACGAAAGTGGCTTTAAACAACATTAGCCCACGAAAGCTAGGGAA	160	NA	91	NA	NA	NA
913	Gobiiformes	Gobiidae	Rhinogobius	NA	ASV_0207	CACCGCTGTTATACGAGAGGCCCAAGTTGACAAACGCCGGCGTAAAATGTGGCTATATACAGTATTGCACTAAAGCTAAACATCTTCAAAGCTGTTATACGCACCCGAAGACAGGAGGCCCCTCCACGAAAGTGGCTTTAAACAACATTAGCCCACGAAAGCTAGGGAA	108	NA	80	NA	NA	NA
914	Gobiiformes	Gobiidae	Rhinogobius	NA	ASV_0209	CACCGCGGTTATACGAGAGGCCCAAGTTGACAAACGCCGGCGTAAAATGTGGCTATATACAGTATTGCACTAAAGCTAAACATCTTCAAAGCTGTTATACGCACCCGAAGACAGGGGGCCCCTCCACGAAAGTGGCTTTAAACAACATTAGCCCACGAAAGCTAGGGAA	259	NA	80	NA	NA	NA
915	Gobiiformes	Gobiidae	Rhinogobius	NA	ASV_0222	CACCGCGGTTATACGAGAGGCCCAAGTTGACAAACGCCGGCGTAAAATGTGGCTATATACAGTATTGCACTAAAGCTAAACATCTTCAAAGCTGTTATACGCACCCGAAGACAGGAGGGCCCTCCACGAAAGTGGCTTTAAACAACATTAGCCCACGAAAGCTAGGGAA	93	NA	62	NA	NA	NA
916	Gobiiformes	Gobiidae	Rhinogobius	NA	ASV_0238	CACCGCGGTTATATGAGAGGCCCAAGTTGACAAACGCCGGCGTAAAATGTGGCTATATACAGTATTGCACTAAAGCTAAACATCTTCAAAGCTGTTATACGCACCCGAAGACAGGAGGCCCCTCCACGAAAGTGGCTTTAAACAACATTAGCCCACGAAAGCTAGGGAA	258	NA	51	NA	NA	NA
917	Gobiiformes	Gobiidae	Rhinogobius	NA	ASV_0256	CACCGCGGTTATACGAGAGGCCCAAGTTGACAAACGCCGGCGTAAAATGTGGCTATATACAGTATTGCACTAAAGCTAAACATCTTCAAAGCTGTCATACGCACCCGAAGACAGGAGGCCCCTCCACGAAAGTGACTTTAAACAACATTAGCCCACGAAAGCTAGGGAA	34	NA	37	NA	31	NA
918	Gobiiformes	Gobiidae	Rhinogobius	NA	ASV_0265	CACCGCGGTTATACGAGAGGCCCAAGTTGATGAACGCCGGCGTAAAATGTGGCTATATACAGTATTGCACTAAAGCTAAACATCTTCAAAGCTGTTATATGCACCCGAAGACAGGAGGCCCCTCCACGAAAGTGGCTTTAAACAACATTAGCCCACGAAAGCTAGGGAA	20	NA	30	NA	23	NA
919	Gobiiformes	Gobiidae	Rhinogobius	NA	ASV_0283	CACCGCGGTTATACGAGAGGCCCAAGTTGACAAGCGCCGGCGTAAAATGTGGCTATATACAGTATTGCACTAAAGCTAAACATCTTCAAAGCTGTTATACGCACCCGAAGACAGGAGGCCCCTCCACGAAAGTGGCTTTAAACAACATTAGCCCACGAAAGCTAGGGAA	7278	7278	NA	NA	6711	6711
920	Gobiiformes	Gobiidae	Rhinogobius	NA	ASV_0288	CACCGCGGTTATACGAGAGGCCCAAGTTGACAAACGCCGGCGTAAAATGTGGCTATATACAGTATTGCACTAAAGCTAAACATCTTCAAAGCTGTTATACGCACCCGAAGACAGGAGGCCCCTCCACGAAAGTGGCTTTAAACAACATTAGCCCACGAAAGCTAGGAAA	NA	NA	NA	NA	711	NA
921	Gobiiformes	Gobiidae	Rhinogobius	NA	ASV_0289	CACCGCGGTTATACGAGAGGCCCAAGTTGACAAACGCCGGCGTAAAATGTGGCTATATACAGTATTGCACTAAAGCTAAACATCTTCAAAGCTGTTATACGCACCCGAAGACAGGAGGCCCCTCCACGAAAGTGGCTTTAAACAACATTAGCCCACGAAAGCTAGGGGA	NA	NA	NA	NA	598	NA
922	Gobiiformes	Gobiidae	Rhinogobius	NA	ASV_0299	CACCGCGGTTATACGAGGGGCCCAAGTTGACAAGCGCCGGCGTAAAATGTGGCTATATACAGTATTACACTAAAGCTAAACATCTTCAAAGCTGTTATACGCACCCGAAGACAGGAGGCCCCCCCACGAAAGTGGCTTTAAACAACATTAGCCCACGGAAGCTAGGAAA	291	291	NA	NA	245	NA
923	Gobiiformes	Gobiidae	Rhinogobius	NA	ASV_0311	CACCGCGGTTATACGAGAGGCCCAAGTTGACAAACGCCGGCGTAAAATGTGGCTATATACAGTATTGCACTAAAGCTAAACATCTTCAAAGCTGTTATACGCACCCGAAGACAGGAGGCCCCTCCACGAAAGTGGCTTTAAACAACATTAGCCCACGAAAGCTGAGAAA	NA	NA	NA	NA	102	NA
924	Gobiiformes	Gobiidae	Rhinogobius	NA	ASV_0329	CACCGCGGTTATACGAGAGGCCCAAGTTGACAAGCGCCGGCGTAAAATGTGGCTATATACAGTATTACACTAAAGCTAAACATCTTCAAAGCTGTTATACGCACCCGAAGACAGGAGGCCCCTCCACGAAAGTGGCTTTAAACAACATTAGCCCACGAAAGCTAGGAAA	49	NA	NA	NA	44	NA
925	Gobiiformes	Gobiidae	Rhinogobius	NA	ASV_0344	CACCGCGGTTATACGAGAGGCCCAAGTTGACAAGCGCCGGCGTAAAATGTGGCTATATACAGTATTGCACTAAAGCTAAACATCTTCAAAGCTGTCATACGCACCCGAAGACAGGAGGCCCCTCCACGAAAGTGGCTTTAAACAACATTAGCCCACGAAAGCTAGGGAA	55	NA	NA	NA	27	NA
926	Gobiiformes	Gobiidae	Rhinogobius	NA	ASV_0352	CACCGCGGTTATACGAGAGGCCCAAGTTGACAAGCGCCGGCGTAAAATGTGGCTATATACAGTATTACACTAAAGCTAAACATCTTCAAAGCTGTTATACGCACCCGAAGACAGGAGACCCCCCCACGAAAGTGGCTTTAAACAACATTAGCCCACGGAAGCTAGGAAA	38	NA	NA	NA	22	NA
927	Gobiiformes	Gobiidae	Rhinogobius	NA	ASV_0358	CACCGCGGTTATACGAGAGGCCCAAGTTGACAAGCGCCGGCGTAAAATGTGGCTATATACAGTATTGCACTAAAGCTAAACATCTTCAAAGCTGTTATACGCACCCGAAGACAGGAGGCCCCTCCACGAAAGTGGCTTTAAATAACATTAGCCCACGAAAGCTAGGGAA	29	NA	NA	NA	21	NA
928	Gobiiformes	Gobiidae	Rhinogobius	NA	ASV_0364	CACCGCGGTTATACGAGAGGCCCAAGTTGACGAGCGCCGGCGTAAAATGTGGCTATATACAGTATTGCACTAAAGCTAAACATCTTCAAAGCTGTTATACGCACCCGAAGACAGGAGGCCCCTCCACGAAAGTGGCTTTAAACAACATTAGCCCACGAAAGCTAGGGAA	29	NA	NA	NA	19	NA
929	Gobiiformes	Gobiidae	Rhinogobius	NA	ASV_0399	CACCGCGGTTATACGAGAGGCCCAAGTTGACAAACGACGGCGTAAAATGTGGCTATATACAGTATTGCACTAAAGCTAAACATCTTCAAAGCTGTTATACGCACCCGAAGACAGGAGGCCCCTCCACGAAAGTGGCTTTAAACAACGTTAGCCCACGAAAGCTAGGGAA	NA	NA	NA	NA	12	NA
930	Gobiiformes	Gobiidae	Rhinogobius	NA	ASV_0402	CACCGCGGTTAAACGAGAGGCCCAAGTTGATAAACGCCGGCGTAAAATGTGGCTATATACAGTATTGCACTAAAGCTAAACATCTTCAAAGCTGTTATACGCACCCGAAGACAGGAGGCCCCTCCACGAAAGTGGCTTTAAACAACATTAGCCCACGAAAGCTAGGGAA	11	NA	NA	NA	11	NA
931	Gobiiformes	Gobiidae	Rhinogobius	NA	ASV_0406	CACCGCGGTTATACGAGAGGCCCAAGTTGACAAGCGCCGGCGTAAAATGTGGCTATATACAGTATTGCACTAAAGCTAAACATCTTCAAAGCTGTTATACGCACCCGAAGACAGGAGGCCCCTCCACGAAAGTGGCTTTAAACAACATTAGCCCACGAAAGCTAGGAAA	NA	NA	NA	NA	10	NA
932	Gobiiformes	Gobiidae	Rhinogobius	NA	ASV_0410	CACCGCGGTTATACGAGAGGCCCAAGTTGACAAACGCCGGCGTAAAATGTGGCTATATACAGTATTACACTAAAGCTAAACATCTTCAAAGCTGTTATATGCACCCGAAGACAGGAGGCCCCCCCACGAAAGTGGCTTTAAACGACATTAGCCCACGGAAGCTAGGAAA	NA	NA	NA	NA	10	NA
933	Gobiiformes	Gobiidae	Rhinogobius	NA	ASV_0413	CACCGCGGTTATACGAGAGGCCCAAGTTGACAACCGCCGGCGTAAAATGTGGCTATATACAGTATTGCACTAAAGCTAAACATCTTCAAAGCTGTTATACGCACCCGAAGACAGGAGGCCCCTCCACGAAAGTGGCTTTAAACAACATTAGCCCACGAAAGCTAGGGAA	2541	2541	NA	NA	NA	NA
934	Gobiiformes	Gobiidae	Rhinogobius	NA	ASV_0414	CACCGCGGTTATACGAGAGGCCCAAGTTGACAAACGCCGGCGTAAAATGTGGCTATATACAGTATTGCACTAAAGCTAAACATCTTCAAAGCTGTTATACGCACCCGAAGACAGGAGGCCCCTCCACGAAAGTGGCTTTAAACAACATGAGCCCACGAAAGCTAGGGAA	2177	2177	NA	NA	NA	NA
935	Gobiiformes	Gobiidae	Rhinogobius	NA	ASV_0415	CACCGCGGTTATACGAGAGGCCCAAGTTGACAAACGCCGGCGTAAAATGTGGCTATATACAGTATTGCACTAAAGCTAAACATCTTCAAAGCTGTTATACGCACCCGAAGACAGGAGGCCCCTCCACGAAAGTGGCTTTAAACAACATTAGCCCACGAAAGCTAGG	1857	1857	NA	NA	NA	NA
936	Gobiiformes	Gobiidae	Rhinogobius	NA	ASV_0425	CACCGCGGTTATACGAGAGGCCCAAGTTGACAAACGCCGGCGTAAAATGTGGCTATATACAGTATTGCACTAAAGCTAAACATCTTCAAAGCTGTTATACGCACCCGAAGACAGGAGGCCCCTCCACGAAAGTGGCTTTAAACAACATTAGCCCACGAAAGCTAGGG	658	658	NA	NA	NA	NA
937	Gobiiformes	Gobiidae	Rhinogobius	NA	ASV_0429	CACCGCGGTTATACGAGAGGCCCAAGTTGACAAACGCCGGCGTAAAATGTGGCTATATACAGTATTACACTAAAGCTAAACATCTTCAAAGCTGTTATACGCACCCGAAGACAGGAGGCCCCTCCACGAAAGTGGCTTTAAACAACATTAGCCCACGAAAGCTAGGGAA	586	586	NA	NA	NA	NA
938	Gobiiformes	Gobiidae	Rhinogobius	NA	ASV_0430	CACCGCGGTTATACGAGAGGCCCAAGTTGACAAACGCCGGCGTAAAATGTGGCTATATACAGTATTGCACTAAAGCTAAACATCTTCAAAGCTGTTATACGCACCCGAAGACAGGAGGCCCCTCCACGAAAGGGGCTTTAAACAACATTAGCCCACGAAAGCTAGGGAA	538	538	NA	NA	NA	NA
939	Gobiiformes	Gobiidae	Rhinogobius	NA	ASV_0432	CACCGCGGTTATACGAGAGGCCCAAGTTGACAAACGCCGGCGTAAAATGTGGCTATATACAGTATTGCACTAAAGCTAAACATCTTCAAAGCTGTTATATGCACCCGAAGACAGGAGGCCCCTCCACGAAAGTGGCTTTAAACAACATTAGCCCACGAAAGCTAGGGAA	454	454	NA	NA	NA	NA
940	Gobiiformes	Gobiidae	Rhinogobius	NA	ASV_0433	CACCGCGGTTATACGAGAGGCCCAAGTTGACAAACGCCGGCGTAAAATGTGGCTATATACAGTATTGCACTAAAGCTAAACATCTTCAAAGCTGTTATACGCACCCGAAGACAGGAGGCCCCTCCACGAAAGTGGCTTTAAACAACATTAGCCCACGAAAGCTAGGGA	429	429	NA	NA	NA	NA
941	Gobiiformes	Gobiidae	Rhinogobius	NA	ASV_0439	CACCGCGGTTATACGAGAGGCCCAAGTTGACAAACGCCGGCGTAAAATGTGGCTATATACAGTATTGCACTAAAGCTAAACATCTTCAAAGCTGTTATACGCACCCGAAGACAGGAGGCCCCTCCACGAAAGTTGCTTTAAACAACATTAGCCCACGAAAGCTAGGGAA	348	348	NA	NA	NA	NA
942	Gobiiformes	Gobiidae	Rhinogobius	NA	ASV_0450	CACCGCGGTTATACGAGAGGCCCAAGTTGACAAACACCGGCGTAAAATGTGGCTATATACAGTATTGCACTAAAGCTAAACATCTTCAAAGCTGTTATACGCACCCGAAGACAGGAGGCCCCTCCACGAAAGTGGCTTTAAACAACATTAGCCCACGAAAGCTAGGGAA	290	290	NA	NA	NA	NA
943	Gobiiformes	Gobiidae	Rhinogobius	NA	ASV_0451	CACCGCGGTTATACGAGAGGTCCAAGTTGACAAACGCCGGCGTAAAATGTGGCTATATACAGTATTGCACTAAAGCTAAACATCTTCAAAGCTGTTATACGCACCCGAAGACAGGAGGCCCCTCCACGAAAGTGGCTTTAAACAACATTAGCCCACGAAAGCTAGGGAA	290	290	NA	NA	NA	NA
944	Gobiiformes	Gobiidae	Rhinogobius	NA	ASV_0453	CACCGCGGTTATACGAGAGGCCCAAGTTGACAAACGCCGGTGTAAAATGTGGCTATATACAGTATTGCACTAAAGCTAAACATCTTCAAAGCTGTTATACGCACCCGAAGACAGGAGGCCCCTCCACGAAAGTGGCTTTAAACAACATTAGCCCACGAAAGCTAGGGAA	281	281	NA	NA	NA	NA
945	Gobiiformes	Gobiidae	Rhinogobius	NA	ASV_0455	CACCGCGGTTATACGAGAGGCCCAAGTTGACAAACGCCGGCGTAAAATGTGGCTATATACAGTATTGCACTAAAGCTAAACATCTTCAAAGCTGTTATACGCACCCGAAGACAGGAGGCCCCTCCACGAAATTGGCTTTAAACAACATTAGCCCACGAAAGCTAGGGAA	264	NA	NA	NA	NA	NA
946	Gobiiformes	Gobiidae	Rhinogobius	NA	ASV_0456	CACCGCGGTTATACGAGAGGCCCAAGTTGACAAACGACGGCGTAAAATGTGGCTATATACAGTATTGCACTAAAGCTAAACATCTTCAAAGCTGTTATACGCACCCGAAGACAGGAGGCCCCTCCACGAAAGTGGCTTTAAACAACATTAGCCCACGAAAGCTAGGGAA	259	NA	NA	NA	NA	NA
947	Gobiiformes	Gobiidae	Rhinogobius	NA	ASV_0457	CACCGCGGTTATACGAGAGGCCCACGTTGACAAACGCCGGCGTAAAATGTGGCTATATACAGTATTGCACTAAAGCTAAACATCTTCAAAGCTGTTATACGCACCCGAAGACAGGAGGCCCCTCCACGAAAGTGGCTTTAAACAACATTAGCCCACGAAAGCTAGGGAA	248	NA	NA	NA	NA	NA
948	Gobiiformes	Gobiidae	Rhinogobius	NA	ASV_0461	CACCGCGGTTATACGAGAGGCCCAAGTTGACAAAAGCCGGCGTAAAATGTGGCTATATACAGTATTGCACTAAAGCTAAACATCTTCAAAGCTGTTATACGCACCCGAAGACAGGAGGCCCCTCCACGAAAGTGGCTTTAAACAACATTAGCCCACGAAAGCTAGGGAA	228	NA	NA	NA	NA	NA
949	Gobiiformes	Gobiidae	Rhinogobius	NA	ASV_0469	CACCGCGGTTATACGAGAGGCCCAAGTTGACAAACGCCGGCGTAAAATGTGGCTATATACAGTATTACACTAAAGCTAAACATCTTCAAAGCTGTTATACGCACCCGAAGACAGGAGGCCCCCCCACGAAAGTGGCTTTAAACAACATTAGCCCACGAAAGCTAGGAAA	202	NA	NA	NA	NA	NA
950	Gobiiformes	Gobiidae	Rhinogobius	NA	ASV_0472	CACCGCGGTTATACGAGAGGTCCAAGTTGACAAACGCCGGCGTAAAATGTGGCTATATACAGTATTGCACTAAAGCTAAACATCTTCAAAGCTGTTATACGCACCCGAAGACAGGAGGCCCCTCCACGAAAGTGGCTTTAAACAACATTAGCCCACGAAAGCTAGG	196	NA	NA	NA	NA	NA
951	Gobiiformes	Gobiidae	Rhinogobius	NA	ASV_0474	CACCGCGGTTATACGAGAGGCCCAAGTTGACAAACGCCGGCGTAAAATGTGGCTATATACAGTATTGCACTAAAGCTAAACATCTTCAAAGCTGTTATACGCACCCGAAGACAGGAGGCCCCTCCACGAAAGTGGCTTTAAACAACATTAGTCCACGAAAGCTAGGGAA	186	NA	NA	NA	NA	NA
952	Gobiiformes	Gobiidae	Rhinogobius	NA	ASV_0488	CACCGCGGTTAAACGAGAGGCCCAAGTTGACAAACGCCGGCGTAAAATGTGGCTATATACAGTATTGCACTAAAGCTAAACATCTTCAAAGCTGTTATACGCACCCGAAGACAGGAGGCCCCTCCACGAAAGTGGCTTTAAACAACATTAGCCCACGAAAGCTAGGGAA	163	NA	NA	NA	NA	NA
953	Gobiiformes	Gobiidae	Rhinogobius	NA	ASV_0498	CACCGCGGTTATACGAGAGGCCCAAGTTGACAAACGCCGGCGTAAAATGTGGCTATATACAGTATTGCACTAAAGCTAAACATCTTCAAAGCTGTTATACGCACCCAGAAGACAGGAGGCCCCTCCACGAAAGTGGCTTTAAACAACATTAGCCCACGAAAGCTAGGGAA	156	NA	NA	NA	NA	NA
954	Gobiiformes	Gobiidae	Rhinogobius	NA	ASV_0508	CACCGCGGTTATACGAGAGGCCCAAGTTGACAAATGCCGGCGTAAAATGTGGCTATATACAGTATTGCACTAAAGCTAAACATCTTCAAAGCTGTTATACGCACCCGAAGACAGGAGGCCCCTCCACGAAAGTGGCTTTAAACAACATTAGCCCACGAAAGCTAGGGAA	145	NA	NA	NA	NA	NA
955	Gobiiformes	Gobiidae	Rhinogobius	NA	ASV_0511	CACCGCGGTTATACGAGAGGCCCAAGTTGACAAACGCCGGCGTAAAATGTGGCTATATACAGTATTGTACTAAAGCTAAACATCTTCAAAGCTGTTATACGCACCCGAAGACAGGAGGCCCCTCCACGAAAGTGGCTTTAAACAACATTAGCCCACGAAAGCTAGGGAA	144	NA	NA	NA	NA	NA
956	Gobiiformes	Gobiidae	Rhinogobius	NA	ASV_0516	CACCGCGGTTATACGAGAGGCCAAAGTTGACAAACGCCGGCGTAAAATGTGGCTATATACAGTATTGCACTAAAGCTAAACATCTTCAAAGCTGTTATACGCACCCGAAGACAGGAGGCCCCTCCACGAAAGTGGCTTTAAACAACATTAGCCCACGAAAGCTAGGGAA	138	NA	NA	NA	NA	NA
957	Gobiiformes	Gobiidae	Rhinogobius	NA	ASV_0526	CACCGCGGTTATACGAGAGGCCCAAGTTGACAAACGCCGGCGTAAAATGTGGCTATATACAGTATTGCACTAAAGCTAAACATCTTCAAAGCTGTTATACGCACCCGAAGACAGGAGGCCCCTCCGCGAAAGTGGCTTTAAACAACATTAGCCCACGAAAGCTAGGGAA	130	NA	NA	NA	NA	NA
958	Gobiiformes	Gobiidae	Rhinogobius	NA	ASV_0528	CACCGCGGTTATACGAGAGACCCAAGTTGACAAACGCCGGCGTAAAATGTGGCTATATACAGTATTGCACTAAAGCTAAACATCTTCAAAGCTGTTATACGCACCCGAAGACAGGAGGCCCCTCCACGAAAGTGGCTTTAAACAACATTAGCCCACGAAAGCTAGGGAA	129	NA	NA	NA	NA	NA
959	Gobiiformes	Gobiidae	Rhinogobius	NA	ASV_0530	CACCGCGGTTATACGAGGGGCCCAAGTTGACAAACGCCGGCGTAAAATGTGGCTATATACAGTATTACACTAAAGCTAAACATCTTCAAAGCTGTTATACGCACCCGAAGACAGGAGGCCCCCCCACGAAAGTGGCTTTAAACAACATGAGCCCACGGAAGCTAGGAAA	128	NA	NA	NA	NA	NA
960	Gobiiformes	Gobiidae	Rhinogobius	NA	ASV_0536	CACCGCGGTTATACGAGAGGCCCAAGTTGACAAACGCCGGCGTAAAATGTGGCTATATACAGTATTGCACTAAAGCTAAACATCTTCAAAGCTGTTATACGCTCCCGAAGACAGGAGGCCCCTCCACGAAAGTGGCTTTAAACAACATTAGCCCACGAAAGCTAGGGAA	120	NA	NA	NA	NA	NA
961	Gobiiformes	Gobiidae	Rhinogobius	NA	ASV_0544	CACCGCGGTTATACGAGAGGCCCAAGTTGACAAACGCCGGCGTAAAATGTGGCTATATACAGTATTGCACTAAAGCTAAACATCTTCAAAGCTGTTATACGCACCCGAAGACAGGAGGCCCCTCCACGAAAGTGGCTTTAAACAACATTAGCCCACGAAAGCTATGGAA	115	NA	NA	NA	NA	NA
962	Gobiiformes	Gobiidae	Rhinogobius	NA	ASV_0549	CACCGCGGTTATACGAGGGGCCCAAGTTGACAACCGCCGGCGTAAAATGTGGCTATATACAGTATTACACTAAAGCTAAACATCTTCAAAGCTGTTATACGCACCCGAAGACAGGAGGCCCCCCCACGAAAGTGGCTTTAAACAACATTAGCCCACGGAAGCTAGGAAA	112	NA	NA	NA	NA	NA
963	Gobiiformes	Gobiidae	Rhinogobius	NA	ASV_0554	CACCGCGGTTATACGAGGGGCCCAAGTTGACAAACGCCGGCGTAAAATGTGGCTATATACAGTATTACACTAAAGCTAAACATCTTCAAAGCTGTTATACGCACCCGAAGACAGGAGGCCCCCCACGAAAGTGGCTTTAAACAACATTAGCCCACGGAAGCTAGGAAA	109	NA	NA	NA	NA	NA
964	Gobiiformes	Gobiidae	Rhinogobius	NA	ASV_0560	CACCGCGGTTATACGAGAGGCCCCAGTTGACAAACGCCGGCGTAAAATGTGGCTATATACAGTATTGCACTAAAGCTAAACATCTTCAAAGCTGTTATACGCACCCGAAGACAGGAGGCCCCTCCACGAAAGTGGCTTTAAACAACATTAGCCCACGAAAGCTAGGGAA	106	NA	NA	NA	NA	NA
965	Gobiiformes	Gobiidae	Rhinogobius	NA	ASV_0565	CACCGCGGTTATACGAGAGGCCCAAGTTGACAAACGCCGGCGTAAAATGTGGCTATATACAGTATTGCACTAAAGCTAAACATCTTCAAAGCTGTTATACGCACCCGAGGACAGGAGGCCCCTCCACGAAAGTGGCTTTAAACAACATTAGCCCACGAAAGCTAGGGAA	103	NA	NA	NA	NA	NA
966	Gobiiformes	Gobiidae	Rhinogobius	NA	ASV_0576	CACCGCGGTTATACGAGAGGCCCAAGTTGACAAACGCCGGCGTAAAATGTGGCTATATACAGTATTGCACTAAAGCTAAACATCTTCAAAGCTGTTATACGCACCCGAAGACAGGAGGCCCCTCCACGAAAGTGGCTTTAAACAACATTAGCCCACGAAAGCT	98	NA	NA	NA	NA	NA
967	Gobiiformes	Gobiidae	Rhinogobius	NA	ASV_0584	CACCGCGGTTATACGAGAGGCCCAAGTTGACAAACGCTGGCGTAAAATGTGGCTATATACAGTATTGCACTAAAGCTAAACATCTTCAAAGCTGTTATACGCACCCGAAGACAGGAGGCCCCTCCACGAAAGTGGCTTTAAACAACATTAGCCCACGAAAGCTAGGGAA	94	NA	NA	NA	NA	NA
968	Gobiiformes	Gobiidae	Rhinogobius	NA	ASV_0589	CACCGCGGTTATACGAGAGGCCCAAGTTGACAAACGCCGGCGTAAAATGTGGCTATATACAGTATTGAACTAAAGCTAAACATCTTCAAAGCTGTTATACGCACCCGAAGACAGGAGGCCCCTCCACGAAAGTGGCTTTAAACAACATTAGCCCACGAAAGCTAGGGAA	92	NA	NA	NA	NA	NA
969	Gobiiformes	Gobiidae	Rhinogobius	NA	ASV_0591	CACCGCGGTTATACGAGAGGCCCAAGTTGACAAACGCCGGCGTAAAATGTGGCTATATACAGTATTGCACTAAAGCTAAACATCTTCAAAGCTGTTATACGCACCCGAAGACAGGAGGCCCCTCCACGAAAGTGGCTTTAAACAACATTAGCCCATGAAAGCTAGGGAA	90	NA	NA	NA	NA	NA
970	Gobiiformes	Gobiidae	Rhinogobius	NA	ASV_0604	CACCGCGGTTATAAGAGAGGCCCAAGTTGACAAACGCCGGCGTAAAATGTGGCTATATACAGTATTGCACTAAAGCTAAACATCTTCAAAGCTGTTATACGCACCCGAAGACAGGAGGCCCCTCCACGAAAGTGGCTTTAAACAACATTAGCCCACGAAAGCTAGGGAA	86	NA	NA	NA	NA	NA
971	Gobiiformes	Gobiidae	Rhinogobius	NA	ASV_0618	CACCGCGGTTATACGAGAGGCCCAAGTTGACAAACGCCGGCGTAAAATGTGGCTATATACAGTATTGCACTAAAGCTAAACATCTTCAAAGCTGTTATACGCACCCGAAGACAGGAGGCCCCTCCACGAAAGTGTCTTTAAACAACATTAGCCCACGAAAGCTAGGGAA	80	NA	NA	NA	NA	NA
972	Gobiiformes	Gobiidae	Rhinogobius	NA	ASV_0625	CACCGCGGTTATACGAGAGGCCCAAGTTGACAAACGCCGGCGTAAAATGTGGCTATATACAGTATTGCACTAAAGCTAAACATCTTCAAAACTGTTATACGCACCCGAAGACAGGAGGCCCCTCCACGAAAGTGGCTTTAAACAACATTAGCCCACGAAAGCTAGGGAA	77	NA	NA	NA	NA	NA
973	Gobiiformes	Gobiidae	Rhinogobius	NA	ASV_0652	CACCGCGGTTATACGAGAGGCCCAAGTTGACAAACGCAGGCGTAAAATGTGGCTATATACAGTATTGCACTAAAGCTAAACATCTTCAAAGCTGTTATACGCACCCGAAGACAGGAGGCCCCTCCACGAAAGTGGCTTTAAACAACATTAGCCCACGAAAGCTAGGGAA	67	NA	NA	NA	NA	NA
974	Gobiiformes	Gobiidae	Rhinogobius	NA	ASV_0669	CACCGCGGTTATACGAGGGGCCCAAGTTGACAAACGCCGGCGTAAAATGTGGCTATATACAGTATTACACTAAAGCTAAACATCTTCAAAGCTGTTATACGCACCCGAAGACAGGAGGCCCCCCCCACGAAAGTGGCTTTAAACAACATTAGCCCACGGAAGCTAGGAAA	62	NA	NA	NA	NA	NA
975	Gobiiformes	Gobiidae	Rhinogobius	NA	ASV_0696	CACCGCGGTTATACGAGAGGCCCAAGTTGACAAGCGCCGGCGTAAAATGTGGCTATATACAGTATTACACTAAAGCTAAACATCTTCAAAGCTGTTATACGCACCCGAAGACAGGAGGCCCCCCCCACGAAAGTGGCTTTAAACAACATTAGCCCACGGAAGCTAGGAAA	55	NA	NA	NA	NA	NA
976	Gobiiformes	Gobiidae	Rhinogobius	NA	ASV_0699	CACCGCGGTTATACGAGAGGCCCAAGTTGACAAACGCCGGCGTAAAATGTGGCTATATACAGTATTGCACTAAAGCTAAACATCTTCAAAGCTGTTATACGCACACGAAGACAGGAGGCCCCTCCACGAAAGTGGCTTTAAACAACATTAGCCCACGAAAGCTAGGGAA	54	NA	NA	NA	NA	NA
977	Gobiiformes	Gobiidae	Rhinogobius	NA	ASV_0703	CACCGCGGTTATACGAGAGGCCCAAGTTGACAAACGCCGGCGTAAAATGTGGCTATATACAGTATTGCACTAAAGCTAAACATCTTCAAAGCTGTTATACGCACCCGAAGACAGGAGGCCCCTCCACGAAAGTGGCTTTAAACAACAATAGCCCACGAAAGCTAGGGAA	53	NA	NA	NA	NA	NA
978	Gobiiformes	Gobiidae	Rhinogobius	NA	ASV_0720	CACCGCGGTTATACGAGAGGCCCAAGTTGACAAACGCCGGCGTAAATGTGGCTATATACAGTATTGCACTAAAGCTAAACATCTTCAAAGCTGTTATACGCACCCGAAGACAGGAGGCCCCTCCACGAAAGTGGCTTTAAACAACATTAGCCCACGAAAGCTAGGGAA	50	NA	NA	NA	NA	NA
979	Gobiiformes	Gobiidae	Rhinogobius	NA	ASV_0724	CACCGCGGTTATACGAGAGGCCCAAGTTGACAAACGCCGGCGTAAAATGTGGCTATATACAGTATTGCACTAAAGCTAAACATCTTCAAAGCTGTTATACGCACCCGAAGACAGGAGGCCCCTCCACGAAAGTGGCTTTAAACAACACTAGCCCACGAAAGCTAGGGAA	49	NA	NA	NA	NA	NA
980	Gobiiformes	Gobiidae	Rhinogobius	NA	ASV_0734	CACCGCGGTTATACGAGAGGCCCAAGTTGACAAACGCCGACGTAAAATGTGGCTATATACAGTATTGCACTAAAGCTAAACATCTTCAAAGCTGTTATACGCACCCGAAGACAGGAGGCCCCTCCACGAAAGTGGCTTTAAACAACATTAGCCCACGAAAGCTAGGGAA	47	NA	NA	NA	NA	NA
981	Gobiiformes	Gobiidae	Rhinogobius	NA	ASV_0739	CACCGCGGTTATACGAGAGGCCCAAGTTGACAAGCGCCGGCGTAAAATGTGGCTATATACAGTATTGCACTAAAGCTAAACATCTTCAAAGCTGTTATACGCACCCGAAGACAGGAGGCCCCTCCACGAAAGTGGCTTTAAACAACATTAGCCCACGAAAGCTAGG	46	NA	NA	NA	NA	NA
982	Gobiiformes	Gobiidae	Rhinogobius	NA	ASV_0771	CACCGCGGTTATACGAGAGGCCCAAGTTGACAAACGCCAGCGTAAAATGTGGCTATATACAGTATTGCACTAAAGCTAAACATCTTCAAAGCTGTTATACGCACCCGAAGACAGGAGGCCCCTCCACGAAAGTGGCTTTAAACAACATTAGCCCACGAAAGCTAGGGAA	41	NA	NA	NA	NA	NA
983	Gobiiformes	Gobiidae	Rhinogobius	NA	ASV_0775	CACCGCGGTTATACGAGAGGCCCAAGTTGACAAACGCCGGCGTAAAATGTGGCTATATACAGTATTACACTAAAGCTAAACATCTTCAAAGCTGTTATACGCACCCGAAGACAGGAGGCCCCCCCCCACGAAAGTGGCTTTAAACAACATTAGCCCACGGAAGCTAGGAAA	41	NA	NA	NA	NA	NA
984	Gobiiformes	Gobiidae	Rhinogobius	NA	ASV_0785	CACCGCGGTTATACGAGAGGCCCAAGTTGACAAACGCCGGCGTAAAATGTGGCTATATACAGTATTGCACTAAAGCTAAACATCTTCAAAGCTGTTATACGCACCCGAAGACAGGAGGCCCCTCCACGAGAGTGGCTTTAAACAACATTAGCCCACGAAAGCTAGGGAA	40	NA	NA	NA	NA	NA
985	Gobiiformes	Gobiidae	Rhinogobius	NA	ASV_0801	CACCGCGGTTATACGAGAGGCCCAAGTTGACAAACGCCGGCGTAAAATGTGGCTATATACAGTATTGCACTAAAGCTAAACATCTTCAAAGCTGTTATACGCACCCGAAGACAGGAGGCCCCTCCACGAAAGTGGCTTTAAACAACATTAGCCCACGACAGCTAGGGAA	37	NA	NA	NA	NA	NA
986	Gobiiformes	Gobiidae	Rhinogobius	NA	ASV_0807	CACCGCGGTTATACGAGAGGCCCAAGTTGACAAACGCCGGCGTAAAATGTGGCTATATACAGTATTGCACTAAAGCTAAACATCTTCAAAGCTGTTATACGCACCCGAAGACAGGAGGCCCCTCCACGAAAGTGGCTTTAAACAACATTAGCCCACGAAAGCGAGGGAA	36	NA	NA	NA	NA	NA
987	Gobiiformes	Gobiidae	Rhinogobius	NA	ASV_0817	CACCGCGGTTATACGAGGGGCCCAAGTTGATAAACGCCGGCGTAAAATGTGGCTATATACAGTATTACACTAAAGCTAAACATCTTCAAAGCTGTTATACGCACCCGAAGACAGGAGGCCCCCCCACGAAAGTGGCTTTAAACAACATTAGCCCACGGAAGCTAGGAAA	35	NA	NA	NA	NA	NA
988	Gobiiformes	Gobiidae	Rhinogobius	NA	ASV_0818	CACCGCGGTTAAACGAGAGGCCCTAGTTGACAAACGCCGGCGTAAAATGTGGCTATATACAGTATTGCACTAAAGCTAAACATCTTCAAAGCTGTTATACGCACCCGAAGACAGGAGGCCCCTCCACGAAAGTGGCTTTAAACAACATTAGCCCACGAAAGCTAGGGAA	35	NA	NA	NA	NA	NA
989	Gobiiformes	Gobiidae	Rhinogobius	NA	ASV_0834	CACCGCGGTTATACGAGGGGCCCAAGTTGACAAACGCCGGCGTAAAATGTGGCTATATACAGTATTACACTAAAGCTAAACATCTTCAAAGCTGTTATACGCACCCGAAGACAGGAGGCCCCCCCACGAAAGTTGCTTTAAACAACATTAGCCCACGGAAGCTAGGAAA	33	NA	NA	NA	NA	NA
990	Gobiiformes	Gobiidae	Rhinogobius	NA	ASV_0835	CACCGCGGTTATACGAGCGGCCCAAGTTGACAAACGCCGGCGTAAAATGTGGCTATATACAGTATTGCACTAAAGCTAAACATCTTCAAAGCTGTTATACGCACCCGAAGACAGGAGGCCCCTCCACGAAAGTGGCTTTAAACAACATTAGCCCACGAAAGCTAGGGAA	33	NA	NA	NA	NA	NA
991	Gobiiformes	Gobiidae	Rhinogobius	NA	ASV_0843	CACCGCGGTTATACGAGAGGCCCAAGTTGACAAACGCCGGCGTAAAATGTGGCTATATACAGTATTGCACTAAAGCTAAACATCTTCAAAGCTGTTATACGCACCCGAAGACAGGAGGCCCCTCCACGAAAGTGGCTTTAAACAACATTAGCCTACGAAAGCTAGGGAA	32	NA	NA	NA	NA	NA
992	Gobiiformes	Gobiidae	Rhinogobius	NA	ASV_0850	CACCGCGGTTATACGAGAGGCCCAAGTTGACAAACGCCGGCGTAAAATGTGGCTATATATAGTATTGCACTAAAGCTAAACATCTTCAAAGCTGTTATACGCACCCGAAGACAGGAGGCCCCTCCACGAAAGTGGCTTTAAACAACATTAGCCCACGAAAGCTAGGGAA	31	NA	NA	NA	NA	NA
993	Gobiiformes	Gobiidae	Rhinogobius	NA	ASV_0853	CACCGCGGTTATACGAGGGGCCCAAGTTGACAAACGCCGGCGTAAAATGCGGCTATATACAGTATTACACTAAAGCTAAACATCTTCAAAGCTGTTATACGCACCCGAAGACAGGAGGCCCCCCCACGAAAGTGGCTTTAAACAACATTAGCCCACGGAAGCTAGGAAA	31	NA	NA	NA	NA	NA
994	Gobiiformes	Gobiidae	Rhinogobius	NA	ASV_0864	CACCGCGGTTATACGCGAGGCCCAAGTTGACAAACGCCGGCGTAAAATGTGGCTATATACAGTATTGCACTAAAGCTAAACATCTTCAAAGCTGTTATACGCACCCGAAGACAGGAGGCCCCTCCACGAAAGTGGCTTTAAACAACATTAGCCCACGAAAGCTAGGGAA	30	NA	NA	NA	NA	NA
995	Gobiiformes	Gobiidae	Rhinogobius	NA	ASV_0883	CACCGCGGTTATACGAGAGGCCCAAGTTGACAAACGCCGGCGTAAAATGTGGCTATATACAGTATTGCACTAAAGCTAAACATCTTCAAAGCTGTTATACGCACCCGAAGACAGGAGGCACCTCCACGAAAGTGGCTTTAAACAACATTAGCCCACGAAAGCTAGGGAA	28	NA	NA	NA	NA	NA
996	Gobiiformes	Gobiidae	Rhinogobius	NA	ASV_0912	CACCGCGGTTATACGAGAGGCCCAAGTTGACAAACGCCGGCGTAAAATGTGGCTATATACAGTATTGCACTAAAGCTAAACATCTTCAAAGCTGTTATACGCACCCGAAGACAGGAGGCCCCTCCACGAAAGTGGCTTTAACCAACATTAGCCCACGAAAGCTAGGGAA	27	NA	NA	NA	NA	NA
997	Gobiiformes	Gobiidae	Rhinogobius	NA	ASV_0925	CACCGCGGTTATACGAGAGGCCCAAGTTGACAAGCGCCGGCGTAAAATGTGGCTATATACAGTATTGCACTAAAGCTAAACATCTTCAAAGCTGTTATACGCACCCGAAGACAGGAAGCCCCTCCACGAAAGTGGCTTTAAACAACATTAGCCCACGAAAGCTAGGGAA	26	NA	NA	NA	NA	NA
998	Gobiiformes	Gobiidae	Rhinogobius	NA	ASV_0926	CACCGCGGTTATACGAGAGGCCCAAGTTGACAAGCGCCGGCGTAAAATGTGGCTATATACAGTATTGCACTAAAGCTAAACATCTTCAAAGCTGTTATACGCACCCGAAGACAGGAGGCCCCTCCACGAAAGTGGCTTTAAACAACATGAGCCCACGAAAGCTAGGGAA	26	NA	NA	NA	NA	NA
999	Gobiiformes	Gobiidae	Rhinogobius	NA	ASV_0928	CACCGCGGTTATACGAGGGGCCCAAGTTGACAAACGCCGGTGTAAAATGTGGCTATATACAGTATTACACTAAAGCTAAACATCTTCAAAGCTGTTATACGCACCCGAAGACAGGAGGCCCCCCCACGAAAGTGGCTTTAAACAACATTAGCCCACGGAAGCTAGGAAA	26	NA	NA	NA	NA	NA
1000	Gobiiformes	Gobiidae	Rhinogobius	NA	ASV_0929	CACCGCGGTTATACGAGAGGCCCAAGTTGACAAGCGCCGGCGTAAAATGTGGCTATATACAGTATTGCACTAAAGCTAAACATCTTCAAAGCTGTTATACGCACCCGAAGACAGGAGGCCCCTCCACGAAAGTGGCTTTAAACAACATTAGCCCACGAAAGCTAGGG	26	NA	NA	NA	NA	NA
1001	Gobiiformes	Gobiidae	Rhinogobius	NA	ASV_0932	CACCGCGGTTATACGAGAGGCCCAAGTTGGCAAACGCCGGCGTAAAATGTGGCTATATACAGTATTGCACTAAAGCTAAACATCTTCAAAGCTGTTATACGCACCCGAAGACAGGAGGCCCCTCCACGAAAGTGGCTTTAAACAACATTAGCCCACGAAAGCTAGGGAA	26	NA	NA	NA	NA	NA
1002	Gobiiformes	Gobiidae	Rhinogobius	NA	ASV_0936	CACCGCGGTTATACGAGAGGCCCAAGTTGACAAACGCCGGCGTAAAATGTGGCTATATACAGTATTGCACTAAAGCTAAACATCTTCAAAGCTGTTATACGCACCCGAAGACAGGAGGCCCCTCCACGAAAGCGGCTTTAAACAACATTAGCCCACGAAAGCTAGGGAA	26	NA	NA	NA	NA	NA
1003	Gobiiformes	Gobiidae	Rhinogobius	NA	ASV_0968	CACCGCGGTTATACGAGAGGCCCAAGTTGACAAACGCCGGCGTAAAAAGTGGCTATATACAGTATTGCACTAAAGCTAAACATCTTCAAAGCTGTTATACGCACCCGAAGACAGGAGGCCCCTCCACGAAAGTGGCTTTAAACAACATTAGCCCACGAAAGCTAGGGAA	24	NA	NA	NA	NA	NA
1004	Gobiiformes	Gobiidae	Rhinogobius	NA	ASV_1003	CACCGCGGTTAAACGAGAGGCCCCAGTTGACAAACGCCGGCGTAAAATGTGGCTATATACAGTATTGCACTAAAGCTAAACATCTTCAAAGCTGTTATACGCACCCGAAGACAGGAGGCCCCTCCACGAAAGTGGCTTTAAACAACATTAGCCCACGAAAGCTAGGGAA	22	NA	NA	NA	NA	NA
1005	Gobiiformes	Gobiidae	Rhinogobius	NA	ASV_1031	CACCGCGGTTATACGAGAGGCCCAAGTTGACAAACGCCGGCGTAAAATGTGGCTATATACAGTATTGCACTAAAGCTAAACATCTTCAAAGCTATTATACGCACCCGAAGACAGGAGGCCCCTCCACGAAAGTGGCTTTAAACAACATTAGCCCACGAAAGCTAGGGAA	21	NA	NA	NA	NA	NA
1006	Gobiiformes	Gobiidae	Rhinogobius	NA	ASV_1032	CACCGCGGTTATACGAGAGGCCCAAGTTGACAAACGCCGGCGTAAAATGTGGCTATATACCGTATTGCACTAAAGCTAAACATCTTCAAAGCTGTTATACGCACCCGAAGACAGGAGGCCCCTCCACGAAAGTGGCTTTAAACAACATTAGCCCACGAAAGCTAGGGAA	21	NA	NA	NA	NA	NA
1007	Gobiiformes	Gobiidae	Rhinogobius	NA	ASV_1037	CACCGCGGTTATACGAGAGGCCCAAGTTGACAAACGCCGGCGTAAAATGTGGCTATATACAGTATTGCACTAAAGCTAAACATCTTCAAAGCTGTTATACGCACCCGAAGACAGGAGGCCCCTCCACGAAAGTGGCTTTAAACAACATTGGCCCACGAAAGCTAGGGAA	21	NA	NA	NA	NA	NA
1008	Gobiiformes	Gobiidae	Rhinogobius	NA	ASV_1049	CACCGCGGTTATACGAGAGGCCCAAGTTGACAACCGCCGGCGTAAAATGTGGCTATATACAGTATTACACTAAAGCTAAACATCTTCAAAGCTGTTATACGCACCCGAAGACAGGAGGCCCCTCCACGAAAGTGGCTTTAAACAACATTAGCCCACGAAAGCTAGGAAA	21	NA	NA	NA	NA	NA
1009	Gobiiformes	Gobiidae	Rhinogobius	NA	ASV_1052	CACCGCGGTTATACGAGAGGCCCAAGTTGACAAACGCCGGCGTAAAATGTGGCTATATACAGTATTGCACTAAAGCTAAACATCTTCAAAGCTGTTATACGCACCCGAAGACAGGAGGCCCCTCCCCGAAAGTGGCTTTAAACAACATTAGCCCACGAAAGCTAGGGAA	20	NA	NA	NA	NA	NA
1010	Gobiiformes	Gobiidae	Rhinogobius	NA	ASV_1053	CACCGCGGTTATACGAGAGGCCCAAGTTGACAAACGCCGGCGTAAAATGTGGCTATATACAGTATTGCACTAAAGCTAAACATCTTCAAAGCTGTTATACGCGCCCGAAGACAGGAGGCCCCTCCACGAAAGTGGCTTTAAACAACATTAGCCCACGAAAGCTAGGGAA	20	NA	NA	NA	NA	NA
1011	Gobiiformes	Gobiidae	Rhinogobius	NA	ASV_1054	CACCGCGGTTATACGAGAGGCCCAAGTTGACAAACGCCGGCGTAAAATGTGGCTATATACAGTATTGCACTAAAGCTAAACATCTTCAAAGTTGTTATACGCACCCGAAGACAGGAGGCCCCTCCACGAAAGTGGCTTTAAACAACATTAGCCCACGAAAGCTAGGGAA	20	NA	NA	NA	NA	NA
1012	Gobiiformes	Gobiidae	Rhinogobius	NA	ASV_1055	CACCGCGGTTATACGAGAGGCCCAAGTTGACAAACGCCGGCGTAAAATGTGGCTATATACAGTATTTCACTAAAGCTAAACATCTTCAAAGCTGTTATACGCACCCGAAGACAGGAGGCCCCTCCACGAAAGTGGCTTTAAACAACATTAGCCCACGAAAGCTAGGGAA	20	NA	NA	NA	NA	NA
1013	Gobiiformes	Gobiidae	Rhinogobius	NA	ASV_1057	CACCGTGGTTATACGAGAGGCCCAAGTTGACAAACGCCGGCGTAAAATGTGGCTATATACAGTATTGCACTAAAGCTAAACATCTTCAAAGCTGTTATACGCACCCGAAGACAGGAGGCCCCTCCACGAAAGTGGCTTTAAACAACATTAGCCCACGAAAGCTAGGGAA	20	NA	NA	NA	NA	NA
1014	Gobiiformes	Gobiidae	Rhinogobius	NA	ASV_1084	CACCGCGGTTATACGAGAGGCCCAAGTTGACAAACGCCGGCGTAAAATGTGGCTATATACAGTATTGCACTAAAGCTAAACATCTTCAAAGCTGTTATACGCACCCGAAGACAGGAGGCCCCTCCACGAAAGTGGTTTTAAACAACATTAGCCCACGAAAGCTAGGGAA	19	NA	NA	NA	NA	NA
1015	Gobiiformes	Gobiidae	Rhinogobius	NA	ASV_1086	CACCGCGGTTAAACGAGAGGCCCTAGTTGACAAACGCCGGCGTAAAATGTGGCTATATACAGTATTACACTAAAGCTAAACATCTTCAAAGCTGTTATACGCACCCGAAGACAGGAGGCCCCCCCACGAAAGTGGCTTTAAACAACATTAGCCCACGGAAGCTAGGAAA	19	NA	NA	NA	NA	NA
1016	Gobiiformes	Gobiidae	Rhinogobius	NA	ASV_1089	CACCGCGGTTATACGAGGGGCACAAGTTGACAAACGCCGGCGTAAAATGTGGCTATATACAGTATTACACTAAAGCTAAACATCTTCAAAGCTGTTATACGCACCCGAAGACAGGAGGCCCCCCCACGAAAGTGGCTTTAAACAACATTAGCCCACGGAAGCTAGGAAA	19	NA	NA	NA	NA	NA
1017	Gobiiformes	Gobiidae	Rhinogobius	NA	ASV_1090	CACCGCGGTTATACGAGAGGCCTAAGTTGACAAACGCCGGCGTAAAATGTGGCTATATACAGTATTGCACTAAAGCTAAACATCTTCAAAGCTGTTATACGCACCCGAAGACAGGAGGCCCCTCCACGAAAGTGGCTTTAAACAACATTAGCCCACGAAAGCTAGGGAA	19	NA	NA	NA	NA	NA
1018	Gobiiformes	Gobiidae	Rhinogobius	NA	ASV_1108	CACCGCGGTTATGCGAGAGGCCCAAGTTGACAAACGCCGGCGTAAAATGTGGCTATATACAGTATTGCACTAAAGCTAAACATCTTCAAAGCTGTTATACGCACCCGAAGACAGGAGGCCCCTCCACGAAAGTGGCTTTAAACAACATTAGCCCACGAAAGCTAGGGAA	18	NA	NA	NA	NA	NA
1019	Gobiiformes	Gobiidae	Rhinogobius	NA	ASV_1113	CACCGCGGTTATACGAGAGGCCCAAGTTGACAAACGCCGGCGTAAAATGTGGCTATATACAGTATTGCACTAAAGCTAAACATCTTCAAAGCTGTTATACGCACCTGAAGACAGGAGGCCCCTCCACGAAAGTGGCTTTAAACAACATTAGCCCACGAAAGCTAGGGAA	18	NA	NA	NA	NA	NA
1020	Gobiiformes	Gobiidae	Rhinogobius	NA	ASV_1132	CACCGCGGTTATACGAGAGGCCCAAGTTGACAAACGCCGGCGTAAAATGTGGCTATATACAGTATTGCACTAAAGCTAAACATCTTCAAAGCTGTTATACGCACCCGAAGACAGGATGCCCCTCCACGAAAGTGGCTTTAAACAACATTAGCCCACGAAAGCTAGGGAA	17	NA	NA	NA	NA	NA
1021	Gobiiformes	Gobiidae	Rhinogobius	NA	ASV_1136	CACCGCGGTTATACGAGGGGCCCAAGTTGACAAACGCCGGCGTAAAATGTGGCTATATACAGTATTACACTAAAGCTAAACATCTTCAAAGCTGTTATACGCACCCGAAGACAGGAGGCCCCCCCACGAAAGTGGCTTTAAACAACATTAGCCCACGGAAGCGAGGAAA	17	NA	NA	NA	NA	NA
1022	Gobiiformes	Gobiidae	Rhinogobius	NA	ASV_1137	CACCGCGGTTATACGAGGGGCCCAAGTTGACAAACGCCGGCGTAAAATGTGGCTATATACAGTATTACACTAAAGCTAAACATCTTCAAAGCTGTTATACGCACCCGAAGACAGGAGGCCCCCCCACGAAATTGGCTTTAAACAACATTAGCCCACGGAAGCTAGGAAA	17	NA	NA	NA	NA	NA
1023	Gobiiformes	Gobiidae	Rhinogobius	NA	ASV_1139	CACCGCGGTTAAACGAGAGGCCCTAGTTGATAAACGCCGGCGTAAAATGTGGCTATATACAGTATTGCACTAAAGCTAAACATCTTCAAAGCTGTTATACGCACCCGAAGACAGGAGGCCCCTCCACGAAAGTGGCTTTAAACAACATTAGCCCACGAAAGCTAGGGAA	17	NA	NA	NA	NA	NA
1024	Gobiiformes	Gobiidae	Rhinogobius	NA	ASV_1166	CACCGCGGTTATACGAGAGGCCCAAGTTGACAAACGCCGGCGTAAAATGTGGCTATATACAGTATTGCACTAAAGCTAAACATCTTCAAAGCTGTTATACGCACCCGAAGACAGGAGGCCCCTCCACGAAAGTGGCTTTAAACAACATTAGCCCACGAAAGCTGGGGAA	16	NA	NA	NA	NA	NA
1025	Gobiiformes	Gobiidae	Rhinogobius	NA	ASV_1167	CACCGCGGTTATACGAGAGGCCCAAGTTGACAAACGCCGGCGTAAAATGTGGCTATATACAGTATTGCACTAAAGCTAAACATCTTCAAAGCTGTTATACGCACCCGAAGACAGGAGGCCCATCCACGAAAGTGGCTTTAAACAACATTAGCCCACGAAAGCTAGGGAA	16	NA	NA	NA	NA	NA
1026	Gobiiformes	Gobiidae	Rhinogobius	NA	ASV_1198	CACCGCGGTTATACGAGAGGCCCAAGTTGACAAACGCCGGCGTAAAATGTGGCTATATACAGTATTGCACTAAAGCCAAACATCTTCAAAGCTGTTATACGCACCCGAAGACAGGAGGCCCCTCCACGAAAGTGGCTTTAAACAACATTAGCCCACGAAAGCTAGGGAA	15	NA	NA	NA	NA	NA
1027	Gobiiformes	Gobiidae	Rhinogobius	NA	ASV_1220	CACCGCGGTTATACGAGAGGCCCAAGTTGACAAACGCCGGCGTAAAATGTGGCTATATACAGTATTGCACTAAAGCTAAACATCTTCAAAGCTGTTATACGCACCCGAAGACAGGAGGCCCCTCCACGAAAGTGGCTTTAAACACCATTAGCCCACGAAAGCTAGGGAA	14	NA	NA	NA	NA	NA
1028	Gobiiformes	Gobiidae	Rhinogobius	NA	ASV_1221	CACCGCGGTTATACGAGAGGCCCAAGTTGACAAACGCCGGCGTAAAATGTGGCTATATACAGTATTGCACTAAAGCTAAACATCTTCAAAGCTGTTATGCGCACCCGAAGACAGGAGGCCCCTCCACGAAAGTGGCTTTAAACAACATTAGCCCACGAAAGCTAGGGAA	14	NA	NA	NA	NA	NA
1029	Gobiiformes	Gobiidae	Rhinogobius	NA	ASV_1223	CACCGCGGTTATACGAGAGGCCCAAGTTGACAAACGCCGGCGTAAAATGTGGTTATATACAGTATTGCACTAAAGCTAAACATCTTCAAAGCTGTTATACGCACCCGAAGACAGGAGGCCCCTCCACGAAAGTGGCTTTAAACAACATTAGCCCACGAAAGCTAGGGAA	14	NA	NA	NA	NA	NA
1030	Gobiiformes	Gobiidae	Tridentiger	NA	ASV_0043	CACCGCGGTTATACGAGAGGCCCAAGTTGACAAATGCCGGCGTAAAATGTGGTTTATACAGTATTGCACTAAAGCTAAACTTCTTCAAAGCTGTCATACGCACTCGAAGAAAAGAGGACCTTCCACGAAAGTGGCTTTAAATAATATTAACCCACGAAAGCTAGGAAA	2881	2881	2996	2996	2510	2510
1031	Gobiiformes	Gobiidae	Tridentiger	NA	ASV_0317	CACCGCGGTTATACGAGAGGCCCAAGTTGACAAGTGCCGGCGTAAAATGTGGTTTATACAGTATTGCACTAAAGCTAAACTTCTTCAAAGCTGTCATACGCACTCGAAGAAAAGAGGACCTTCCACGAAAGTGGCTTTAAATAATATTAACCCACGAAAGCTAGGAAA	76	NA	NA	NA	65	NA
1032	Gobiiformes	Gobiidae	Tridentiger	NA	ASV_0814	CACCGCGGTTATACGAGAGGCCCAAGTTGACAACTGCCGGCGTAAAATGTGGTTTATACAGTATTGCACTAAAGCTAAACTTCTTCAAAGCTGTCATACGCACTCGAAGAAAAGAGGACCTTCCACGAAAGTGGCTTTAAATAATATTAACCCACGAAAGCTAGGAAA	35	NA	NA	NA	NA	NA
1033	Gobiiformes	Odontobutidae	Odontobutis	Odontobutis obscura	ASV_0012	CACCGCGGTTATACGAGAGACTCAAGCTGATAGACACCGGCGTAAAGAGTGGTTAAAAAACAGTAAAACTAAAGCTAAACACCTTCAAGGCCGTTATACGCAACCGAAGACAGGAGAAACCCCCACGAAAGTGGCTTTAAAACCATTGAACCCACGAAGATTAGGATA	10176	10176	25366	25366	21853	21853
1034	Gobiiformes	Odontobutidae	Odontobutis	Odontobutis obscura	ASV_0090	CACCGCGGTTATACAAGAGACTCAAGCTGATAGACACCGGCGTAAAGAGTGGTTAAAAAACAGTAAAACTAAAGCTAAACACCTTCAAGGCCGTTATACGCAACCGAAGACAGGAGAAACCCCCACGAAAGTGGCTTTAAAACCATTGAACCCACGAAGATTAGGATA	195	NA	560	560	484	NA
1035	Gobiiformes	Odontobutidae	Odontobutis	Odontobutis obscura	ASV_0093	CACCGCGGTTATACGAGAGGCTCAAGCTGATAGACACCGGCGTAAAGAGTGGTTAAAAAACAGTAAAACTAAAGCTAAACACCTTCAAGGCCGTTATACGCAACCGAAGACAGGAGAAACCCCCACGAAAGTGGCTTTAAAACCATTGAACCCACGAAGATTAGGACA	531	531	539	539	449	NA
1036	Gobiiformes	Odontobutidae	Odontobutis	Odontobutis obscura	ASV_0162	CACCGCGGTTATACGAGAGGCTCAAGCTGATAGACACCGGCGTAAAGAGTGGTTAAAAAACAGTAAAACTAAAGCTAAACACCTTCAAGGCCGTTCTACGCAACCGAAGACAGGAGAAACCCCCACGAAAGTGGCTTTAAAACCATTGAACCCACGAAGATTAGGACA	133	NA	136	NA	114	NA
1037	Gobiiformes	Odontobutidae	Odontobutis	Odontobutis obscura	ASV_0180	CACCGCGGTTATACGAGAGACTCGAGCTGATAGACACCGGCGTAAAGAGTGGTTAAAAAACAGTAAAACTAAAGCTAAACACCTTCAAGGCCGTTATACGCAACCGAAGACAGGAGAAACCCCCACGAAAGTGGCTTTAAAACCATTGAACCCACGAAGATTAGGATA	130	NA	114	NA	100	NA
1038	Gobiiformes	Odontobutidae	Odontobutis	Odontobutis obscura	ASV_0195	CACCCCGGTTATACGAGAGACTCAAGCTGATAGACACCGGCGTAAAGAGTGGTTAAAAAACAGTAAAACTAAAGCTAAACACCTTCAAGGCCGTTATACGCAACCGAAGACAGGAGAAACCCCCACGAAAGTGGCTTTAAAACCATTGAACCCACGAAGATTAGGATA	105	NA	102	NA	85	NA
1039	Gobiiformes	Odontobutidae	Odontobutis	Odontobutis obscura	ASV_0234	CACCGCGGTTATACGAGAGACTCAAGCTGATAGACACCGGCGTAAAGAGTGGTTAAAAAACAGTAAAACTAAAGCTAAACACCTTCAAGGCCGTTATACACAACCGAAGACAGGAGAAACCCCCACGAAAGTGGCTTTAAAACCATTGAACCCACGAAGATTAGGATA	88	NA	53	NA	NA	NA
1040	Gobiiformes	Odontobutidae	Odontobutis	Odontobutis obscura	ASV_0242	CACCGCGGTTATACGAGGGGCTCAAGCTGATAGACACCGGCGTAAAGAGTGGTTAAAAAACAGTAAAACTAAAGCTAAACACCTTCAAGGCCGTTATACGCAACCGAAGACAGGAGAAACCCCCACGAAAGTGGCTTTAAAACCATTGAACCCACGAAGATTAGGACA	37	NA	50	NA	42	NA
1041	Gobiiformes	Odontobutidae	Odontobutis	Odontobutis obscura	ASV_0270	CACCGAGGTTATACGAGAGACTCAAGCTGATAGACACCGGCGTAAAGAGTGGTTAAAAAACAGTAAAACTAAAGCTAAACACCTTCAAGGCCGTTATACGCAACCGAAGACAGGAGAAACCCCCACGAAAGTGGCTTTAAAACCATTGAACCCACGAAGATTAGGATA	28	NA	26	NA	23	NA
1042	Gobiiformes	Odontobutidae	Odontobutis	Odontobutis obscura	ASV_0291	CACCGCGGTTATACGAGAGACTCAAGCTGATAGGCACCGGCGTAAAGAGTGGTTAAAAAACAGTAAAACTAAAGCTAAACACCTTCAAGGCCGTTATACGCAACCGAAGACAGGAGAAACCCCCACGAAAGTGGCTTTAAAACCATTGAACCCACGAAGATTAGGATA	643	643	NA	NA	548	NA
1043	Gobiiformes	Odontobutidae	Odontobutis	Odontobutis obscura	ASV_0307	CACCGCGGTTATACGAGAGGCTCAAGCTGATAGACACCGGCGTAAAGAGTGGTTAAAAAACAGTAAAACTAAAGCTAAACACCTTCAAGGCCGTTATACGCAACCGAAGACAGGAGAAACCCCCACGAAAGTGGCTTTAAAACCATTGAACCCACGAAGATTAGGATA	NA	NA	NA	NA	126	NA
1044	Gobiiformes	Odontobutidae	Odontobutis	Odontobutis obscura	ASV_0384	CACCGCGGTTATACAAGAGACTCAAGCTGATAGGCACCGGCGTAAAGAGTGGTTAAAAAACAGTAAAACTAAAGCTAAACACCTTCAAGGCCGTTATACGCAACCGAAGACAGGAGAAACCCCCACGAAAGTGGCTTTAAAACCATTGAACCCACGAAGATTAGGATA	19	NA	NA	NA	14	NA
1045	Gobiiformes	Odontobutidae	Odontobutis	Odontobutis obscura	ASV_0483	CACCGCGGTTATACGAGAGACTCAAGCTGATAGACACCGGCGTAAAGAGTGGTTAAAAAACAGTAAAACTAAAGCTAAACACCTTCAAGGCCGTTATACGCAACCGAAGACAGGAGAAACCCCCACGAAAGTGGCTTTAAAACCATTGAACCCACGAAGACTAGGATA	171	NA	NA	NA	NA	NA
1046	Gobiiformes	Odontobutidae	Odontobutis	Odontobutis obscura	ASV_0490	CACCGCGGTTATACGAGAGACTCAAGCTGATAGCCACCGGCGTAAAGAGTGGTTAAAAAACAGTAAAACTAAAGCTAAACACCTTCAAGGCCGTTATACGCAACCGAAGACAGGAGAAACCCCCACGAAAGTGGCTTTAAAACCATTGAACCCACGAAGATTAGGATA	163	NA	NA	NA	NA	NA
1047	Gobiiformes	Odontobutidae	Odontobutis	Odontobutis obscura	ASV_0513	CACCGCGGTTATACGAGAGGCTCAAGCTGATAGACACCGGCGTAAAGAGTGGTTAAAAAACAGTAAAACTAAAGCTAAACACCTTCAAGGCCGTTATACGCAACCGAAGACAGGAGAAACCCCCACGAAAGTGGCTTTAAAACCATTGAACCCACGAAGATTAGGA	141	NA	NA	NA	NA	NA
1048	Gobiiformes	Odontobutidae	Odontobutis	Odontobutis obscura	ASV_0768	CACCGCGGTTATACGAGAGACTCAAGCTGATAGACAACGGCGTAAAGAGTGGTTAAAAAACAGTAAAACTAAAGCTAAACACCTTCAAGGCCGTTATACGCAACCGAAGACAGGAGAAACCCCCACGAAAGTGGCTTTAAAACCATTGAACCCACGAAGATTAGGATA	42	NA	NA	NA	NA	NA
1049	Gobiiformes	Odontobutidae	Odontobutis	Odontobutis obscura	ASV_0856	CACCGCGGTTATACGAGAGACTCAAGCTGATAGACACCGGCGTAAAGAGTGGTTAAAAAACAGTAAAACTAAAGCTAAACACCTTCAAGGCCGTTATACGCAACCGAAGACAGGAGAAACCCCCACGAAATTGGCTTTAAAACCATTGAACCCACGAAGATTAGGATA	31	NA	NA	NA	NA	NA
1050	Gobiiformes	Odontobutidae	Odontobutis	Odontobutis obscura	ASV_0914	CACCGCGGTTATACGAGAGACTCAAGCTGATAGACACCGGCGTAAAGAGTGGTTAAAAAACAGTAAAACTAAAGCTAAACACCTTCAAGGCCGTTATACGCAACCGAAGACAGGAGAAACCCCCACGAAAGTGGCTTTAAAACCACTGAACCCACGAAGATTAGGATA	27	NA	NA	NA	NA	NA
1051	Gobiiformes	Odontobutidae	Odontobutis	Odontobutis obscura	ASV_0915	CACCGCGGTTATACGAGAGACTCAAGCTGATAGACACCGGCGTAAAGAGTGGTTAAAAAACAGTAAAACTAAAGCTAAACACCTTCAAGGCCGTTATACGCAACCGAAGACAGGAGAAACCCCCACGAAAGTTGCTTTAAAACCATTGAACCCACGAAGATTAGGATA	27	NA	NA	NA	NA	NA
1052	Gobiiformes	Odontobutidae	Odontobutis	Odontobutis obscura	ASV_0994	CACCGCGGTTAAACGAGAGACTCAAGCTGATAGACACCGGCGTAAAGAGTGGTTAAAAAACAGTAAAACTAAAGCTAAACACCTTCAAGGCCGTTATACGCAACCGAAGACAGGAGAAACCCCCACGAAAGTGGCTTTAAAACCATTGAACCCACGAAGATTAGGATA	23	NA	NA	NA	NA	NA
1053	Gobiiformes	Odontobutidae	Odontobutis	Odontobutis obscura	ASV_0995	CACCGCGGTTATACGAGAGACTCAAGCTGATAGACACCGGCGTAAAGAGTGGTTAAAAAACAGTAAAACTAAAGCTAAACACCTTCAAGGCCGTTATACGCAACCGAAGACAGGAGAAACCCCCACGAAAGTGGCTTTAAAACCATTGACCCCACGAAGATTAGGATA	23	NA	NA	NA	NA	NA
1054	Gobiiformes	Odontobutidae	Odontobutis	Odontobutis obscura	ASV_1070	CACCGCGGTTATACGAGAGACTCAAGCTGATAGACACCGGCGTAAAGAGTGGTTAAAAAACAGTAAAACTAAAGCTAAACACCTTCAAGGCCGTTATACGCAACCGAAGACAGGAGAAACCCCTACGAAAGTGGCTTTAAAACCATTGAACCCACGAAGATTAGGATA	20	NA	NA	NA	NA	NA
1055	Gobiiformes	Odontobutidae	Odontobutis	Odontobutis obscura	ASV_1111	CACCGCGGTTATACGAGAGGCTCAAGCTGATAGGCACCGGCGTAAAGAGTGGTTAAAAAACAGTAAAACTAAAGCTAAACACCTTCAAGGCCGTTATACGCAACCGAAGACAGGAGAAACCCCCACGAAAGTGGCTTTAAAACCATTGAACCCACGAAGATTAGGACA	18	NA	NA	NA	NA	NA
1056	Gobiiformes	Odontobutidae	Odontobutis	Odontobutis obscura	ASV_1145	CACCGCGGTTATACGAGAGACTCAAGCTGATAGACACCGGCGTAAAGAGTGGTTAAAAAACAGTAAAACTAAAGCTAAACACCTTCAAGGCCGTTATATGCAACCGAAGACAGGAGAAACCCCCACGAAAGTGGCTTTAAAACCATTGAACCCACGAAGATTAGGATA	17	NA	NA	NA	NA	NA
1057	Gobiiformes	Odontobutidae	Odontobutis	Odontobutis obscura	ASV_1177	CACCGCGGTTATATGAGAGACTCAAGCTGATAGACACCGGCGTAAAGAGTGGTTAAAAAACAGTAAAACTAAAGCTAAACACCTTCAAGGCCGTTATACGCAACCGAAGACAGGAGAAACCCCCACGAAAGTGGCTTTAAAACCATTGAACCCACGAAGATTAGGATA	16	NA	NA	NA	NA	NA
1058	Gobiiformes	Odontobutidae	Odontobutis	Odontobutis obscura	ASV_1203	CACCGCGGTTATACGAGAGACTCAAGCTGATAGACACCGGCGTAAAGAGTGGTTAAAAAACAGTAAAACTAAAGCTAAACACCTTCAAGGCCGTTATACGCAACCGAAGACAGGAGAAACCCCCACGAAAGTGGCTTTAAAACCATTGAACCCACGAAGATTAGGAT	15	NA	NA	NA	NA	NA
1059	Gobiiformes	Odontobutidae	Odontobutis	Odontobutis obscura	ASV_1235	CACCGCGGTTATACGAGAGACTCAAGCTGATAGACACCGGCGTAAAGAGTGGTTAAAAAACAGTAAAACTAAAGCTAAACACCTTCAAGGTCGTTATACGCAACCGAAGACAGGAGAAACCCCCACGAAAGTGGCTTTAAAACCATTGAACCCACGAAGATTAGGATA	14	NA	NA	NA	NA	NA
1060	Gobiiformes	Odontobutidae	Odontobutis	Odontobutis obscura	ASV_1245	CACCGCGGTTATACGAGAGACTCAAGCTGATAGACACCGGCGTAAAGAGTGGTTAAAAAACAGTAAAACTAAAGCTAAACACCTTCAAGGCCATTATACGCAACCGAAGACAGGAGAAACCCCCACGAAAGTGGCTTTAAAACCATTGAACCCACGAAGATTAGGATA	13	NA	NA	NA	NA	NA
1061	Gobiiformes	Odontobutidae	Odontobutis	Odontobutis obscura	ASV_1259	CACCGCGGTTATACGAGAGACTCAAGCTGATAGACACCGGCGTAAAGAGTGGTTAAAAAACAGTAAAACTAAAGCTAAACACCTTCAAGGCCGTCATACGCAACCGAAGACAGGAGAAACCCCCACGAAAGTGGCTTTAAAACCATTGAACCCACGAAGATTAGGATA	12	NA	NA	NA	NA	NA
1062	Gobiiformes	Odontobutidae	Odontobutis	Odontobutis obscura	ASV_1260	CACTGCGGTTATACGAGAGACTCAAGCTGATAGACACCGGCGTAAAGAGTGGTTAAAAAACAGTAAAACTAAAGCTAAACACCTTCAAGGCCGTTATACGCAACCGAAGACAGGAGAAACCCCCACGAAAGTGGCTTTAAAACCATTGAACCCACGAAGATTAGGATA	12	NA	NA	NA	NA	NA
1063	Gobiiformes	Odontobutidae	Odontobutis	Odontobutis obscura	ASV_1268	CACCGCGGTTATACGAGAGACTCAAGCTGATAGACACTGGCGTAAAGAGTGGTTAAAAAACAGTAAAACTAAAGCTAAACACCTTCAAGGCCGTTATACGCAACCGAAGACAGGAGAAACCCCCACGAAAGTGGCTTTAAAACCATTGAACCCACGAAGATTAGGATA	11	NA	NA	NA	NA	NA
1064	Osmeriformes	Plecoglossidae	Plecoglossus	Plecoglossus altivelis	ASV_0032	CACCGCGGTTATACGAGTGGCCCAAGTTGAAAGTTACCGGCGTAAAGAGTGGTTAGGGAAACAAAAAACTAAAGCCGAACACCCTCCAGGCCGTTATACGCTTCTGAGGGCACGAAGCTCCACTACGAAAGTGGCTTTAACACACCTGAACCCACGACAACTAAGATA	6240	6240	6256	6256	5215	5215
1065	Osmeriformes	Plecoglossidae	Plecoglossus	Plecoglossus altivelis	ASV_0118	CACCGCGGTTATACGAGTGGCCCAAGTTGAAAGTTACCGGCGTAAAGAGTGGTTAGGGAAACGAAAAACTAAAGCCGAACACCCTCCAGGCCGTTATACGCTTCTGAGGGCACGAAGCTCCACTACGAAAGTGGCTTTAACACACCTGAACCCACGACAACTAAGATA	338	338	280	NA	297	NA
1066	Osmeriformes	Plecoglossidae	Plecoglossus	Plecoglossus altivelis	ASV_0156	CACCGCGGTTATACGAGTGGCCCAAGTTGAAAGTTACCGGCGTAAAGAGTGGTTAGGGAAACAAAAAACTAAAGCCAAACACCCTCCAGGCCGTTATACGCTTCTGAGGGCACGAAGCTCCACTACGAAAGTGGCTTTAACACACCTGAACCCACGACAACTAAGATA	148	NA	150	NA	130	NA
1067	Osmeriformes	Plecoglossidae	Plecoglossus	Plecoglossus altivelis	ASV_0194	CACCGCGGTTATACGAGTGGCCCAAGTTGAAAGTTACCGGCGTAAAGAGTGGTTAGGGAAACAAAAAACTAAAGCCGAACACCCTCCAGGCCGTTATACGCTTCTAAGGGCACGAAGCTCCACTACGAAAGTGGCTTTAACACACCTGAACCCACGACAACTAAGATA	102	NA	102	NA	86	NA
1068	Osmeriformes	Plecoglossidae	Plecoglossus	Plecoglossus altivelis	ASV_0204	CACCGCGGTTATACGAGTGGCCCAAGTTGAAAGTTACCGGCGTAAAGAGTGGTTAGGGAAACAAAAGACTAAAGCCGAACACCCTCCAGGCCGTTATACGCTTCTGAGGGCACGAAGCTCCACTACGAAAGTGGCTTTAACACACCTGAACCCACGACAACTAAGATA	40	NA	83	NA	72	NA
1069	Osmeriformes	Plecoglossidae	Plecoglossus	Plecoglossus altivelis	ASV_0212	CACCGCGGTTATACGAGTGACCCAAGTTGAAAGTTACCGGCGTAAAGAGTGGTTAGGGAAACAAAAAACTAAAGCCGAACACCCTCCAGGCCGTTATACGCTTCTGAGGGCACGAAGCTCCACTACGAAAGTGGCTTTAACACACCTGAACCCACGACAACTAAGATA	76	NA	74	NA	64	NA
1070	Osmeriformes	Plecoglossidae	Plecoglossus	Plecoglossus altivelis	ASV_0370	CACCGCGGTTATACGAGTGGCCCAAGTTGAAAGTTACCGGCGTAAAGAGTGGTTAGGGGAACAAAAAACTAAAGCCGAACACCCTCCAGGCCGTTATACGCTTCTGAGGGCACGAAGCTCCACTACGAAAGTGGCTTTAACACACCTGAACCCACGACAACTAAGATA	14	NA	NA	NA	17	NA
1071	Pempheriformes	Lateolabracidae	Lateolabrax	Lateolabrax japonicus	ASV_0241	CACCGCGGTTATACGAGAGGCCCAAGTTGATAGTCACCGGCGTAAAGGGTGGTTAGGATAAAATTAAAGACTAAAGCCGAACACCTTCAAGGCTGTTATACGCACCCGAAAGTAAGAAGCTCAATCACGAAAGTGGCTTTACTCCTTCCGAATCCACGAAAACTAGGACA	49	NA	50	NA	38	NA
1072	Perciformes	Cottidae	Cottus	Cottus pollux	ASV_0024	CACCGCGGTTATACGAGAGGCCCGAGTTGACAAACACCGGCGTAAAGCGTGGTTAAGTTAAAAATCATACTAAAGCCAAACATCTTCAAGACTGTTATACGTAACCGAAGACAGGAAGTTCAACCACGAAAGTCGCTTTATCTGATCTGAATCCACGAAAGCTAAGGAA	9371	9371	11573	11573	10033	10033
1073	Perciformes	Cottidae	Cottus	Cottus pollux	ASV_0054	CACCGCGGTTATACGAGAGGCCCGAGTTGACAAACACCGGCGTAAAGCGTGGTTAAGTTAAAAATCGTACTAAAGCCAAACATCTTCAAGACTGTCATACGTAACCGAAGACAGGAAGTTCAACCACGAAAGTTGCTTTATCTGATCTGAATCCACGAAAGCTAAGGAA	1840	1840	1909	1909	1633	1633
1074	Perciformes	Cottidae	Cottus	Cottus pollux	ASV_0078	CACCGCGGTTATACGAGAGGCCCGAGTTGACAAACGCCGGCGTAAAGCGTGGTTAAGTTAAAAATCGTACTAAAGCCAAACATCTTCAAGACTGTTATACGTAACCGAAGACAGGAAGTTCAACCACGAAAGTCGCTTTATCTGATCTGAATCCACGAAAGCTAAGAAA	NA	NA	886	886	758	NA
1075	Perciformes	Cottidae	Cottus	Cottus pollux	ASV_0083	CACCGCGGTTATACGAGAGGCCCGAGTTGACAAACACCGGCGTAAAGCGTGGTTAAGTTAAAAATCGTACTAAAGCCAAACATCTTCAAGACTGTTATACGTAACCGAAGACAGGAAGTTCAACCACGAAAGTCGCTTTATCTGATCTGAATCCACGAAAGCTAAGGAA	740	740	764	764	652	NA
1076	Perciformes	Cottidae	Cottus	Cottus pollux	ASV_0103	CACCGCGGTTATACGAGAGGCCCGAGTTGACAAACGCCGGCGTAAAGCGTGGTTAAGTTAAAAATCGTACTAAAGCCAAACATCTTCAAGACTGTTATACGTAACCGAAGACAGGAAGTTCAACCACGAAAGTCGCTTTATCTGATCTGAATCCACGAAAGCTAAGGAA	380	380	406	NA	331	NA
1077	Perciformes	Cottidae	Cottus	Cottus pollux	ASV_0148	CACCGCGGTTATACGAGAGGCCCGAGTTGACAAACACCGGCGTAAAGCGTGGTTAAGTTAAAAATCGTACTAAAGCCAAACATCTTCAAGACTGTCATACGTAACCGAAGACAGGAAGTTCAACCACGAAAGTCGCTTTATCTGATCTGAATCCACGAAAGCTAAGGAA	174	NA	177	NA	146	NA
1078	Perciformes	Cottidae	Cottus	Cottus pollux	ASV_0179	CACCGCGATTATACGAGAGGCCCGAGTTGACAAACACCGGCGTAAAGCGTGGTTAAGTTAAAAATCATACTAAAGCCAAACATCTTCAAGACTGTTATACGTAACCGAAGACAGGAAGTTCAACCACGAAAGTCGCTTTATCTGATCTGAATCCACGAAAGCTAAGGAA	121	NA	115	NA	101	NA
1079	Perciformes	Cottidae	Cottus	Cottus pollux	ASV_0206	CACCGCGGTTATACGAGAGGCCCGAGTTGACAAACACCGGCGTAAAGCGTGGTTAGTTTAAAAATCGTACTAAAGCCAAACATCTTCAAGACTGTTATACGTAACCGAAGACAGGAAGTTCAACCACGAAAGTCGCTTTATCTGATCTGAATCCACGAAAGCTAAGGAA	80	NA	80	NA	61	NA
1080	Perciformes	Cottidae	Cottus	Cottus pollux	ASV_0298	CACCGCGGTTATACGAGAGGCCCGAGTTGACAAGCACCGGCGTAAAGCGTGGTTAAGTTAAAAATCATACTAAAGCCAAACATCTTCAAGACTGTTATACGTAACCGAAGACAGGAAGTTCAACCACGAAAGTCGCTTTATCTGATCTGAATCCACGAAAGCTAAGGAA	341	341	NA	NA	261	NA
1081	Perciformes	Cottidae	Cottus	Cottus pollux	ASV_0348	CACCGCGGTTATACGAGAGGCCCGAGTTGACAAGCACCGGCGTAAAGCGTGGTTAAGTTAAAAATCGTACTAAAGCCAAACATCTTCAAGACTGTTATACGTAACCGAAGACAGGAAGTTCAACCACGAAAGTCGCTTTATCTGATCTGAATCCACGAAAGCTAAGGAA	23	NA	NA	NA	23	NA
1082	Perciformes	Cottidae	Cottus	Cottus pollux	ASV_0421	CACCGCGGTTATACGAGAGGCCCGAGTTGACAAACGCCGGCGTAAAGCGTGGTTAAGTTAAAAATCGTACTAAAGCCAAACATCTTCAAGACTGTTATACGTAACCGAAGACAGGAAGTTCAACCACGAAAGTCGCTTTATCTGATCTGAATCCACGAAAGCTAAG	847	847	NA	NA	NA	NA
1083	Perciformes	Cottidae	Cottus	Cottus pollux	ASV_0505	CACCGCGGTTATACGAGAGGCCCGAGTTGACAAACACCGGCGTAAAGCGTGGTAAGTTAAAAATCATACTAAAGCCAAACATCTTCAAGACTGTTATACGTAACCGAAGACAGGAAGTTCAACCACGAAAGTCGCTTTATCTGATCTGAATCCACGAAAGCTAAGGAA	151	NA	NA	NA	NA	NA
1084	Perciformes	Cottidae	Cottus	Cottus pollux	ASV_0837	CACCGCGGTTATACGAGAGGCCCGAGTTGACAACCACCGGCGTAAAGCGTGGTTAAGTTAAAAATCATACTAAAGCCAAACATCTTCAAGACTGTTATACGTAACCGAAGACAGGAAGTTCAACCACGAAAGTCGCTTTATCTGATCTGAATCCACGAAAGCTAAGGAA	33	NA	NA	NA	NA	NA
1085	Perciformes	Cottidae	Cottus	Cottus reinii	ASV_0050	CACCGCGGTTATACGAGAGGCCCAAGTTGACAAACACCGGCGTAAAGCGTGGTTAAGTTAAAAATCGTACTAAAGCCAAACATCTTCAAGACTGTTATACGTAACCGAAGACAGGAAGTTCTCCCACGAAAGTCGCTTTATCTAGTCTGAACCCACGAAAGCTAAGGAA	1272	1272	2127	2127	1793	1793
1086	Perciformes	Cottidae	Cottus	Cottus reinii	ASV_0228	CACCGCGGTTATACGAGAGGCCCAAGTTGACAAACACCGGCGTAAAGCGTGGTTAAGTTAAAAATCGTACTAAAGCCAAACATCTTCAAGACTGTTATACGTAACCGAAGACAGGAAGTTCTCCCACGAAAGTCGCTTTATCTAGTCTGAACCAACGAAAGCTAAGGAA	46	NA	55	NA	51	NA
1087	Perciformes	Cottidae	Cottus	Cottus reinii	ASV_0279	CACCGCGGTTATACGAGAGGCCCAAGTTGACAAACACCGGCGTAAAGCGTGGTTAAGTTAAAAATCGTACTAAAGCCAAACATCTTCAAGACTGTTATACGTAACCGAAGACAGGAAGTTCTCCCACGAAAGTCGCTTTATCTAGTCTGAACCCACGAAAGCTAAGAAA	NA	NA	11	NA	NA	NA
1088	Perciformes	Cottidae	Cottus	Cottus reinii	ASV_0334	CACCGCGGTTATACGAGAGGCCCAAGTTGACAAGCACCGGCGTAAAGCGTGGTTAAGTTAAAAATCGTACTAAAGCCAAACATCTTCAAGACTGTTATACGTAACCGAAGACAGGAAGTTCTCCCACGAAAGTCGCTTTATCTAGTCTGAACCCACGAAAGCTAAGGAA	45	NA	NA	NA	35	NA
1089	Perciformes	Cottidae	NA	NA	ASV_0326	CACCGCGGTTATACGAGAGGCCCGAGTTGACAAGCACCGGCGTAAAGCGTGGTTAAGTTAAAAATCGTACTAAAGCCAAACATCTTCAAGACTGTCATACGTAACCGAAGACAGGAAGTTCAACCACGAAAGTTGCTTTATCTGATCTGAATCCACGAAAGCTAAGGAA	64	NA	NA	NA	46	NA
1090	Perciformes	Cottidae	NA	NA	ASV_0350	CACCGCGGTTATACGAGAGGCCCGAGTTGACAAGCGCCGGCGTAAAGCGTGGTTAAGTTAAAAATCGTACTAAAGCCAAACATCTTCAAGACTGTTATACGTAACCGAAGACAGGAAGTTCAACCACGAAAGTCGCTTTATCTGATCTGAATCCACGAAAGCTAAGAAA	NA	NA	NA	NA	23	NA
1091	Perciformes	Cottidae	NA	NA	ASV_0770	CACCGCGGTTATACGAGAGGCCCGAGTTGACAAGCGCCGGCGTAAAGCGTGGTTAAGTTAAAAATCGTACTAAAGCCAAACATCTTCAAGACTGTTATACGTAACCGAAGACAGGAAGTTCAACCACGAAAGTCGCTTTATCTGATCTGAATCCACGAAAGCTAAG	42	NA	NA	NA	NA	NA
1092	Perciformes	Gasterosteidae	Gasterosteus	Gasterosteus aculeatus	ASV_0094	CACCGCGGTTATACGAGAGGCCCAAGTTGATGAATTCCGGCGTAAAGAGTGGTTAAGCTAAAATTAAAACTAAAGCCGAACGCCCCCAAAGCTGTTATACGCATCCGGAGGTGAGAAGTTCAACCACGAAGGTGGCTTTATTTAACCTGAACCCACGAAAGCTACGGCA	234	NA	538	538	462	NA
1093	Pleuronectiformes	Paralichthyidae	Paralichthys	Paralichthys olivaceus	ASV_0186	CACCGCGGTTATACGAGAGGCCCGAGTTGACAGACAGCGGCGTAAAGGGTGGTTAGGGGGTTGACCAAACTAAGGCCGAACGCTCCCAAAGCTGTTATAAGCACCCGGGAGTATGAAACCCAATTACGAAAGTAGCCTTATTCACCCTGAACCCACGAAAGCTAAGGAA	108	NA	108	NA	86	NA
1094	Salmoniformes	Salmonidae	Oncorhynchus	Oncorhynchus clarkii	ASV_0895	CACCGCGGTTATACGAGAGGCCCTAGTTGATAACTACCGGCGTAAAGAGTGGTTATGGAAAAATATTTAATAAAGCCGAACACCCCCTCAGCCGTCATACGCACCTGGGAGCACGAAGACCTACTGCGAAAGCAGCTTTAACTATACCTGACCCCACGACAGCTAAGAAA	28	NA	NA	NA	NA	NA
1095	Salmoniformes	Salmonidae	Oncorhynchus	Oncorhynchus keta	ASV_0226	CACCGCGGTTATACGAGAGGCCCTAGTTGATAACTGCCGGCGTAAAGAGTGGTTATGGAAAATATTTAATAAAGCCGAACACCCCCTCAGCCGTCATACGCACCTGGGAGCACGAAGACCTACCGCGAAAGCAGCTTTAATTATGCCTGACCCCACGACAGCTAAGAAA	32	NA	57	NA	42	NA
1096	Salmoniformes	Salmonidae	Oncorhynchus	Oncorhynchus masou	ASV_0026	CACCGCGGTTATACGAGAGGCCCTAGTTGATAACTACCGGCGTAAAGAGTGGTTATGGAAGATACTTGATAAAGCCGAACACTCCCTCAGCCGTCATACGCACCTGGAAGCACGAAGACCTACTGCGAAAGCAGCTTTAATTATGCCTGACCCCACGACAGCTAAGAAA	9253	9253	9174	9174	7905	7905
1097	Salmoniformes	Salmonidae	Oncorhynchus	Oncorhynchus masou	ASV_0034	CACCGCGGTTATACGAGAGGCCCTAGTTGATAACTACCGGCGTAAAGAGTGGTTATGGAAAATACTTGATAAAGCCGAACACTCCCTCAGCCGTCATACGCACCTGGAAGCACGAAGACCTACTGCGAAAGCAGCTTTAATTATGCCTGACCCCACGACAGCTAAGAAA	5726	5726	5764	5764	4949	4949
1098	Salmoniformes	Salmonidae	Oncorhynchus	Oncorhynchus masou	ASV_0167	CACCGCGATTATACGAGAGGCCCTAGTTGATAACTACCGGCGTAAAGAGTGGTTATGGAAAATACTTGATAAAGCCGAACACTCCCTCAGCCGTCATACGCACCTGGAAGCACGAAGACCTACTGCGAAAGCAGCTTTAATTATGCCTGACCCCACGACAGCTAAGAAA	137	NA	132	NA	118	NA
1099	Salmoniformes	Salmonidae	Oncorhynchus	Oncorhynchus masou	ASV_0249	CACCGCGGTTATACGAGAGGCCCTAGTTGATAACTACCGGCTTAAAGAGTGGTTATGGAAAATACTTGATAAAGCCGAACACTCCCTCAGCCGTCATACGCACCTGGAAGCACGAAGACCTACTGCGAAAGCAGCTTTAATTATGCCTGACCCCACGACAGCTAAGAAA	63	NA	46	NA	NA	NA
1100	Salmoniformes	Salmonidae	Oncorhynchus	Oncorhynchus masou	ASV_0280	CACCGCGGTTATACGAGAGGCCCTAGTTGATAACTACCGGCGTAAAGAGTGGTTATGGAAAATACTTGATAAAACCGAACACTCCCTCAGCCGTCATACGCACCTGGAAGCACGAAGACCTACTGCGAAAGCAGCTTTAATTATGCCTGACCCCACGACAGCTAAGAAA	NA	NA	11	NA	NA	NA
1101	Salmoniformes	Salmonidae	Oncorhynchus	Oncorhynchus mykiss	ASV_0754	CACCGCGGTTATACGAGAGGCCCTAGTTGATAACTACCGGCGTAAAGAGTGGTTATGGAAAATATTTAATAAAGCCGAACACCCCCTCAGCCGTCATACGCACCTGGGAGCACGAAGACCTACTGCGAAAGCAGCTTTAACTATGCCTGACCCCACGACAGCTAAGAAA	44	NA	NA	NA	NA	NA
1102	Salmoniformes	Salmonidae	Oncorhynchus	Oncorhynchus mykiss	ASV_1178	CACCGCGGTTATACGAGAGACCCTAGTTGATAACTACCGGCGTAAAGAGTGGTTATGGAAAAATATTTAATAAAGCCGAACACCCCCTCAGCCGTCATACGCACCTGGGAGCACGAAGACCTACTGCGAAAGCAGCTTTAACTATGCCTGACCCCACGACAGCTAAGAAA	16	NA	NA	NA	NA	NA
1103	Salmoniformes	Salmonidae	Oncorhynchus	Oncorhynchus sp. BIWA-MASU	ASV_0065	CACCGCGGTTATACGAGAGACCCTAGTTGATAACTACCGGCGTAAAGAGTGGTTATGGAAAATACTTGATAAAGCCGAACACTCCCTCAGCCGTCATACGCACCTGGAAGCACGAAGACCTACTGCGAAAGCAGCTTTAATTATGCCTGACCCCACGACAGCTAAGAAA	625	625	1273	1273	1102	1102
1104	Salmoniformes	Salmonidae	Oncorhynchus	NA	ASV_0008	CACCGCGGTTATACGAGAGGCCCTAGTTGATAACTACCGGCGTAAAGAGTGGTTATGGAAAAATATTTAATAAAGCCGAACACCCCCTCAGCCGTCATACGCACCTGGGAGCACGAAGACCTACTGCGAAAGCAGCTTTAACTATGCCTGACCCCACGACAGCTAAGAAA	31623	31623	33772	33772	28620	28620
1105	Salmoniformes	Salmonidae	Oncorhynchus	NA	ASV_0230	CACCGCGGTTATACGAGAGGCCCTAGTTGATAACTACCGGCGTAAAGAGTGGTTATGGAAAAATATTTAATAAAGCCGAACACCCCCTCAGCCGTCATACGCACCTGGGAGCACGAAGACCTACTGCGAAAGCAGCTTTAACTATGCCTGACACCACGACAGCTAAGAAA	67	NA	55	NA	NA	NA
1106	Salmoniformes	Salmonidae	Oncorhynchus	NA	ASV_0452	CACCGCGGTTATACGAGAGGCCCTAGTTGATAACTACCGGCGTAAAGAGTGGTTATGGAAAAAATATTTAATAAAGCCGAACACCCCCTCAGCCGTCATACGCACCTGGGAGCACGAAGACCTACTGCGAAAGCAGCTTTAACTATGCCTGACCCCACGACAGCTAAGAAA	288	288	NA	NA	NA	NA
1107	Salmoniformes	Salmonidae	Oncorhynchus	NA	ASV_0499	CACCGCGGTTATACGAGAGGCCCTAGTTGATAACTACCGGCGTAAAGAGTGGTTATGGAAAAATATTTAATAAAGCCGAACACCCCCTCAGCCGTCATACGCACCTGGGAGCACGAAGACCTACGGCGAAAGCAGCTTTAACTATGCCTGACCCCACGACAGCTAAGAAA	156	NA	NA	NA	NA	NA
1108	Salmoniformes	Salmonidae	Oncorhynchus	NA	ASV_0595	CACCGCGGTTATACGAGAGGCCCTAGTTGATAACTACCGGCGTAAAGAGTGGTTATGGAAAAATATTTAATAAAGCCGAACACCCCCTCAGCCGTCATACGCACCTGGGAGCACGAAGACCTACTGCGAAAGCAGCTTTAACTATGCCTGACCCCACGACAGCTAAGAA	89	NA	NA	NA	NA	NA
1109	Salmoniformes	Salmonidae	Oncorhynchus	NA	ASV_0614	CACCGCGGTTATACGAGAGGCCCTAGTTGATAACTACCGGCGTAAAGAGTGGTTATGGAAAAATATTTAATAAAGCCGAACACCCCCTCAGCCGTCATACGCACCTGGGAGCACGAAGACCTACTGAGAAAGCAGCTTTAACTATGCCTGACCCCACGACAGCTAAGAAA	81	NA	NA	NA	NA	NA
1110	Salmoniformes	Salmonidae	Oncorhynchus	NA	ASV_0621	CACCGCGGTTATACGAGAGGCCCTAGTTGATAACTAACGGCGTAAAGAGTGGTTATGGAAAAATATTTAATAAAGCCGAACACCCCCTCAGCCGTCATACGCACCTGGGAGCACGAAGACCTACTGCGAAAGCAGCTTTAACTATGCCTGACCCCACGACAGCTAAGAAA	79	NA	NA	NA	NA	NA
1111	Salmoniformes	Salmonidae	Oncorhynchus	NA	ASV_0634	CACCGCGGTTATACGAGAGGCCCTAGTTGATAACTACCGGCGTAAAGAGTGGTTATGGAAAAATATTTAATAAAGCCGAACACCCCCTCAGCCGTCATACGCACCTGGGAGCACGAAGACCTACTGCGAAAGCAGCTTTAACTATGTCTGACCCCACGACAGCTAAGAAA	74	NA	NA	NA	NA	NA
1112	Salmoniformes	Salmonidae	Oncorhynchus	NA	ASV_0642	CACCGCGGTTATACGAGAGGCCCTAGTTGATAACTACCGGCGTAAAGAGTGGTTATGGAAAAATATTTAATAAAGCCGAACACCCCCTCAGCCGTCATACACACCTGGGAGCACGAAGACCTACTGCGAAAGCAGCTTTAACTATGCCTGACCCCACGACAGCTAAGAAA	70	NA	NA	NA	NA	NA
1113	Salmoniformes	Salmonidae	Oncorhynchus	NA	ASV_0654	CACCGCGGTTATACGAGAGGCCCTAGTTGATAACTACCGGCGTAAAGAGGGGTTATGGAAAAATATTTAATAAAGCCGAACACCCCCTCAGCCGTCATACGCACCTGGGAGCACGAAGACCTACTGCGAAAGCAGCTTTAACTATGCCTGACCCCACGACAGCTAAGAAA	67	NA	NA	NA	NA	NA
1114	Salmoniformes	Salmonidae	Oncorhynchus	NA	ASV_0660	CACCGCGGTTATACGAGAGGCCCTAGTTGATAACTACCGGCGTAAAGAGTGGTTATGGAAAAATATTTAATAAAGCCGAACACCCCCTCAGCCGTCATACGCGCCTGGGAGCACGAAGACCTACTGCGAAAGCAGCTTTAACTATGCCTGACCCCACGACAGCTAAGAAA	64	NA	NA	NA	NA	NA
1115	Salmoniformes	Salmonidae	Oncorhynchus	NA	ASV_0671	CACCGCGGTTATACGAGAGGCCCTAGTTGATAACTACCGGCGTAAAGAGTGGTTATGGAAAAATATTTAATAAAGCCGAACACCCCCTCAGCCGTCATACGCACCTGGGAGCACGAAGACCTACTGCGAAAGCAGCTTTAACTATGCCTGACCCCACGACAGCTAATAAA	60	NA	NA	NA	NA	NA
1116	Salmoniformes	Salmonidae	Oncorhynchus	NA	ASV_0672	CACCGCGGTTATACGAGAGGCCCTAGTTGATAACTACCGGCGTAAAGAGTGGTTATGGAAAAATATTTAATAAAGCCGAACACCCCCTCAGCCGTCATACGCTCCTGGGAGCACGAAGACCTACTGCGAAAGCAGCTTTAACTATGCCTGACCCCACGACAGCTAAGAAA	60	NA	NA	NA	NA	NA
1117	Salmoniformes	Salmonidae	Oncorhynchus	NA	ASV_0706	CACCGCGGTTATACGAGAGGCCCTAGTTGATAAATACCGGCGTAAAGAGTGGTTATGGAAAAATATTTAATAAAGCCGAACACCCCCTCAGCCGTCATACGCACCTGGGAGCACGAAGACCTACTGCGAAAGCAGCTTTAACTATGCCTGACCCCACGACAGCTAAGAAA	53	NA	NA	NA	NA	NA
1118	Salmoniformes	Salmonidae	Oncorhynchus	NA	ASV_0711	CACCGCGGTTATACGAGAGGCCCTAGTTGATAACTACCGGCGTAAAGAGTGGTTATGGAAAAATATTTAATAAAGCCGAACACCCCCTCAGCCATCATACGCACCTGGGAGCACGAAGACCTACTGCGAAAGCAGCTTTAACTATGCCTGACCCCACGACAGCTAAGAAA	52	NA	NA	NA	NA	NA
1119	Salmoniformes	Salmonidae	Oncorhynchus	NA	ASV_0730	CACCGCGGTTATACGAGAGGCCCTAGTTGATAACTACCGGCGTAAAGAGTGGTTATGGAAAAATATTTAATAAAGCCGAACACCCCTCAGCCGTCATACGCACCTGGGAGCACGAAGACCTACTGCGAAAGCAGCTTTAACTATGCCTGACCCCACGACAGCTAAGAAA	48	NA	NA	NA	NA	NA
1120	Salmoniformes	Salmonidae	Oncorhynchus	NA	ASV_0755	CACCGCGGTTATACGAGAGGCCCTAGTTGATAACTACTGGCGTAAAGAGTGGTTATGGAAAAATATTTAATAAAGCCGAACACCCCCTCAGCCGTCATACGCACCTGGGAGCACGAAGACCTACTGCGAAAGCAGCTTTAACTATGCCTGACCCCACGACAGCTAAGAAA	44	NA	NA	NA	NA	NA
1121	Salmoniformes	Salmonidae	Oncorhynchus	NA	ASV_0769	CACCGCGGTTATACGAGAGGCCCTAGTTGATAACTACCGGCGTAAAGAGTGGTTATGGAAAAATATTTAATAAAGCCGAACACCCCCTCAGCCGTCATACGCACCTGGGAGCACGAAGACCTACTGCGAAAGCATCTTTAACTATGCCTGACCCCACGACAGCTAAGAAA	42	NA	NA	NA	NA	NA
1122	Salmoniformes	Salmonidae	Oncorhynchus	NA	ASV_0786	CACCGCGGTTATACGAGAGGCCCTAGTTGATAACTACCGGCGTAAAGAGTGGTTATGGAAAAATATTTAATAAAGCCGAACACCCCCTCAGCCGTCATACGCACCTGGGAGCACGAAGACCTACTGTGAAAGCAGCTTTAACTATGCCTGACCCCACGACAGCTAAGAAA	40	NA	NA	NA	NA	NA
1123	Salmoniformes	Salmonidae	Oncorhynchus	NA	ASV_0821	CACCGCGGTTAAACGAGAGGCCCTAGTTGATAACTACCGGCGTAAAGAGTGGTTATGGAAAAATATTTAATAAAGCCGAACACCCCCTCAGCCGTCATACGCACCTGGGAGCACGAAGACCTACTGCGAAAGCAGCTTTAACTATGCCTGACCCCACGACAGCTAAGAAA	35	NA	NA	NA	NA	NA
1124	Salmoniformes	Salmonidae	Oncorhynchus	NA	ASV_0838	CACCGCGGTTATACGAGAGGCCCTAGTTGATAACTACCGGCGTAAAGAGTGGTTATGGAAAAATATTTAATAAAGCCGAACACCCCCTCAGCCGTCATACGCACCTGGGAGCACGAAGACCTACTGCGAAAGCAGCGTTAACTATGCCTGACCCCACGACAGCTAAGAAA	33	NA	NA	NA	NA	NA
1125	Salmoniformes	Salmonidae	Oncorhynchus	NA	ASV_0839	CACCGCGGTTATACGAGAGGCCCTAGTTGATAACTACCGGCGTAAAGAGTGGTTATGGAAAAATATTTAATAAAGCCGAACACCCCCTCAGCCGTCATATGCACCTGGGAGCACGAAGACCTACTGCGAAAGCAGCTTTAACTATGCCTGACCCCACGACAGCTAAGAAA	33	NA	NA	NA	NA	NA
1126	Salmoniformes	Salmonidae	Oncorhynchus	NA	ASV_0879	CACCGCGGTTATACGAGAGGCCCTAGTTGATAACTACCGGCGTAAAGAGTGGTTATGGAAAAATATTTAATAAAGCCAAACACCCCCTCAGCCGTCATACGCACCTGGGAGCACGAAGACCTACTGCGAAAGCAGCTTTAACTATGCCTGACCCCACGACAGCTAAGAAA	29	NA	NA	NA	NA	NA
1127	Salmoniformes	Salmonidae	Oncorhynchus	NA	ASV_0880	CACCGCGGTTATACGAGAGGCCCTAGTTGATAACTACCGGCGTAAAGAGTGGTTATGGAAAAATATTTAATAAAGCCGAACACCCCCTCAGCCGTCATACGCACCTGGGAGCACGAAGACCTACTGCGAAAGCAGCTTTAACTATGCCTGACCCCATGACAGCTAAGAAA	29	NA	NA	NA	NA	NA
1128	Salmoniformes	Salmonidae	Oncorhynchus	NA	ASV_0896	CACCGCGGTTATACGAGAGGCCCTAGTTGATAACTACCGGCGTAAAGAGTGGTTATGGAAAAATATTTAATAAAGCCGAACACCCCCTCAGTCGTCATACGCACCTGGGAGCACGAAGACCTACTGCGAAAGCAGCTTTAACTATGCCTGACCCCACGACAGCTAAGAAA	28	NA	NA	NA	NA	NA
1129	Salmoniformes	Salmonidae	Oncorhynchus	NA	ASV_0917	CACCGCGGTTATACGAGAGGCCCTAGTTGATAACTACCGGCGTAAAGAGTGGTTATGGAAAAATATTTAATAAAGCCGAACACCCCCTCAGCCGTCATACGCACCTGGGAGCACGAAGACCTACTGCGAAAGCAACTTTAACTATGCCTGACCCCACGACAGCTAAGAAA	27	NA	NA	NA	NA	NA
1130	Salmoniformes	Salmonidae	Oncorhynchus	NA	ASV_0918	CACCGCGGTTATACGAGAGGCCCTAGTTGATAACTACCGGGGTAAAGAGTGGTTATGGAAAAATATTTAATAAAGCCGAACACCCCCTCAGCCGTCATACGCACCTGGGAGCACGAAGACCTACTGCGAAAGCAGCTTTAACTATGCCTGACCCCACGACAGCTAAGAAA	27	NA	NA	NA	NA	NA
1131	Salmoniformes	Salmonidae	Oncorhynchus	NA	ASV_0934	CACCGCGGTTATACGAGAGGCCCTAGTTGATAACTACCGGCGTAAAGAGTGGTTATGGAAAAATATTTAATAAAGCCGAACACCCCCTCAGCCGTCATACGCACCTGGGAGCACGAAGACCTACTGCGAAAGCAGCTTTAACTATGCCCGACCCCACGACAGCTAAGAAA	26	NA	NA	NA	NA	NA
1132	Salmoniformes	Salmonidae	Oncorhynchus	NA	ASV_0955	CACCGCGGTTATACGAGAGGCCCTAGTTGATAACTACCGGCGTAAAGAGTGGTTATGGAAAAATATTTAATAAAGCCGAACACCCCCTCAGCCGTCATACGCACCTGGGAGCACGAAGACCTACTGCGAAAGCAGCTTTAACTATGCCAGACCCCACGACAGCTAAGAAA	25	NA	NA	NA	NA	NA
1133	Salmoniformes	Salmonidae	Oncorhynchus	NA	ASV_0956	CACCGCGGTTATACGAGAGGCCCTAGTTGATAACTACCGGCGTAAAGAGTGGTTATGGAAAAATATTTAATAAAGCCGAACACCCCCTCAGCCGTCATACGCACCTGGGAGCACGAAGACCTACTGCGAAAGCAGCTTTAACTATGCCTGACCCCACGAAAGCTAAGAAA	25	NA	NA	NA	NA	NA
1134	Salmoniformes	Salmonidae	Oncorhynchus	NA	ASV_0957	CACCGCGGTTATACGAGAGGCCCTCGTTGATAACTACCGGCGTAAAGAGTGGTTATGGAAAAATATTTAATAAAGCCGAACACCCCCTCAGCCGTCATACGCACCTGGGAGCACGAAGACCTACTGCGAAAGCAGCTTTAACTATGCCTGACCCCACGACAGCTAAGAAA	25	NA	NA	NA	NA	NA
1135	Salmoniformes	Salmonidae	Oncorhynchus	NA	ASV_0981	CACCGCGGTTATACGAGAGGCCCTAGTTGATAACTACCGGCGTAAAGAGTGGTTATGGAAAAATATTTAATAAAGCCGAACACCCCCTCAGCCGTCATACGCACCTGGGAGCACGAAGACCTACTGCGAAAGCAGCTTTAACTATGCCTTACCCCACGACAGCTAAGAAA	24	NA	NA	NA	NA	NA
1136	Salmoniformes	Salmonidae	Oncorhynchus	NA	ASV_0996	CACCGCGGTTATACGAGAGGCCCTAGTTGATAACTACCGGCGTAAAGAGTGGTTATGGAAAAATATTTAATAAAGCCGAACACCCCCTCAGCCGTCATACGCACCTGGGAGCACGAAGACCTACAGCGAAAGCAGCTTTAACTATGCCTGACCCCACGACAGCTAAGAAA	23	NA	NA	NA	NA	NA
1137	Salmoniformes	Salmonidae	Oncorhynchus	NA	ASV_1019	CACCGCGGTTATACGAGAGGCCCTAGTTGATAACTACCGGCGTAAAGAGTGGTTATGGAAAAATATTTAATAAAGCCGAACACCCCCTCAGCCGTCATACGCACCTGGGAGCACGAAGACCTACTGCGAAAGCAGCTTTAACTATGCTTGACCCCACGACAGCTAAGAAA	22	NA	NA	NA	NA	NA
1138	Salmoniformes	Salmonidae	Oncorhynchus	NA	ASV_1020	CACCGCGGTTATACGAGAGGCCCTAGTTGATAACTACCGGCGTAAAGAGTGGTTATGGAAAAATATTTAATAAAGCCGAACACCCCCTCAGCCGTCATACGCACCTGGGAGCACGAAGACCTACTGCGAAAGTAGCTTTAACTATGCCTGACCCCACGACAGCTAAGAAA	22	NA	NA	NA	NA	NA
1139	Salmoniformes	Salmonidae	Oncorhynchus	NA	ASV_1021	CACCGCGGTTATACGAGAGGCCCTAGTTGATAACTACCGGCGTAAAGAGTGGTTATGGAAAAATATTTAATAAAGCCGAACACCCCCTCAGCCGTCATACGCACCTGGGAGTACGAAGACCTACTGCGAAAGCAGCTTTAACTATGCCTGACCCCACGACAGCTAAGAAA	22	NA	NA	NA	NA	NA
1140	Salmoniformes	Salmonidae	Oncorhynchus	NA	ASV_1022	CACCGCGGTTATACGAGAGGCCCTAGTTGATAACTACCGGCGTAAAGAGTGGTTATGGAAAAATATTTAATAAAGTCGAACACCCCCTCAGCCGTCATACGCACCTGGGAGCACGAAGACCTACTGCGAAAGCAGCTTTAACTATGCCTGACCCCACGACAGCTAAGAAA	22	NA	NA	NA	NA	NA
1141	Salmoniformes	Salmonidae	Oncorhynchus	NA	ASV_1046	CACCGCGGTTATACGAGAGGCCCTAGTTGATAACTACCGGCGTAAAGAGTGGTTATGGAAAAATATTTAATAAAGCCGAACACCCCCCCAGCCGTCATACGCACCTGGGAGCACGAAGACCTACTGCGAAAGCAGCTTTAACTATGCCTGACCCCACGACAGCTAAGAAA	21	NA	NA	NA	NA	NA
1142	Salmoniformes	Salmonidae	Oncorhynchus	NA	ASV_1047	CACCGCGGTTATACGAGAGGCCCTAGTTGATAACTACCGGCGTAAAGAGTGGTTATGGAAAAATATTTAATAAAGCCGAACACCCCCTCAGCCGTCATACGCACCTGGGAGCACGAAGACCTACTGCGAAAGCAGCTTTAACTATGCCTGGCCCCACGACAGCTAAGAAA	21	NA	NA	NA	NA	NA
1143	Salmoniformes	Salmonidae	Oncorhynchus	NA	ASV_1072	CACCGCGGTTATAAGAGAGGCCCTAGTTGATAACTACCGGCGTAAAGAGTGGTTATGGAAAAATATTTAATAAAGCCGAACACCCCCTCAGCCGTCATACGCACCTGGGAGCACGAAGACCTACTGCGAAAGCAGCTTTAACTATGCCTGACCCCACGACAGCTAAGAAA	20	NA	NA	NA	NA	NA
1144	Salmoniformes	Salmonidae	Oncorhynchus	NA	ASV_1073	CACCGCGGTTATACGAGAGGCCCTAGTTGATAACCACCGGCGTAAAGAGTGGTTATGGAAAAATATTTAATAAAGCCGAACACCCCCTCAGCCGTCATACGCACCTGGGAGCACGAAGACCTACTGCGAAAGCAGCTTTAACTATGCCTGACCCCACGACAGCTAAGAAA	20	NA	NA	NA	NA	NA
1145	Salmoniformes	Salmonidae	Oncorhynchus	NA	ASV_1074	CACCGCGGTTATACGAGAGGCCCTAGTTGATAACTACCGGCGTAAAGAGTGGTTATGGAAAAATATTTAATAAAGCCGAACACCCCCTCAGCCGTCATACGCACCTGGGAGCACGAAGACCTACTGCGAAAGCAGCTTTAACTATGCCTGTCCCCACGACAGCTAAGAAA	20	NA	NA	NA	NA	NA
1146	Salmoniformes	Salmonidae	Oncorhynchus	NA	ASV_1098	CACCGCGGTTATACGAGAGGCCATAGTTGATAACTACCGGCGTAAAGAGTGGTTATGGAAAAATATTTAATAAAGCCGAACACCCCCTCAGCCGTCATACGCACCTGGGAGCACGAAGACCTACTGCGAAAGCAGCTTTAACTATGCCTGACCCCACGACAGCTAAGAAA	19	NA	NA	NA	NA	NA
1147	Salmoniformes	Salmonidae	Oncorhynchus	NA	ASV_1099	CACCGCGGTTATACGAGAGGCCCTAGTTGATAACTACAGGCGTAAAGAGTGGTTATGGAAAAATATTTAATAAAGCCGAACACCCCCTCAGCCGTCATACGCACCTGGGAGCACGAAGACCTACTGCGAAAGCAGCTTTAACTATGCCTGACCCCACGACAGCTAAGAAA	19	NA	NA	NA	NA	NA
1148	Salmoniformes	Salmonidae	Oncorhynchus	NA	ASV_1100	CACCGCGGTTATACGAGAGGCCCTAGTTGATAACTACCGGCGTAAAGAGTGGTTATGGAAAAATATTTAATAAAGCCGAACACCCCCTCAGCCGTCATACGCACCTGGGAGCACGAAGACCTACTGCGAAAGCAGCTTTACCTATGCCTGACCCCACGACAGCTAAGAAA	19	NA	NA	NA	NA	NA
1149	Salmoniformes	Salmonidae	Oncorhynchus	NA	ASV_1101	CACCGCGGTTATACGAGAGGTCCTAGTTGATAACTACCGGCGTAAAGAGTGGTTATGGAAAAATATTTAATAAAGCCGAACACCCCCTCAGCCGTCATACGCACCTGGGAGCACGAAGACCTACTGCGAAAGCAGCTTTAACTATGCCTGACCCCACGACAGCTAAGAAA	19	NA	NA	NA	NA	NA
1150	Salmoniformes	Salmonidae	Oncorhynchus	NA	ASV_1122	ACCGCGGTTATACGAGAGGCCCTAGTTGATAACTACCGGCGTAAAGAGTGGTTATGGAAAAATATTTAATAAAGCCGAACACCCCCTCAGCCGTCATACGCACCTGGGAGCACGAAGACCTACTGCGAAAGCAGCTTTAACTATGCCTGACCCCACGACAGCTAAGAAA	18	NA	NA	NA	NA	NA
1151	Salmoniformes	Salmonidae	Oncorhynchus	NA	ASV_1123	CACCGCGGTTATACGAGAGGCCCTAGTTGATAACTACCGGCGTAAAGAGTGGTTATGGAAAAATATTTAATAAAGCCGAACACCCCCTCAGCCGTCATACGCACCTGAGAGCACGAAGACCTACTGCGAAAGCAGCTTTAACTATGCCTGACCCCACGACAGCTAAGAAA	18	NA	NA	NA	NA	NA
1152	Salmoniformes	Salmonidae	Oncorhynchus	NA	ASV_1124	CACCGCGGTTATACGAGAGGCCCTAGTTGATAACTACCGGCGTAAAGAGTGGTTATGGAAAAATATTTAATAAAGCCGAACACCCCCTCAGCCGTCATACGCACCTGGGAGCACGAAGACCTACTGCGAAAGCAGCTTTAGCTATGCCTGACCCCACGACAGCTAAGAAA	18	NA	NA	NA	NA	NA
1153	Salmoniformes	Salmonidae	Oncorhynchus	NA	ASV_1146	CACCGCGGTTATACGAGAGGCCCTAGTTGATAACTACCAGCGTAAAGAGTGGTTATGGAAAAATATTTAATAAAGCCGAACACCCCCTCAGCCGTCATACGCACCTGGGAGCACGAAGACCTACTGCGAAAGCAGCTTTAACTATGCCTGACCCCACGACAGCTAAGAAA	17	NA	NA	NA	NA	NA
1154	Salmoniformes	Salmonidae	Oncorhynchus	NA	ASV_1147	CACCGCGGTTATACGAGAGGCCCTAGTTGATAACTACCGGCGTAAAGAGTGGCTATGGAAAAATATTTAATAAAGCCGAACACCCCCTCAGCCGTCATACGCACCTGGGAGCACGAAGACCTACTGCGAAAGCAGCTTTAACTATGCCTGACCCCACGACAGCTAAGAAA	17	NA	NA	NA	NA	NA
1155	Salmoniformes	Salmonidae	Oncorhynchus	NA	ASV_1148	CACCGCGGTTATACGAGAGGCCCTAGTTGATAACTACCGGCGTAAAGAGTGGTTATGGAAAAATATTTAATAAAGCCGAACACACCCTCAGCCGTCATACGCACCTGGGAGCACGAAGACCTACTGCGAAAGCAGCTTTAACTATGCCTGACCCCACGACAGCTAAGAAA	17	NA	NA	NA	NA	NA
1156	Salmoniformes	Salmonidae	Oncorhynchus	NA	ASV_1149	CACCGCGGTTATACGAGAGGCCCTAGTTGATAACTACCGGCGTAAAGAGTGGTTATGGAAAAATATTTAATAAAGCCGAACACCCCCTCAGCCGTCATACGCACCTGGGAGCACGAAGACCTACTGCGAAAGCAGCTTTAACTATGCCTGACTCCACGACAGCTAAGAAA	17	NA	NA	NA	NA	NA
1157	Salmoniformes	Salmonidae	Oncorhynchus	NA	ASV_1150	CACCGCGGTTATATGAGAGGCCCTAGTTGATAACTACCGGCGTAAAGAGTGGTTATGGAAAAATATTTAATAAAGCCGAACACCCCCTCAGCCGTCATACGCACCTGGGAGCACGAAGACCTACTGCGAAAGCAGCTTTAACTATGCCTGACCCCACGACAGCTAAGAAA	17	NA	NA	NA	NA	NA
1158	Salmoniformes	Salmonidae	Oncorhynchus	NA	ASV_1151	CACCGTGGTTATACGAGAGGCCCTAGTTGATAACTACCGGCGTAAAGAGTGGTTATGGAAAAATATTTAATAAAGCCGAACACCCCCTCAGCCGTCATACGCACCTGGGAGCACGAAGACCTACTGCGAAAGCAGCTTTAACTATGCCTGACCCCACGACAGCTAAGAAA	17	NA	NA	NA	NA	NA
1159	Salmoniformes	Salmonidae	Oncorhynchus	NA	ASV_1179	CACCGCGGTTATACGAGAGGCCCTAGTTGATAACTACCGGCGTAAAGAGTGGTTATGGAAAAATATTTAATAAAGCCGAACACCCCCTCAACCGTCATACGCACCTGGGAGCACGAAGACCTACTGCGAAAGCAGCTTTAACTATGCCTGACCCCACGACAGCTAAGAAA	16	NA	NA	NA	NA	NA
1160	Salmoniformes	Salmonidae	Oncorhynchus	NA	ASV_1180	CACCGCGGTTATACGAGAGGCCCTAGTTGATAACTACCGGCGTAAAGAGTGGTTATGGAAAAATATTTAATAAAGCCGAACACCCCCTCAGCCGTCATACGCACCCGGGAGCACGAAGACCTACTGCGAAAGCAGCTTTAACTATGCCTGACCCCACGACAGCTAAGAAA	16	NA	NA	NA	NA	NA
1161	Salmoniformes	Salmonidae	Oncorhynchus	NA	ASV_1181	CACCGCGGTTATACGAGAGGCCCTAGTTGATAACTACCGGCGTAAAGAGTGGTTATGGAAAAATATTTAATAAAGCCGAACACCCCCTCAGCCGTCATACGCACCTGGGAGCACGAAGACCTACTGCGAAAGCAGCTTTATCTATGCCTGACCCCACGACAGCTAAGAAA	16	NA	NA	NA	NA	NA
1162	Salmoniformes	Salmonidae	Oncorhynchus	NA	ASV_1182	CACCGCGGTTATACGAGAGGCCCTAGTTGATAACTACCGGTGTAAAGAGTGGTTATGGAAAAATATTTAATAAAGCCGAACACCCCCTCAGCCGTCATACGCACCTGGGAGCACGAAGACCTACTGCGAAAGCAGCTTTAACTATGCCTGACCCCACGACAGCTAAGAAA	16	NA	NA	NA	NA	NA
1163	Salmoniformes	Salmonidae	Oncorhynchus	NA	ASV_1206	CACCGCGGTTATACGAGAGGCCCTAGTTGATAACTACCGGCGTAAAGAGTGGTTATGGAAAAATATTTAATAAAGCCGAACACCCCCTCAGCCGTCATACGCACCTGGGGGCACGAAGACCTACTGCGAAAGCAGCTTTAACTATGCCTGACCCCACGACAGCTAAGAAA	15	NA	NA	NA	NA	NA
1164	Salmoniformes	Salmonidae	Oncorhynchus	NA	ASV_1236	CACCGCGGTTATACGAGAGGCCCTAGTTGATAACTACCGGCGTAAAGAGTGGTTATGGAAAAATATTTAATAAAGCCGAACACCCCCTCAGCCGTCATACGCACCTGGGAGCACGAAGACCTACTACGAAAGCAGCTTTAACTATGCCTGACCCCACGACAGCTAAGAAA	14	NA	NA	NA	NA	NA
1165	Salmoniformes	Salmonidae	Oncorhynchus	NA	ASV_1246	CACCGCGGTTATACGAGAGGCCCTAGTTGATAACTACCGGCGTAAAGAGTGGTTATGGAAAAATATTTAATAAAGCCGAACACCCCCTCAGCCGTCATACGCACCTGGGAGCACGAAGACCTACTGCGAAAGCAGCTTTAACTATGCCTGACCCCACAACAGCTAAGAAA	13	NA	NA	NA	NA	NA
1166	Salmoniformes	Salmonidae	Oncorhynchus	NA	ASV_1247	CACCGCGGTTATACGAGAGGCCCTAGTTGATAACTACCGGCGTAAAGAGTGGTTATGGAAAAATATTTAATAAAGCCGAGCACCCCCTCAGCCGTCATACGCACCTGGGAGCACGAAGACCTACTGCGAAAGCAGCTTTAACTATGCCTGACCCCACGACAGCTAAGAAA	13	NA	NA	NA	NA	NA
1167	Salmoniformes	Salmonidae	Oncorhynchus	NA	ASV_1269	CACCGCGGTTATACGAGAGGCCCTAGTTGATAACTACCGGCGTAAAGAGTGGTTATGGAAAAATATTTAATAAAGCCGAACACCCCCTCAGCCGTCATACGCACCTGGGAGCATGAAGACCTACTGCGAAAGCAGCTTTAACTATGCCTGACCCCACGACAGCTAAGAAA	11	NA	NA	NA	NA	NA
1168	Salmoniformes	Salmonidae	Salvelinus	Salvelinus leucomaenis	ASV_0035	CACCGCGGTTATACGAGAGGCCCTAGTTGATAACTACCGGCGTAAAGAGTGGTTATGGAAAAATGTTTAATAAAGCCGAACACCCCCTCAGCCGTCATACGCACCTGGAGGCACGAAGACCTACTGCGAAAGCAGCTTTAATTATACCTGAACCCACGACAGCTACGACA	5560	5560	5615	5615	4760	4760
1169	Salmoniformes	Salmonidae	Salvelinus	Salvelinus leucomaenis	ASV_0155	CACCGCGGTTATACGAGAGGCCCTAGTTGATAACTACCGGCGTAAAGAGTGGTTACGGAAAAATGTTTAATAAAGCCGAACACCCCCTCAGCCGTCATACGCACCTGGAGGCACGAAGACCTACTGCGAAAGCAGCTTTAATTATACCTGAACCCACGACAGCTACGACA	156	NA	156	NA	128	NA
1170	Salmoniformes	Salmonidae	Salvelinus	Salvelinus leucomaenis	ASV_0281	CACCGCGGTTATACGAGAGGCCCTAGTTGATAACTACCGGCGTAAATAGTGGTTATGGAAAAATGTTTAATAAAGCCGAACACCCCCTCAGCCGTCATACGCACCTGGAGGCACGAAGACCTACTGCGAAAGCAGCTTTAATTATACCTGAACCCACGACAGCTACGACA	NA	NA	10	NA	NA	NA
1171	Scombriformes	Scombridae	Scomber	Scomber australasicus	ASV_0104	CACCGCGGTTATACGATAGGCCCAAGTTGACAGACCCCGGCGTAAAGCGTGGTTAGGGAAAACTCAAAACTAAAGCCGAATATCTTCAGGGCAGTTATACGCTTCCGAAGACACGAAGCCCTTCCACGAAAGTGACTTTATTGCCCCCGACCCCACGAAAGCTAGGACA	404	404	398	NA	314	NA
1172	Scombriformes	Scombridae	Scomber	Scomber australasicus	ASV_0405	CACCGCGGTTATACGATAGGCCCAAGTTGACAGACCCCGGCGTAAAGCGTGGTTAGGGAAAACTCAAAACTAAAGCCTAATATCTTCAGGGCAGTTATACGCTTCCGAAGACACGAAGCCCTTCCACGAAAGTGACTTTATTGCCCCCGACCCCACGAAAGCTAGGACA	NA	NA	NA	NA	10	NA
1173	Scombriformes	Scombridae	Scomber	NA	ASV_0029	CACCGCGGTTATACGATAGGCCCAAGTTGACAGACCCCGGCGTAAAGCGTGGTTAGGGAAAACTCAAAACTAAAGCCGAATATCTTCAGGGCAGTTATACGCTTCCGAAGACACGAAGCCCTTCCACGAAAGTGACTTTATTACCCCCGACCCCACGAAAGCTAGGACA	2163	2163	6833	6833	5578	5578
1174	Scombriformes	Scombridae	Scomber	NA	ASV_0305	CACCGCGGTTATACGATAGGCCCAAGTTGACAGGCCCCGGCGTAAAGCGTGGTTAGGGAAAACTCAAAACTAAAGCCGAATATCTTCAGGGCAGTTATACGCTTCCGAAGACACGAAGCCCTTCCACGAAAGTGACTTTATTACCCCCGACCCCACGAAAGCTAGGACA	173	NA	NA	NA	137	NA
1175	Scombriformes	Scombridae	Scomber	NA	ASV_0657	CACCGCGGTTATACGATAGGCCCAAGTTGACAGCCCCCGGCGTAAAGCGTGGTTAGGGAAAACTCAAAACTAAAGCCGAATATCTTCAGGGCAGTTATACGCTTCCGAAGACACGAAGCCCTTCCACGAAAGTGACTTTATTACCCCCGACCCCACGAAAGCTAGGACA	66	NA	NA	NA	NA	NA
1176	Scombriformes	Scombridae	Scomber	NA	ASV_0767	CACCGCGGTTATACGATAGGCCCAAGTTGACAGACCCCGGCGTAAAGCGTGGTTAGGGAAAACTCAAAACTAAAGCCGAATATCTTCAGGGCAGTTATACGCTTCCGAAGACACGAAGCCCTTCCACGAAAGTGACTTTATTACCCCGACCCCACGAAAGCTAGGACA	42	NA	NA	NA	NA	NA
1177	Scombriformes	Scombridae	Scomber	NA	ASV_0782	CACCGCGGTTATACGATAGGCCCAAGTTGACAGACCCCGGCGTAAAGCGTGGTTAGGGAAAACTCAAAACTAAAGCCGAATATCTTCAGGGCAGTTATACGCTTCCGAAGACACGAAGCCCTTCCACGAAAGTGACTTTATTTCCCCCGACCCCACGAAAGCTAGGACA	40	NA	NA	NA	NA	NA
1178	Scombriformes	Scombridae	Scomber	NA	ASV_0808	CACCGCGGTTATACGATAGGCCCAAGTTGACAGACCCCGGCGTAAAGCGTGGTTAGGGAAAACTCAAAACTAAAGCCGAATATCTTCAGGGCAGTTATACGCTTCCGAAGACACGAAGCCCTTCCACGAAAGTGACTTTATTCCCCCCGACCCCACGAAAGCTAGGACA	36	NA	NA	NA	NA	NA
1179	Scombriformes	Scombridae	Scomber	NA	ASV_1059	CACCGCGGTTATACGATAGGCCCAAGTTGACAGACCCCGGCGTAAAGCGTGGTTAGGGAAAACTCAAAACTAAAGCCGAATATCTTCAGGGCAGTTATACGCTTCCGAAGACACGAAGCCCTTCCACGAAAGTGACTTTATTACCCCCGTCCCCACGAAAGCTAGGACA	20	NA	NA	NA	NA	NA
1180	Scombriformes	Scombridae	Scomber	NA	ASV_1168	CACCGCGGTTATACGATAGGCCCAAGTTGACAGACCCCGGTGTAAAGCGTGGTTAGGGAAAACTCAAAACTAAAGCCGAATATCTTCAGGGCAGTTATACGCTTCCGAAGACACGAAGCCCTTCCACGAAAGTGACTTTATTACCCCCGACCCCACGAAAGCTAGGACA	16	NA	NA	NA	NA	NA
1181	Scombriformes	Scombridae	Scomber	NA	ASV_1225	CACCGCGGTTATACGATAGGCCCAAGTTGATAGACCCCGGCGTAAAGCGTGGTTAGGGAAAACTCAAAACTAAAGCCGAATATCTTCAGGGCAGTTATACGCTTCCGAAGACACGAAGCCCTTCCACGAAAGTGACTTTATTACCCCCGACCCCACGAAAGCTAGGACA	14	NA	NA	NA	NA	NA
1182	Siluriformes	Amblycipitidae	Liobagrus	Liobagrus reinii	ASV_0037	CACCGCGGTTATACGAAAGACCCTAGTTGACAGGTGCGGCGTAAAGGGTGGTTAAGGAAATAAGACAATAAAGCTAAAGATTTCCCAAACTGTCATACGCCCCCGGAAATACGAAATCCAAACACGAAAGTAGCTTTAAACCAATATACCTGACCCCACGAAAGCTAAGGAA	1854	1854	4186	4186	3307	3307
1183	Siluriformes	Amblycipitidae	Liobagrus	Liobagrus reinii	ASV_0071	CACCGCGGTTATACGAAAGACCCTAGTTGATGGATACGGCGTAAAGGGTGGTTAAGGAAATAAAATAATAAAGCTAAAGATTTCCCAAACTGTCATACGCCTCCGGAAATACGAAACCCAAATACGAAAGTAACTTTAAACTAATATACCTGACCCCACGAAAGCTAAGAAA	992	992	1002	1002	815	NA
1184	Siluriformes	Amblycipitidae	Liobagrus	Liobagrus reinii	ASV_0084	CACCGCGGTTATACGAAAGACCCTAGTTGACAGGTGCGGCGTAAAGGGTGGTTAAGGAAATAAGACAATAAAGCTAAAGATTTCCCAAACTGTCATACGCCCCCGGAAATACGAAATCCAAACACGAAAGTAGCTTTAAACCAATATACCTGACCCCACGAAAGCTAAGAAA	NA	NA	729	729	611	NA
1185	Siluriformes	Amblycipitidae	Liobagrus	Liobagrus reinii	ASV_0102	CACCGCGGTTATACGAAAGACCCTAGTTGATGGATGCGGCGTAAAGGGTGGTTAAGGAAATAAAATAATAAAGCTAAAGATTTCCCAAACTGTCATACGCCTCCGGAAATACGAAACCCAAATACGAAAGTAACTTTAAACTAATATACCTGACCCCACGAAAGCTAAGAAA	366	366	412	412	342	NA
1186	Siluriformes	Amblycipitidae	Liobagrus	Liobagrus reinii	ASV_0175	CACCGCGGTTATACGAAAGACCCTAGTTGATGGATACGGCGTAAAGGGTGGTTAAGGAAATAAAATAATAAAGCTAAAGATTTCCCAAACTGTCATACGCCTCCGGAAATACGAAACCCAAATACGAAAGTAACTTTAAACTAATACACCTGACCCCACGAAAGCTAAGAAA	120	NA	122	NA	97	NA
1187	Siluriformes	Amblycipitidae	Liobagrus	Liobagrus reinii	ASV_0258	CACCGCGGTTATACGAAAGACCCTAGTTGACAGGTGCGGCGTAAAGGGTGGTTAAGGAAATAACACAATAAAGCTAAAGATTTCCCAAACTGTCATACGCCCCCGGAAATACGAAATCCAAACACGAAAGTAGCTTTAAACCAATATACCTGACCCCACGAAAGCTAAGAAA	NA	NA	36	NA	29	NA
1188	Siluriformes	Amblycipitidae	Liobagrus	Liobagrus reinii	ASV_0312	CACCGCGGTTATACGAAAGACCCTAGTTGACAGATGCGGCGTAAAGGGTGGTTAAGGAAATAAGACAATAAAGCTAAAGATTTCCCAAACTGTCATACGCCCCCGGAAATACGAAATCCAAACACGAAAGTAGCTTTAAACCAATATACCTGACCCCACGAAAGCTAAGGAA	110	NA	NA	NA	99	NA
1189	Siluriformes	Amblycipitidae	Liobagrus	Liobagrus reinii	ASV_0374	CACCGCGGTTATACGAAAGACCCTAGTTGACAGATGCGGCGTAAAGGGTGGTTAAGGAAATAAGACAATAAAGCTAAAGATTTCCCAAACTGTCATACGCCCCCGGAAATACGAAATCCAAACACGAAAGTAGCTTTAAACCAATATACCTGACCCCACGAAAGCTAAGAAA	NA	NA	NA	NA	17	NA
1190	Siluriformes	Amblycipitidae	Liobagrus	Liobagrus reinii	ASV_0404	CACCGCGGTTATACGAAAGACCCTAGTTGATGGGTACGGCGTAAAGGGTGGTTAAGGAAATAAAATAATAAAGCTAAAGATTTCCCAAACTGTCATACGCCTCCGGAAATACGAAACCCAAATACGAAAGTAACTTTAAACTAATATACCTGACCCCACGAAAGCTAAGAAA	NA	NA	NA	NA	10	NA
1191	Siluriformes	Amblycipitidae	Liobagrus	Liobagrus reinii	ASV_0408	CACCGCGGTTATACGAAAGACCCTAGTTGACAGGTGCGGCGTAAAGGGTGGTTAAGGAAATAAGACAATAAAGCTAAAGATTTCCCAAACTGTCATACGCCCCCGGAAATACGAAATCCAAACACGAAAGTAGCTTTAAACCAATATACCTGACCCCACGAAAGCTGAGAAA	NA	NA	NA	NA	10	NA
1192	Siluriformes	Amblycipitidae	Liobagrus	Liobagrus reinii	ASV_0423	CACCGCGGTTATACGAAAGACCCTAGTTGACAGGTGCGGCGTAAAGGGTGGTTAAGGAAATAAGACAATAAAGCTAAAGATTTCCCAAACTGTCATACGCCCCCGGAAATACGAAATCCAAACACGAAAGTAGCTTTAAACCAATATACCTGACCCCACGAAAGCTAAG	712	712	NA	NA	NA	NA
1193	Siluriformes	Amblycipitidae	Liobagrus	Liobagrus reinii	ASV_0673	CACCGCGGTTATACGAAAGACCCTAGTTGACAGTTGCGGCGTAAAGGGTGGTTAAGGAAATAAGACAATAAAGCTAAAGATTTCCCAAACTGTCATACGCCCCCGGAAATACGAAATCCAAACACGAAAGTAGCTTTAAACCAATATACCTGACCCCACGAAAGCTAAGGAA	60	NA	NA	NA	NA	NA
1194	Siluriformes	Amblycipitidae	Liobagrus	Liobagrus reinii	ASV_0811	CACCGCGGTTATACGAAAGACCCTAGTTGACAGGTGCGGCGTAAAGGGTGGTTAAGGAAATAACACAATAAAGCTAAAGATTTCCCAAACTGTCATACGCCCCCGGAAATACGAAATCCAAACACGAAAGTAGCTTTAAACCAATATACCTGACCCCACGAAAGCTAAG	36	NA	NA	NA	NA	NA
1195	Siluriformes	Amblycipitidae	Liobagrus	Liobagrus reinii	ASV_0899	CACCGCGGTTATACGAAAGACCCTAGTTGACATGTGCGGCGTAAAGGGTGGTTAAGGAAATAAGACAATAAAGCTAAAGATTTCCCAAACTGTCATACGCCCCCGGAAATACGAAATCCAAACACGAAAGTAGCTTTAAACCAATATACCTGACCCCACGAAAGCTAAGGAA	28	NA	NA	NA	NA	NA
1196	Siluriformes	Amblycipitidae	Liobagrus	Liobagrus reinii	ASV_0960	CACCGCGGTTATACGAAAGACCCTAGTTGACAGGAGCGGCGTAAAGGGTGGTTAAGGAAATAAGACAATAAAGCTAAAGATTTCCCAAACTGTCATACGCCCCCGGAAATACGAAATCCAAACACGAAAGTAGCTTTAAACCAATATACCTGACCCCACGAAAGCTAAGGAA	25	NA	NA	NA	NA	NA
1197	Siluriformes	Amblycipitidae	Liobagrus	Liobagrus reinii	ASV_1024	CACCGCGGTTATACGAAAGACCCTAGTTGACAGGTGCGGCGTAAAGGGTGGTTAAGGAAATAAGACAATAAAGCTAAAGATTTCCCAAACTGTCATACGCCCCCTGAAATACGAAATCCAAACACGAAAGTAGCTTTAAACCAATATACCTGACCCCACGAAAGCTAAGGAA	22	NA	NA	NA	NA	NA
1198	Siluriformes	Amblycipitidae	Liobagrus	Liobagrus reinii	ASV_1075	CACCGCGGTTATACGAAAGACCCTAGTTGACAGGTGCGGCGTAAAGGGTGGTTAAGGAAATAAGACAATAAAGCTAAAGATTTCCCAAACTGTCATACGCCCCCGTAAATACGAAATCCAAACACGAAAGTAGCTTTAAACCAATATACCTGACCCCACGAAAGCTAAGGAA	20	NA	NA	NA	NA	NA
1199	Siluriformes	Amblycipitidae	Liobagrus	Liobagrus reinii	ASV_1153	CACCGCGGTTATACGAAAGACCCTAGTTGACAGGTGCGGCGTAAAGGGTGGTTAAGGAAATAAGACAATAAAGCTAAAGATTTCCCAAACTGTCATACGCCCCCGGAAATACGAAATCAAAACACGAAAGTAGCTTTAAACCAATATACCTGACCCCACGAAAGCTAAGGAA	17	NA	NA	NA	NA	NA
1200	Siluriformes	Amblycipitidae	Liobagrus	Liobagrus reinii	ASV_1187	CACCGCGGTTATACGAAAGACCCTAGTTGACAGATGCGGCGTAAAGGGTGGTTAAGGAAATAAGACAATAAAGCTAAAGATTTCCCAAACTGTCATACGCCCCCGGAAATACGAAATCCAAACACGAAAGTAGCTTTAAACCAATATACCTGACCCCACGAAAGCTAAG	16	NA	NA	NA	NA	NA
1201	Siluriformes	Bagridae	Tachysurus	Tachysurus nudiceps	ASV_0192	CACCGCGGTTATACGAAAGACCCTAGTTGATAAACACGGCGTAAAGGGTGGTTAAGGAAAACAAGTAATAAAGCTAAAGACCCTCTAAGCTGTCATACGCATCCCGAGAGCACGAAACCCAAACACGAAAGTAGCTTTAAACATTATTACCTGACCCCACGAAAGCTAAGAAA	99	NA	102	NA	82	NA
1202	Siluriformes	Siluridae	Silurus	Silurus asotus	ASV_0068	CACCGCGGTTATACGAAAGACCCTAGTTAATAGACACGGCGTAAAGGGTGGTTAAGGAATATAATAAATAAAGCTAAAGACCCTCTAAGCCGTTATACGCACTCCGAGGATACGAAGCCCAAACACGAAAGTAGCTTTAAACCCCTCCTGACCCCACAAAAGCTAAGAAA	1059	1059	1077	1077	873	873
1203	Siluriformes	Siluridae	Silurus	Silurus asotus	ASV_0378	CACCGCGGTTATACGAAAGACCCTAGTTAATAGGCACGGCGTAAAGGGTGGTTAAGGAATATAATAAATAAAGCTAAAGACCCTCTAAGCCGTTATACGCACTCCGAGGATACGAAGCCCAAACACGAAAGTAGCTTTAAACCCCTCCTGACCCCACAAAAGCTAAGAAA	17	NA	NA	NA	15	NA
1204	Spariformes	Sparidae	Pagrus	Pagrus major	ASV_0014	CACCGCGGTTATACGGGAGGCCCAAGTTGTTAAAAATCGGCGTAAAGGGTGGTTAAGAGCAAGCTTAAAATTAAAGCCGAACGCCTTCTAGGCTGTTATACGCATCCGAAGGTAAGAAGCCCAATCACGAAAGTAGCTTTATATTTTCTGACCCCACGAAAGCTAAGATA	6798	6798	23595	23595	19391	19391
1205	Spariformes	Sparidae	Pagrus	Pagrus major	ASV_0239	CACCGCGGTTATACGGGAGGCCCAAGTTGTTAAAAATCGGCGTAAAGGGTGGTTAAGAGCAAGCTTAAAATTAAAGCCGAACGCCTTCTAGGCTGTTATACGCATCCGAAGGTAAGAAGCCAAATCACGAAAGTAGCTTTATATTTTCTGACCCCACGAAAGCTAAGATA	59	NA	51	NA	NA	NA
1206	Spariformes	Sparidae	Pagrus	Pagrus major	ASV_0292	CACCGCGGTTATACGGGAGGCCCAAGTTGTTAAGAATCGGCGTAAAGGGTGGTTAAGAGCAAGCTTAAAATTAAAGCCGAACGCCTTCTAGGCTGTTATACGCATCCGAAGGTAAGAAGCCCAATCACGAAAGTAGCTTTATATTTTCTGACCCCACGAAAGCTAAGATA	606	606	NA	NA	515	NA
1207	Spariformes	Sparidae	Pagrus	Pagrus major	ASV_0482	CACCGCGGTTATACGGGAGGCCCAAGTTGTTAACAATCGGCGTAAAGGGTGGTTAAGAGCAAGCTTAAAATTAAAGCCGAACGCCTTCTAGGCTGTTATACGCATCCGAAGGTAAGAAGCCCAATCACGAAAGTAGCTTTATATTTTCTGACCCCACGAAAGCTAAGATA	172	NA	NA	NA	NA	NA
1208	Spariformes	Sparidae	Pagrus	Pagrus major	ASV_0545	CACCGCGGTTATACGGGAGGCCCAAGTTGTTAAAAATCGGCGTAAAGGGTGGTTAAGAGCAAGCTTAAAATTAAAGCCGAACGCCTTCTAGGCTGTTATACGCATCCGAAGGTAAGAAGCCCAAGCACGAAAGTAGCTTTATATTTTCTGACCCCACGAAAGCTAAGATA	115	NA	NA	NA	NA	NA
1209	Spariformes	Sparidae	Pagrus	Pagrus major	ASV_0557	CACCGCGGTTATACGAGAGGCCCAAGTTGTTAAAAATCGGCGTAAAGGGTGGTTAAGAGCAAGCTTAAAATTAAAGCCGAACGCCTTCTAGGCTGTTATACGCATCCGAAGGTAAGAAGCCCAATCACGAAAGTAGCTTTATATTTTCTGACCCCACGAAAGCTAAGATA	108	NA	NA	NA	NA	NA
1210	Spariformes	Sparidae	Pagrus	Pagrus major	ASV_0602	CACCGCGGTTATACGGGAGGCCCAAGTTGTTAAAAATCGGCGTAAAGGGTGGTTAAGAGCAAGCTTAAAATTAAAGCCGAACGCCTTCTAGGCTGTTATACGCATCCGAAGGTAAGAAGCCCAATCACGAAAGTAGCTTTATATTTTCTGACCCCACGAAAGCTAAGA	87	NA	NA	NA	NA	NA
1211	Spariformes	Sparidae	Pagrus	Pagrus major	ASV_0633	CACCGCGGTTATACGGGAGGCCCAAGTTGTTAAAAATCGGCGTAAAGGGGGGTTAAGAGCAAGCTTAAAATTAAAGCCGAACGCCTTCTAGGCTGTTATACGCATCCGAAGGTAAGAAGCCCAATCACGAAAGTAGCTTTATATTTTCTGACCCCACGAAAGCTAAGATA	74	NA	NA	NA	NA	NA
1212	Spariformes	Sparidae	Pagrus	Pagrus major	ASV_0695	CACCGCGGTTATACGGGAGGCCCAAGTTGTTAAAAATCGGCGTAAAGGGTGGTTAAGAGCAAGCTTAAAATTAAAGCCGAACGCCTTCTAGGCTGTTATACACATCCGAAGGTAAGAAGCCCAATCACGAAAGTAGCTTTATATTTTCTGACCCCACGAAAGCTAAGATA	55	NA	NA	NA	NA	NA
1213	Spariformes	Sparidae	Pagrus	Pagrus major	ASV_0735	CACCGCGGTTATACGGGAGGCCCAAGTTGTTAAACATCGGCGTAAAGGGTGGTTAAGAGCAAGCTTAAAATTAAAGCCGAACGCCTTCTAGGCTGTTATACGCATCCGAAGGTAAGAAGCCCAATCACGAAAGTAGCTTTATATTTTCTGACCCCACGAAAGCTAAGATA	47	NA	NA	NA	NA	NA
1214	Spariformes	Sparidae	Pagrus	Pagrus major	ASV_0788	CACCGCGGTTATACGGGAGGCCCACGTTGTTAAAAATCGGCGTAAAGGGTGGTTAAGAGCAAGCTTAAAATTAAAGCCGAACGCCTTCTAGGCTGTTATACGCATCCGAAGGTAAGAAGCCCAATCACGAAAGTAGCTTTATATTTTCTGACCCCACGAAAGCTAAGATA	39	NA	NA	NA	NA	NA
1215	Spariformes	Sparidae	Pagrus	Pagrus major	ASV_0803	CACCGCGGTTATACGGGAGGCCCAAGTTGTTAAAAATCGGCGTAAAGGGTGGTTAAGAGCAAGCTTAAAATTAAAGCCGAACGCCTTCTAGGCTGTTATACGCATCCGAAGGTAAGAAGCCCAATCGCGAAAGTAGCTTTATATTTTCTGACCCCACGAAAGCTAAGATA	37	NA	NA	NA	NA	NA
1216	Spariformes	Sparidae	Pagrus	Pagrus major	ASV_0804	CACCGCGGTTATATGGGAGGCCCAAGTTGTTAAAAATCGGCGTAAAGGGTGGTTAAGAGCAAGCTTAAAATTAAAGCCGAACGCCTTCTAGGCTGTTATACGCATCCGAAGGTAAGAAGCCCAATCACGAAAGTAGCTTTATATTTTCTGACCCCACGAAAGCTAAGATA	37	NA	NA	NA	NA	NA
1217	Spariformes	Sparidae	Pagrus	Pagrus major	ASV_0809	CACCGCGGTTATACGGGAGGCCCAAGTTGTTAAAAATCGGCGTAAAGGGTGGTTAAGAGCAAGCTTAAAATTAAAGCCGAACGCCTTCTAGGCTGTTATACGCATCCGAAGGTAAGAAGTCCAATCACGAAAGTAGCTTTATATTTTCTGACCCCACGAAAGCTAAGATA	36	NA	NA	NA	NA	NA
1218	Spariformes	Sparidae	Pagrus	Pagrus major	ASV_0815	CACCGCGGTTATACGGGAGGCCCAAGTTGTTAAAAATCGGCGTAAAGGGTGGTTAAGAGCAAGCTTAAAATTAAAGCCGAACGCCTTCTAGGCTGTTATACGCATCCGAAGGTAAGAAGCCCAATCACGAAAGTAGCTTTATATTTCCTGACCCCACGAAAGCTAAGATA	35	NA	NA	NA	NA	NA
1219	Spariformes	Sparidae	Pagrus	Pagrus major	ASV_0833	CACCGCGGTTATACGGGAGGCCCAAGTTGTTAAAAATCGGCGTAAAGGGTGGTTAAGAGCAAGCTTAAAATTAAAGCCGAACGCCTTCTAGGCTGTTATACGCATCCGAAGGTAAGAAGCCCAATCACGAAATTAGCTTTATATTTTCTGACCCCACGAAAGCTAAGATA	33	NA	NA	NA	NA	NA
1220	Spariformes	Sparidae	Pagrus	Pagrus major	ASV_0877	CACCGCGGTTATACGGGAGGCCCAAGTTGTTAAAAATTGGCGTAAAGGGTGGTTAAGAGCAAGCTTAAAATTAAAGCCGAACGCCTTCTAGGCTGTTATACGCATCCGAAGGTAAGAAGCCCAATCACGAAAGTAGCTTTATATTTTCTGACCCCACGAAAGCTAAGATA	29	NA	NA	NA	NA	NA
1221	Spariformes	Sparidae	Pagrus	Pagrus major	ASV_0886	CACCGCGGTTATACGGGAGGCCCAAGTTGTTAAAAATCGGCGTAAAGGGTGGTTAAGAGCAAGCTTAAAATTAAAGCCGAACGCCTTCTAGGCTGTTATACGCATCCGAAGGTAAGAAGCCCAATCACGAAAGTAGCTTTATATTATCTGACCCCACGAAAGCTAAGATA	28	NA	NA	NA	NA	NA
1222	Spariformes	Sparidae	Pagrus	Pagrus major	ASV_0887	CACCGCGGTTATACGGGAGGCCCAAGTTGTTAAAAATCGGCGTAAAGGGTGGTTAAGAGCAAGCTTAAAATTAAAGCCGAACGCCTTCTAGGCTGTTATACGCATCCGAAGGTAAGAAGCCCAATCACGAAAGTAGCTTTATATTTTCTGAACCCACGAAAGCTAAGATA	28	NA	NA	NA	NA	NA
1223	Spariformes	Sparidae	Pagrus	Pagrus major	ASV_0888	CACCGCGGTTATACGGGAGGCCCAAGTTGTTAAAAATCGGCGTAAAGGGTGGTTAAGAGCAAGCTTAAAATTAAAGCCGAACGCCTTCTAGGCTGTTATACGCATCCGAAGGTAAGAAGCCCAATCCCGAAAGTAGCTTTATATTTTCTGACCCCACGAAAGCTAAGATA	28	NA	NA	NA	NA	NA
1224	Spariformes	Sparidae	Pagrus	Pagrus major	ASV_0906	CACCGCGGTTATACGGGAGGCCCAAGTTGTTAAAAATCGGCGTAAAGGGTGGTTAAGAGCAAGCTTAAAATTAAAGCCGAACGCCTTCTAGGCTGTTATACGCATCCGAAGGTAAGAAGCCCAATCACGAAAGTAGCTTTATATTTTCAGACCCCACGAAAGCTAAGATA	27	NA	NA	NA	NA	NA
1225	Spariformes	Sparidae	Pagrus	Pagrus major	ASV_0907	CACCGCGGTTATACGGGAGGCCCAAGTTGTTAAAAATCGGCGTAAAGGGTGGTTAAGAGCAAGCTTAAAATTAAAGCCGAACGCCTTCTAGGCTGTTATACGCATCCGAAGGTAAGAAGCCCAATCACGAAAGTAGCTTTATATTTTCTGACCCCACGAAAGCTAAGAT	27	NA	NA	NA	NA	NA
1226	Spariformes	Sparidae	Pagrus	Pagrus major	ASV_0908	CACCGCGGTTATACGGGAGGCCCAAGTTGTTAAAAATCGGCGTAAAGGGTGGTTAAGAGCAAGCTTAAAATTAAAGCCGAACGCCTTCTAGGCTGTTATACGCATCCGAAGGTAAGAAGCCCAATCACGAAAGTAGCTTTATATTTTCTGACCCCACGAAAGCTAGGATA	27	NA	NA	NA	NA	NA
1227	Spariformes	Sparidae	Pagrus	Pagrus major	ASV_0946	CACCGCGGTTATACGGGAGGCCCAAGTTGTTAAAAATCGGCGTAAAGGGTGGTTAAGAGCAAGCTTAAAATTAAAGCCAAACGCCTTCTAGGCTGTTATACGCATCCGAAGGTAAGAAGCCCAATCACGAAAGTAGCTTTATATTTTCTGACCCCACGAAAGCTAAGATA	25	NA	NA	NA	NA	NA
1228	Spariformes	Sparidae	Pagrus	Pagrus major	ASV_0947	CACCGCGGTTATACGGGAGGCCCAAGTTGTTAAAAATCGGCGTAAAGGGTGGTTAAGAGCAAGTTTAAAATTAAAGCCGAACGCCTTCTAGGCTGTTATACGCATCCGAAGGTAAGAAGCCCAATCACGAAAGTAGCTTTATATTTTCTGACCCCACGAAAGCTAAGATA	25	NA	NA	NA	NA	NA
1229	Spariformes	Sparidae	Pagrus	Pagrus major	ASV_0948	CACCGCGGTTATACGGGAGGTCCAAGTTGTTAAAAATCGGCGTAAAGGGTGGTTAAGAGCAAGCTTAAAATTAAAGCCGAACGCCTTCTAGGCTGTTATACGCATCCGAAGGTAAGAAGCCCAATCACGAAAGTAGCTTTATATTTTCTGACCCCACGAAAGCTAAGATA	25	NA	NA	NA	NA	NA
1230	Spariformes	Sparidae	Pagrus	Pagrus major	ASV_1034	CACCGCGGTTATACGGGAGGCCCAAGTTGTTAAAAATCGGCGTAAAGGGTGGTTAAGAGCAAGCTTAAAATTAAAGCCGAACGCCTTCTAGGCTGTTATATGCATCCGAAGGTAAGAAGCCCAATCACGAAAGTAGCTTTATATTTTCTGACCCCACGAAAGCTAAGATA	21	NA	NA	NA	NA	NA
1231	Spariformes	Sparidae	Pagrus	Pagrus major	ASV_1060	CACCGCGGTTATACGGGAGGCCCAAGTTGTTAAAAATCGGCGTAAAGGGTGGTTAAGAGCAAGCTTAAAATTAAAGCCGAACGCCTTCTAGGCTGTTATACGCATCCGAAGGTAAGAAGCCCAATCACGAAAGTAGCTTTATATTTTCTGGCCCCACGAAAGCTAAGATA	20	NA	NA	NA	NA	NA
1232	Spariformes	Sparidae	Pagrus	Pagrus major	ASV_1087	CACCGCGGTTATACGGGAGGCCCCAGTTGTTAAAAATCGGCGTAAAGGGTGGTTAAGAGCAAGCTTAAAATTAAAGCCGAACGCCTTCTAGGCTGTTATACGCATCCGAAGGTAAGAAGCCCAATCACGAAAGTAGCTTTATATTTTCTGACCCCACGAAAGCTAAGATA	19	NA	NA	NA	NA	NA
1233	Spariformes	Sparidae	Pagrus	Pagrus major	ASV_1114	CACCGCGGTTATACGGGAGGCCCAAGTTGTTAAAAATCGGCGTAAAGGGTGGTTAAGAGCAAGCTTAAAATTAAAGCCGAACGCCTTCTAGGCTGTTATACGCATCCGAAGGTAAGAAGCCCAATCACGAAAGTAGCTTTATATTTTCTGACCCTACGAAAGCTAAGATA	18	NA	NA	NA	NA	NA
1234	Spariformes	Sparidae	Pagrus	Pagrus major	ASV_1115	CACCGCGGTTATACGGGAGGCCCAAGTTGTTAAAAATCGGCGTAAAGGGTGGTTAAGAGCAAGCTTAAAATTAAAGTCGAACGCCTTCTAGGCTGTTATACGCATCCGAAGGTAAGAAGCCCAATCACGAAAGTAGCTTTATATTTTCTGACCCCACGAAAGCTAAGATA	18	NA	NA	NA	NA	NA
1235	Spariformes	Sparidae	Pagrus	Pagrus major	ASV_1116	CACCGCGGTTATACGGGAGGCCCAAGTTGTTAAAAATCGGCGTAAAGGGTGGTTAAGATCAAGCTTAAAATTAAAGCCGAACGCCTTCTAGGCTGTTATACGCATCCGAAGGTAAGAAGCCCAATCACGAAAGTAGCTTTATATTTTCTGACCCCACGAAAGCTAAGATA	18	NA	NA	NA	NA	NA
1236	Spariformes	Sparidae	Pagrus	Pagrus major	ASV_1169	CACCGCGGTTATACGGGAGGCCCAAGTTGTTAAAAATCGGCGTAAAGGGTGGTTAAGAGCAAGCTTAAAATTAAAGCCGAACGCCTTCTAGGCTGTTATACGCATCCGAAGGTAAGAAGCCCAATCACGAAAGTAGCTTTATATTTTCTGACCCCACGAAAGCTATGATA	16	NA	NA	NA	NA	NA
1237	Spariformes	Sparidae	Pagrus	Pagrus major	ASV_1199	CACCGCGGTTATACGGGAGGCCCAAGTTGTTAAAAATCGGTGTAAAGGGTGGTTAAGAGCAAGCTTAAAATTAAAGCCGAACGCCTTCTAGGCTGTTATACGCATCCGAAGGTAAGAAGCCCAATCACGAAAGTAGCTTTATATTTTCTGACCCCACGAAAGCTAAGATA	15	NA	NA	NA	NA	NA
1238	Spariformes	Sparidae	Pagrus	Pagrus major	ASV_1226	CACCGCGGTTATACGGGAGGCCCAAGTTGTTAAAAATCGGCGTAAAGGGTGGTTAAGAGCAAGCTTAAAATTAAAGCCGAACACCTTCTAGGCTGTTATACGCATCCGAAGGTAAGAAGCCCAATCACGAAAGTAGCTTTATATTTTCTGACCCCACGAAAGCTAAGATA	14	NA	NA	NA	NA	NA
1239	Spariformes	Sparidae	Pagrus	Pagrus major	ASV_1255	CACCGCGGTTATACGGGAGGCCCAAGTTGTTAAAAATCGGCGTAAAGGGTGGTTAAGAGCAAGCTTAAAATTAAAGCCGAACGCCTTCTAGGTTGTTATACGCATCCGAAGGTAAGAAGCCCAATCACGAAAGTAGCTTTATATTTTCTGACCCCACGAAAGCTAAGATA	12	NA	NA	NA	NA	NA
1240	Tetraodontiformes	Monacanthidae	Thamnaconus	NA	ASV_0038	CACCGCGGTTATACGAGAGGCCCAAGCTGATAGACACCGGCGTAAAGCGTGGTTAGGAGAATTAACATGATTAAAGCCGAATGCTTTCAAAGCTGTTATACGCATACGAAAGCTAGAAGTACAACTACGAAGGTGGCTTTACAATTTCTGAACCCACGAAAGCTAAGGCA	3377	3377	3510	3510	3016	3016
1241	Tetraodontiformes	Monacanthidae	Thamnaconus	NA	ASV_0107	CACCGCGGTTATACGAGAGGCCCAAGCTGATAGACACCGGCGTAAAGCGTGGTTAGGAGAATTAACATGATTAAAGCCGAATGCTTTCAAAGCTGTTATACGCATACGAAAGCTAGAAGTACAACTACGAAGGTGGCTTTACAATTTCTGAACCCACGGAAGCTAAGGCA	367	367	355	NA	302	NA
1242	Tetraodontiformes	Monacanthidae	Thamnaconus	NA	ASV_0316	CACCGCGGTTATACGAGAGGCCCAAGCTGATAGGCACCGGCGTAAAGCGTGGTTAGGAGAATTAACATGATTAAAGCCGAATGCTTTCAAAGCTGTTATACGCATACGAAAGCTAGAAGTACAACTACGAAGGTGGCTTTACAATTTCTGAACCCACGAAAGCTAAGGCA	77	NA	NA	NA	71	NA
1243	Tetraodontiformes	Monacanthidae	Thamnaconus	NA	ASV_0790	CACCGCGGTTATACGAGAGGCCCAAGCTGATAGCCACCGGCGTAAAGCGTGGTTAGGAGAATTAACATGATTAAAGCCGAATGCTTTCAAAGCTGTTATACGCATACGAAAGCTAGAAGTACAACTACGAAGGTGGCTTTACAATTTCTGAACCCACGAAAGCTAAGGCA	39	NA	NA	NA	NA	NA
1244	Tetraodontiformes	Tetraodontidae	Takifugu	NA	ASV_0264	CACCGCGGTTATACGAGAGACCCAAGTTGTTAGCCAACGGCGTAAAGGGTGGTTAGAACTATAGACAACAAACTGAGACCGAACACCTTCAAGGCTGTTATACGCTTCCGAAGCAACGAAGAACAATAACGAAAGTAGCCTCACTAACTCGAACCCACGAAAGCTAGGGCA	30	NA	32	NA	15	NA
1245	Tetraodontiformes	Tetraodontidae	Takifugu	NA	ASV_0411	CACCGCGGTTATACGAGAGACCCAAGTTGTTAGCCAACGGCATAAAGGGTGGTTAGAACTATAGACAACAAACTGAGACCGAACACCTTCAAGGCTGTTATACGCTTCCGAAGCAACGAAGAACAATAACGAAAGTAGCCTCACTAACTCGAACCCACGAAAGCTAGGGCA	NA	NA	NA	NA	10	NA
1246	Uranoscopiformes	Ammodytidae	Ammodytes	NA	ASV_0255	CACCGCGGTTATACGAGAGGCCCAAGCTGATAGACCCCGGCGTAAAGAGTGGTTAAGGTAAACTTAAAACTAAAGCCGAACACCCTCACAGCTGTTATACGCACCCGAGAGTAAGAAGCCCAACTACGAAAGTGGCTTTACAACCCCTGAACCCACGAAAGCTATGACA	37	NA	38	NA	29	NA

## Sheet: TABLE S2
TABLE S2 Summary of all fish species retained or discarded by gmmDenoise filtering in the three differently processed datasets (non-denoised, DADA2-denoised, and UNOISE3-denoised) from the stream fish community study. The adult habitat types follow FishBase (https://fishbase.se).
	Species	Adult habitat type	Non-denoised	DADA2-denoised	UNOISE3-denoised
1	Anguilla anguilla	Freshwater	Discarded	Discarded	Discarded
2	Anguilla japonica	Freshwater	Retained	Discarded	Discarded
3	Carassius cuvieri	Freshwater	Retained	NA	Discarded
4	Cobitis sp. BIWAE type A	Freshwater	Retained	Retained	Retained
5	Cobitis sp. BIWAE type B	Freshwater	Retained	Retained	Discarded
6	Coreoperca kawamebari	Freshwater	Retained	Retained	Retained
7	Cottus pollux	Freshwater	Retained	Retained	Retained
8	Cottus reinii	Freshwater	Retained	Retained	Retained
9	Cyprinus carpio	Freshwater	Retained	Retained	Retained
10	Gnathopogon elongatus	Freshwater	Retained	Retained	Discarded
11	Gymnogobius urotaenia	Freshwater	Retained	Retained	Retained
12	Hemibarbus longirostris	Freshwater	Retained	Retained	Retained
13	Lefua torrentis	Freshwater	NA	Discarded	Discarded
14	Lepomis macrochirus	Freshwater	Retained	Retained	Discarded
15	Liobagrus reinii	Freshwater	Retained	Retained	Retained
16	Micropterus salmoides	Freshwater	Retained	Retained	Retained
17	Misgurnus anguillicaudatus	Freshwater	Retained	Retained	Retained
18	Nipponocypris sieboldii	Freshwater	Retained	Retained	Retained
19	Nipponocypris temminckii	Freshwater	Retained	Retained	Retained
20	Niwaella delicata	Freshwater	Retained	Retained	Retained
21	Odontobutis obscura	Freshwater	Retained	Retained	Retained
22	Oncorhynchus sp. BIWA-MASU	Freshwater	Retained	Retained	Retained
23	Opsariichthys uncirostris	Freshwater	Retained	Retained	Retained
24	Oryzias latipes	Freshwater	NA	Discarded	Discarded
25	Phoxinus oxycephalus	Freshwater	Retained	Retained	Retained
26	Phoxinus steindachneri	Freshwater	Retained	Retained	Retained
27	Plecoglossus altivelis	Freshwater	Retained	Retained	Retained
28	Pseudogobio agathonectris	Freshwater	Retained	Retained	Discarded
29	Pseudogobio esocinus	Freshwater	Retained	Retained	Retained
30	Pseudorasbora parva	Freshwater	Discarded	Discarded	Discarded
31	Pungtungia herzi	Freshwater	Retained	Retained	Retained
32	Rhinogobius biwaensis	Freshwater	Retained	Discarded	Discarded
33	Rhinogobius brunneus	Freshwater	Retained	Discarded	NA
34	Rhinogobius flumineus	Freshwater	Retained	Retained	Retained
35	Rhinogobius fluviatilis	Freshwater	Retained	Discarded	Discarded
36	Rhinogobius sp. KZ	Freshwater	Discarded	NA	NA
37	Rhinogobius sp. OR	Freshwater	Discarded	NA	NA
38	Sarcocheilichthys biwaensis	Freshwater	NA	Discarded	NA
39	Sarcocheilichthys variegatus	Freshwater	Retained	Retained	Discarded
40	Silurus asotus	Freshwater	Retained	Retained	Retained
41	Squalidus gracilis	Freshwater	Retained	Retained	Retained
42	Tachysurus nudiceps	Freshwater	Discarded	Discarded	Discarded
43	Tanakia limbata	Freshwater	Retained	Retained	Discarded
44	Zacco platypus	Freshwater	Retained	Retained	Retained
45	Acanthogobius flavimanus	Freshwater/Marine	Discarded	Discarded	Discarded
46	Gasterosteus aculeatus	Freshwater/Marine	Discarded	Retained	Discarded
47	Oncorhynchus clarkii	Freshwater/Marine	Discarded	NA	NA
48	Oncorhynchus masou	Freshwater/Marine	Retained	Retained	Retained
49	Oncorhynchus mykiss	Freshwater/Marine	Discarded	NA	NA
50	Salvelinus leucomaenis	Freshwater/Marine	Retained	Retained	Retained
51	Tribolodon hakonensis	Freshwater/Marine	Retained	Retained	Retained
52	Beryx splendens	Marine	Discarded	Discarded	Discarded
53	Cololabis saira	Marine	Discarded	Discarded	Discarded
54	Engraulis japonicus	Marine	Retained	Retained	Discarded
55	Girella punctata	Marine	Retained	Retained	Retained
56	Lateolabrax japonicus	Marine	Discarded	Discarded	Discarded
57	Oncorhynchus keta	Marine	Discarded	Discarded	Discarded
58	Pagrus major	Marine	Retained	Retained	Retained
59	Paralichthys olivaceus	Marine	Discarded	Discarded	Discarded
60	Sardinops melanostictus	Marine	Discarded	Discarded	Discarded
61	Scomber australasicus	Marine	Retained	Discarded	Discarded
62	Seriola dumerili	Marine	Retained	Retained	Discarded
63	Seriola quinqueradiata	Marine	Retained	Retained	Discarded

## Sheet: TABLE S3
TABLE S3 Summary of all fish amplicon sequence variants (ASVs) detected before and after applying gmmDenoise filtering in the three differently processed datasets (non-denoised, DADA2-denoised, and UNOISE3-denoised) from the estuarine fish community study.
							Read count
							Non-denoised		DADA2-denoised		UNOISE3-denoised
	Order	Family	Genus	Species	ASV	Sequence	Before gmmDenoise	After gmmDenoise	Before gmmDenoise	After gmmDenoise	Before gmmDenoise	After gmmDenoise
1	Acanthuriformes	Acanthuridae	Prionurus	Prionurus scalprum	ASV_0363	CACCGCGGTTATACGAGAGACCCAAGTTGTTAGACACCGGCGTAAAGAGTGGTTAGGTTTAAACTATAAACTAAAGCCGAACATCTTCAAAGCTGTTATACGCACCCGAAGATAAGAAGTTCAATCACGAAAGTGGCTTTACCCCAACTGAACCCACGAAAGCTAGGATA	182	NA	187	NA	166	NA
2	Anguilliformes	Anguillidae	Anguilla	Anguilla japonica	ASV_0039	CACCGCGGTTATACGAGGGGCTCAAATTGATATTACACGGCGTAAAGCGTGATTAAAAAACAAACAAACTAAAGCCAAACACTTCCCAAGCTGTCATACGCTACCGGATAAAACGAAGCCCCACTACGAAAGTGGCTTTAACACCTTTGAACTCACGACAGTTGAGAAA	16941	16941	17628	17628	15315	15315
3	Anguilliformes	Anguillidae	Anguilla	Anguilla japonica	ASV_0245	CACCGCGGTTATACGAGGGGCTCAAATTGATATTACACGGCGTAAAGCGTGATTAAAAAATAAACAAACTAAAGCCAAACACTTCCCAAGCTGTCATACGCTACCGGATAAAACGAAGCCCCACTACGAAAGTGGCTTTAACACCTTTGAACTCACGACAGTTGAGAAA	630	630	410	NA	531	531
4	Anguilliformes	Anguillidae	Anguilla	Anguilla japonica	ASV_0246	CACCGCGGTTATACGAGGGGCTCAAATTGATATTACACGGCGTAAAGCGTGATTAAAAAACAAACAAACTAAAGCCAAACACTTCCCAAGCTGTCATACGCTACCGGATAAGACGAAGCCCCACTACGAAAGTGGCTTTAACACCTTTGAACTCACGACAGTTGAGAAA	457	457	399	NA	328	NA
5	Anguilliformes	Anguillidae	Anguilla	Anguilla japonica	ASV_0430	CACCGCGGTTATACGAGGGGCTCAAATTGATATTACACGGCGTAAAGCGTGATTAAAAAACAAACAAACTAAAGCCAAACACTTCCCAAGCTGTCATACGCCACCGGATAAAACGAAGCCCCACTACGAAAGTGGCTTTAACACCTTTGAACTCACGACAGTTGAGAAA	149	NA	125	NA	104	NA
6	Anguilliformes	Anguillidae	Anguilla	Anguilla japonica	ASV_0541	CACCGCGGTTATACGAGGGGCTCAAATTGATATTACACGGCGTAAAGCGTGATTAAAAAACAAACAAACTAAAGCCAAACACTTCCCAAGCTGTCATAAGCTACCGGATAAAACGAAGCCCCACTACGAAAGTGGCTTTAACACCTTTGAACTCACGACAGTTGAGAAA	82	NA	80	NA	67	NA
7	Anguilliformes	Anguillidae	Anguilla	Anguilla japonica	ASV_0560	CACCGCGGTTATACGAGGGGCTCAAATTGATATTACACGGCGTAAAGCGTGATTAAAAAACAAAAAAACTAAAGCCAAACACTTCCCAAGCTGTCATACGCTACCGGATAAAACGAAGCCCCACTACGAAAGTGGCTTTAACACCTTTGAACTCACGACAGTTGAGAAA	70	NA	75	NA	NA	NA
8	Anguilliformes	Anguillidae	Anguilla	Anguilla japonica	ASV_0790	CACCGCGGTTATACGAGGGGCTCAAATTGATATTACACGGCGTAAAGCGTGATTAAAAAACAAAAAAACTAAAGCCAAACACTTCCCAAGCTGTCATACGCTACCGGATAAAACGAAGCCCCACTACGAAAGTGGCTTTAACACCTTTGAACTCACGACAGTTGAGAAA	NA	NA	NA	NA	64	NA
9	Anguilliformes	Anguillidae	Anguilla	Anguilla japonica	ASV_0839	CACCGCGGTTATACGAGGGGCTCAAATTGATATTACACGGCGTAAAGCGTGATTAAAAAAAAAACAAACTAAAGCCAAACACTTCCCAAGCTGTCATACGCTACCGGATAAAACGAAGCCCCACTACGAAAGTGGCTTTAACACCTTTGAACTCACGACAGTTGAGAAA	NA	NA	NA	NA	29	NA
10	Anguilliformes	Anguillidae	Anguilla	Anguilla japonica	ASV_0854	CACCGCGGTTATACGAGGGGCTCAAATTGATATTACACGGCGTAAAGCGTGATTAAAAAACAAACAAACTAAAGCCAAACACTTCCCAAGCTTTCATACGCTACCGGATAAAACGAAGCCCCACTACGAAAGTGGCTTTAACACCTTTGAACTCACGACAGTTGAGAAA	33	NA	NA	NA	26	NA
11	Anguilliformes	Anguillidae	Anguilla	Anguilla japonica	ASV_1653	CACCGCGGTTATACGAGGGGCTCAAATTGATATTACACGGCGTAAAGCGTGATTAAAAAACAAACAAACTAAAGCCAAACACTTCCCAAGCTGTCATACGCTACCGGATAAAACGAAGCCCCACTACGAAAGTGGCTTTAACTCCTTTGAACTCACGACAGTTGAGAAA	83	NA	NA	NA	NA	NA
12	Anguilliformes	Anguillidae	Anguilla	Anguilla japonica	ASV_2129	CACCGCGGTTATACGAGGGGCTCAAATTGATATTACACGGCGTAAAGCGTGATTAAAAAACAAACAAACTAAAGCCAAACACTTCCCAAGCTGTCATACGCTACCGGATAAAACGAAGCCCCACTACGAAAGTGGCTTTAACCCCTTTGAACTCACGACAGTTGAGAAA	48	NA	NA	NA	NA	NA
13	Anguilliformes	Anguillidae	Anguilla	Anguilla japonica	ASV_2189	CACCGCGGTTATACGAGGGGCTCAAATTGATATTACACGGCGTAAAGCGTGATTAAAAAAAAAACAAACTAAAGCCAAACACTTCCCAAGCTGTCATACGCTACCGGATAAAACGAAGCCCCACTACGAAAGTGGCTTTAACACCTTTGAACTCACGACAGTTGAGAAA	45	NA	NA	NA	NA	NA
14	Anguilliformes	Anguillidae	Anguilla	Anguilla japonica	ASV_2339	CACCGCGGTTATACGAGGGGCTCAAATTGATATTACACGGCTTAAAGCGTGATTAAAAAACAAACAAACTAAAGCCAAACACTTCCCAAGCTGTCATACGCTACCGGATAAAACGAAGCCCCACTACGAAAGTGGCTTTAACACCTTTGAACTCACGACAGTTGAGAAA	39	NA	NA	NA	NA	NA
15	Anguilliformes	Anguillidae	Anguilla	Anguilla japonica	ASV_2466	CACCGCGGTTATACGAGGGACTCAAATTGATATTACACGGCGTAAAGCGTGATTAAAAAACAAACAAACTAAAGCCAAACACTTCCCAAGCTGTCATACGCTACCGGATAAAACGAAGCCCCACTACGAAAGTGGCTTTAACACCTTTGAACTCACGACAGTTGAGAAA	35	NA	NA	NA	NA	NA
16	Anguilliformes	Anguillidae	Anguilla	Anguilla japonica	ASV_2627	CACCGCGGTTATACGAGGGGCTCAAATTGATATTCCACGGCGTAAAGCGTGATTAAAAAACAAACAAACTAAAGCCAAACACTTCCCAAGCTGTCATACGCTACCGGATAAAACGAAGCCCCACTACGAAAGTGGCTTTAACACCTTTGAACTCACGACAGTTGAGAAA	30	NA	NA	NA	NA	NA
17	Anguilliformes	Anguillidae	Anguilla	Anguilla japonica	ASV_2701	CACCGCGGTTATACGAGGGGCTCAACTTGATATTACACGGCGTAAAGCGTGATTAAAAAACAAACAAACTAAAGCCAAACACTTCCCAAGCTGTCATACGCTACCGGATAAAACGAAGCCCCACTACGAAAGTGGCTTTAACACCTTTGAACTCACGACAGTTGAGAAA	28	NA	NA	NA	NA	NA
18	Anguilliformes	Anguillidae	Anguilla	Anguilla japonica	ASV_3050	CACCGCGGTTATACGAGGGGCTCAAATTGATATTACACGGCGTAAAGCGTGATTAAAAAACAAACAAACTAAAGCCAAACACTTCCCAAGCTGTCATACGCTACCGGATAAAACGAAGCCCCACTACGAAAGTGGCTTTAACACCTCTGAACTCACGACAGTTGAGAAA	22	NA	NA	NA	NA	NA
19	Anguilliformes	Anguillidae	Anguilla	Anguilla japonica	ASV_3489	CACCGCGGTTATACGAGGGGCTCAAATTGATATTACATGGCGTAAAGCGTGATTAAAAAACAAACAAACTAAAGCCAAACACTTCCCAAGCTGTCATACGCTACCGGATAAAACGAAGCCCCACTACGAAAGTGGCTTTAACACCTTTGAACTCACGACAGTTGAGAAA	17	NA	NA	NA	NA	NA
20	Anguilliformes	Anguillidae	Anguilla	Anguilla japonica	ASV_3560	CACCGCGGTTATACGAGGGGCCCAAATTGATATTACACGGCGTAAAGCGTGATTAAAAAACAAACAAACTAAAGCCAAACACTTCCCAAGCTGTCATACGCTACCGGATAAAACGAAGCCCCACTACGAAAGTGGCTTTAACACCTTTGAACTCACGACAGTTGAGAAA	16	NA	NA	NA	NA	NA
21	Anguilliformes	Anguillidae	Anguilla	Anguilla japonica	ASV_3757	CACCGCGGTTATACGAGGGGCTCAAATTGATATTACACGGCGTAAAGCGTGATTAAAAAACAAATCAAACTAAAGCCAAACACTTCCCAAGCTGTCATACGCTACCGGATAAAACGAAGCCCCACTACGAAAGTGGCTTTAACACCTTTGAACTCACGACAGTTGAGAAA	14	NA	NA	NA	NA	NA
22	Anguilliformes	Anguillidae	Anguilla	NA	ASV_1348	CACCGCGGTTATACGAGGGGCTCAAATTGATATTACACGGCGTAAAGCGTGATTAAAAAATAAACAAACTAAAGCCAAACACTTCCCAAGCTGTCATACGCTACCGGAATAAAACGAAGCCCCACTACGAAAGTGGCTTTAACACCTTTGAACTCACGACAGTTGAGAAA	141	NA	NA	NA	NA	NA
23	Anguilliformes	Anguillidae	Anguilla	NA	ASV_2065	CACCGCGGTTATACGAGGGGCTCAAATTGATATTACACGGCGTAAAGCGTGATTAAAAAACAAACAAACTAAAGCCAAACACTTCCCAAGCTGTCATACGCTACCGGATAAAACGAAGCCCCACTACGAAAGTAGCTTTAACACCTTTGAACTCACGACAGTTGAGAAA	51	NA	NA	NA	NA	NA
24	Anguilliformes	Muraenidae	Gymnothorax	Gymnothorax kidako	ASV_0341	AACCGCGGTTACACGAGAGGCCCGAATTGACACATCACGGCGTAAAGTGTGATTAGAGATAAACCAGACTAGAGCCAAACACCCCTTATGCTGTCATACGCCATGGGGGTCACGAAGATCAACGACGAAGGTGGTTCTAATAACCTAATCTTGAACTCACGACAGCCAAGATA	216	NA	210	NA	175	NA
25	Anguilliformes	Ophichthidae	Ophichthus	Ophichthus zophistius	ASV_0414	CACCGCGGTTATACGGAGAGGCTCAAATTAATATTTCACGGCGTAAAGCGTGATTAGAGAAAATGTAAACTAAAGCCGAATACCTCCCTAGCTGTTATACGCCCAAAGAGGCACGAAGCCCCACAACGAAAGTAGCTTTAACCTAACATCTTGAATTCACGAGAATTAAGAAA	136	NA	137	NA	103	NA
26	Atheriniformes	Atherinidae	Atherion	Atherion elymus	ASV_0162	CACCGCGGTTATACGAGAGGCCCAAGTTAATACCCCCCGGCGTAAAGGGTGGTTAAGAAAAATTTTTACTAGGGCTAAATATTCTCCAAGCTGTCATACGCACCTGAGAAAAAGAGAACCTTATACGAAAGTGGCCTTAACTTATCTGAATCCACGAAAGCCAGGGAA	955	955	974	974	800	800
27	Atheriniformes	Atherinidae	Atherion	Atherion elymus	ASV_3924	CACCGCGGTTATACGAGAGGCCCAAGTTAATACCCCCGGCGTAAAGGGTGGTTAAGAAAAATTTTTACTAGGGCTAAATATTCTCCAAGCTGTCATACGCACCTGAGAAAAAGAGAACCTTATACGAAAGTGGCCTTAACTTATCTGAATCCACGAAAGCCAGGGAA	12	NA	NA	NA	NA	NA
28	Atheriniformes	Atherinidae	Doboatherina	Doboatherina valenciennei	ASV_0057	CACCGCGGTTATACGAGAGGCCCAAGTTGATAGCCATCGGCGTAAAGAGTGGTTAAGAAAACCCCTAAAACTAAAGCTGAACACTCTCAAAACTGTTATACGTACCCGAGAGCAAGAAGCCCTTCTACGAAAGTGGCTTTAACCCTTCTGAACCCACGAAAGCTGGGGAA	6687	6687	7507	7507	6555	6555
29	Atheriniformes	Atherinidae	Doboatherina	Doboatherina valenciennei	ASV_2488	CACCGCGGTTATACGAGAGGCCCAAGTTGATAGCCATCGGCGTAAAGAGTGGTTAAGAAAACCCCTAAAACTAAAGCTGAACACTCTCAAAACTGTTATACGTACCCGAGAGCAAGAAGCCCTTCTACGAAAGTGGCTTTAACCCTTCTGAACCCACGAAAGCTTGGGAA	34	NA	NA	NA	NA	NA
30	Atheriniformes	Atherinidae	Hypoatherina	Hypoatherina tsurugae	ASV_0346	CACCGCGGTTATACGAGAGGCCCAAGTTGACAGCCACCGGCGTAAAGAGTGGTTAAGAGATAATGAAAACTAAAGCCGAACACTCTCAGGACTGTTATACGTGTCCGAGAGCAAGAAGCTCCCCTACGAAAGTGGCTTTAACCCTTCCGAACCCACGAAAGTTGGGAAA	206	NA	204	NA	169	NA
31	Aulopiformes	Synodontidae	Saurida	NA	ASV_0473	CACCGCGGTTATACGAGAGGCCCGAGTTGATAAACATCGGCGTAAAGTGTGGTTAGGATTTTTCCCACTAAAGTTAAACACCCCCAGAACTGTTATACGCTCCCGGGGACAGGAAGCCCAGCAGCGAAAGTGACTTTAAACCTCCGACCCCACGACAGCTATGACA	108	NA	106	NA	85	NA
32	Beloniformes	Adrianichthyidae	Oryzias	Oryzias latipes	ASV_0426	CACCGCGGTTATACGAGAGGTTCAAGCTGATAGATAACGGCGTAAAGAGTGGTTAATTTAAAAGAAAAGCTAAAGTGGAATGTTTTCAAAGCTGTTATACGCACCCGAAAATAAGAAGACCAAGAACGAAAGTAACTTTAACTATATGAATCCACGAAAACTATGAAA	129	NA	129	NA	114	NA
33	Beloniformes	Adrianichthyidae	Oryzias	Oryzias latipes	ASV_0548	CACCGCGGTTATACGAGAGGTTCAAGCTGATAGATAACGGCGTAAAGAGTGGTTAATTTAAAAGAGAAGCTAAAGTGGAATGTTTTCAAAGCTGTTATACGCACCCGAAAATAAGAAGACCAAGAACGAAAGTAACTTTAACTTTATGAATCCACGAAAACTATGAAA	75	NA	78	NA	58	NA
34	Beloniformes	Adrianichthyidae	Oryzias	Oryzias latipes	ASV_0751	CGCCGCGGTTATACGAGAGGTTCAAGCTGATAGATAACGGCGTAAAGAGTGGTTAATTTAAAAGAGAAGCTAAAGTGGAATGTTTTCAAAGCTGTTATACGCACCCGAAAATAAGAAGACCAAGAACGAAAGTAACTTTAACTTTATGAATCCACGAAAACTATGAAA	NA	NA	10	NA	NA	NA
35	Beloniformes	Adrianichthyidae	Oryzias	Oryzias latipes	ASV_0993	CACCGCGGTTATACTAGAGGTTCAAGCTGATAGATAACGGCGTAAAGAGTGGTTAATTTAAAAGAAAAGCTAAAGTGGAATGTTTTCAAAGCTGTTATACGCACCCGAAAATAAGAAGACCAAGAACGAAAGTAACTTTAACTATATGAATCCACGAAAACTATGAAA	11	NA	NA	NA	10	NA
36	Beloniformes	Belonidae	Ablennes	Ablennes hians	ASV_0167	CACCGCGGTTATACGAGAGGCCTAAGTTGATAGCCAACGGCGTAAAGAGTGGTTAAGGAAACCCTAAAACTAAAGCCGAACATTTTCACTGCCGTTTAACGCATCCGAAAATATGAAGCCCCACCACGAAAGTGGCTTTAATCTACCTGACCCCACGAAAGCTGTGAAA	720	720	931	931	837	837
37	Beloniformes	Belonidae	Strongylura	Strongylura anastomella	ASV_0038	CACCGCGGTTAGACGAGAGGCCTAAGTTGATAAACACCGGCGTAAAGAGTGGTTAGGAAATAACCTAGAACTAAAGCCAAATATTCTCATAGCTGTTATACGCACCCGAGAATAAGAAGCCCCCTTACGAAGGTAGCTTTAATTTATCCGACTCCACGAAAGCTGTGAAA	15848	15848	18137	18137	15639	15639
38	Beloniformes	Belonidae	Strongylura	Strongylura anastomella	ASV_0416	CACCGCGGTTAGACGAGAGGCCTAAGTTGATAAATACCGGCGTAAAGAGTGGTTAGGAAATAACCTAGAACTAAAGCCAAATATTCTCATAGCTGTTATACGCACCCGAGAATAAGAAGCCCCCTTACGAAGGTAGCTTTAATTTATCCGACTCCACGAAAGCTGTGAAA	139	NA	136	NA	108	NA
39	Beloniformes	Belonidae	Strongylura	Strongylura anastomella	ASV_0666	CACCGCGGTTAGACGAGAGGCCTAAGTTGATAAACACCGGCGTAAAGAGTGGTTAGGAAATAACCTAGAACTAAAGCCAAATATTCTCATAGCTGTTATACGCACCCGAGAATAAGAAGCCCCCTTACGAAGGTAGCTTTAATTCATCCGACTCCACGAAAGCTGTGAAA	42	NA	42	NA	34	NA
40	Beloniformes	Belonidae	Strongylura	Strongylura anastomella	ASV_0673	CACCGCGGTTAGACGAGAGGCCTAAGTTGATAAACACCGGCGTAAAGAGTGGTTAGGAAATAACCTAGAACTAAAGCCAAATATTCTGATAGCTGTTATACGCACCCGAGAATAAGAAGCCCCCTTACGAAGGTAGCTTTAATTTATCCGACTCCACGAAAGCTGTGAAA	43	NA	40	NA	37	NA
41	Beloniformes	Belonidae	Strongylura	Strongylura anastomella	ASV_1390	CACCGCGGTTATACGAGAGGCCTAAGTTGATAAACACCGGCGTAAAGAGTGGTTAGGAAATAACCTAGAACTAAAGCCAAATATTCTCATAGCTGTTATACGCACCCGAGAATAAGAAGCCCCCTTACGAAGGTAGCTTTAATTTATCCGACTCCACGAAAGCTGTGAAA	129	NA	NA	NA	NA	NA
42	Beloniformes	Belonidae	Strongylura	Strongylura anastomella	ASV_2507	CACCGCGGTTAGACGAGAGGCCTAAGTTGATAAACACCGGCGTAAAGAGTGGTTAGGAAATAACCTAGAACTAAAGCCAAATATTCTCATATCTGTTATACGCACCCGAGAATAAGAAGCCCCCTTACGAAGGTAGCTTTAATTTATCCGACTCCACGAAAGCTGTGAAA	34	NA	NA	NA	NA	NA
43	Beloniformes	Belonidae	Strongylura	Strongylura anastomella	ASV_2529	CACCGCGGTTAGACGAGAGGCCTAAGTTGATAAACACCGGCGTAAAGAGTGGTTAGGAAATAACCTAGAACTAAAGCCAAATATTCTCATAGCTGTTATACGCACCCGAGAATAAGAAGTCCCCTTACGAAGGTAGCTTTAATTTATCCGACTCCACGAAAGCTGTGAAA	33	NA	NA	NA	NA	NA
44	Beloniformes	Belonidae	Strongylura	Strongylura anastomella	ASV_2930	CACCGCGGTTAGACGAGAGGCCTAAGTTGATAAACACCGGCGTAAAGAGTGGTTGGGAAATAACCTAGAACTAAAGCCAAATATTCTCATAGCTGTTATACGCACCCGAGAATAAGAAGCCCCCTTACGAAGGTAGCTTTAATTTATCCGACTCCACGAAAGCTGTGAAA	24	NA	NA	NA	NA	NA
45	Beloniformes	Belonidae	Strongylura	Strongylura anastomella	ASV_3066	CACCGCGGTTAGACGAGAGGCCTAAGTTGATAAACACCGGCGTAAAGAGTGGTTAGGAAATAACCTAGAACTAAAGCCAAATATTCTCATAGCTGTTATATGCACCCGAGAATAAGAAGCCCCCTTACGAAGGTAGCTTTAATTTATCCGACTCCACGAAAGCTGTGAAA	22	NA	NA	NA	NA	NA
46	Beloniformes	Belonidae	Strongylura	Strongylura anastomella	ASV_3307	CACCGCGGTTAGACGAGAGGCCTAAGTTGATAAACACCGGCGTAAAGAGTGGTTAGGAAATAACCTAGAACTAAAGCCAAATATTCTAATAGCTGTTATACGCACCCGAGAATAAGAAGCCCCCTTACGAAGGTAGCTTTAATTTATCCGACTCCACGAAAGCTGTGAAA	19	NA	NA	NA	NA	NA
47	Beloniformes	Belonidae	Strongylura	Strongylura anastomella	ASV_3308	CACCGCGGTTAGACGAGAGGCCTAAGTTGATAAACACCGGCGTAAAGAGTGGTTAGGAAATAACCTAGAACTAAAGCCAAATATTCTCATAGCTGTTATACACACCCGAGAATAAGAAGCCCCCTTACGAAGGTAGCTTTAATTTATCCGACTCCACGAAAGCTGTGAAA	19	NA	NA	NA	NA	NA
48	Beloniformes	Belonidae	Strongylura	Strongylura anastomella	ASV_3492	CACCGCGGTTAGACGAGAGGCCTAAGTTGATAAACACCGGCGTAAAGAGGGGTTAGGAAATAACCTAGAACTAAAGCCAAATATTCTCATAGCTGTTATACGCACCCGAGAATAAGAAGCCCCCTTACGAAGGTAGCTTTAATTTATCCGACTCCACGAAAGCTGTGAAA	17	NA	NA	NA	NA	NA
49	Beloniformes	Belonidae	Tylosurus	Tylosurus crocodilus	ASV_0069	CACCGCGGTTAGACGAGAGGCCTAAGTTGATAGTCTCCGGCGTAAAGAGTGGTTAGGGAGACCCTTAAACTAAAGCCGAATATTCTCACAGCTGTCATACGCACCCGAGAATAAGAAGTCCCACCACGAAAGTGGCTTTAACCCACCCGACCCCACGAAAGCTGTGGAA	3432	3432	5113	5113	4483	4483
50	Beloniformes	Belonidae	Tylosurus	Tylosurus crocodilus	ASV_0516	CACCGCGGTTAGACGAGAGGCCTAAGTTGATAGTCTCCGGCGTAAAGAGTGGTTAGGAAGACCCTTAAACTAAAGCCGAATATTCTCACAGCTGTCATACGCACCCGAGAATAAGAAGTCCCACCACGAAAGTGGCTTTAACCCACCCGACCCCACGAAAGCTGTGGAA	92	NA	92	NA	77	NA
51	Beloniformes	Belonidae	Tylosurus	Tylosurus crocodilus	ASV_0559	CACCGCGGTTAGACGAGAGGCCTAAGTTGATAGTCTCCGGCGTAAAGAGTGGTTAGGGAGACCCTTAAACTAAAGCCGAATATTCTCACAGCTGTCATACGCACCCGAGAATAAGAAGTCCCACCACGAAAGTGGCTTTAACCCACCCAACCCCACGAAAGCTGTGGAA	78	NA	76	NA	69	NA
52	Beloniformes	Belonidae	Tylosurus	Tylosurus crocodilus	ASV_2722	CACCGCGGTTAGACGAGAGGCCTAAGTTGATAGTCTCCGGCGTAAAGAGTGGTTAGGGAGACCCTTAAACTAAAGCCGAATATTCTCACAGCTGTCATACGCACCCGAGAATAAGAAGTACCACCACGAAAGTGGCTTTAACCCACCCGACCCCACGAAAGCTGTGGAA	28	NA	NA	NA	NA	NA
53	Beloniformes	Belonidae	Tylosurus	Tylosurus crocodilus	ASV_2776	CACCGCGGTTATACGAGAGGCCTAAGTTGATAGTCTCCGGCGTAAAGAGTGGTTAGGGAGACCCTTAAACTAAAGCCGAATATTCTCACAGCTGTCATACGCACCCGAGAATAAGAAGTCCCACCACGAAAGTGGCTTTAACCCACCCGACCCCACGAAAGCTGTGGAA	27	NA	NA	NA	NA	NA
54	Beloniformes	Exocoetidae	Cheilopogon	NA	ASV_0043	CACCGCGGTTATACGAGAGGCCTAAGTTGACAGACAACGGCGTAAAGAGTGGCTAAGGAAAAATTTATACTAAAGCCGAACATCCTCAAGACTGTCGTACGTTTCCGAGGATATGAAGTCCCCCTACGAAAGTGGCTTTAACTCTCCTGACCCCACGAAAGCTGTGACA	13679	13679	14078	14078	12255	12255
55	Beloniformes	Exocoetidae	Cheilopogon	NA	ASV_0071	CACCGCGGTTATACGAGAGGCCTAAGTTGACAGACAACGGCGTAAAGAGTGGTTAAGGAAAAATTTATACTAAAGCCGAACATCCTCAAGACTGTCGTACGTTTCCGAGGATATGAAGTCCCCCTACGAAAGTGGCTTTAACTCTCCTGACCCCACGAAAGCTGTGACA	5034	5034	4861	4861	5281	5281
56	Beloniformes	Exocoetidae	Cheilopogon	NA	ASV_0461	CACCGCGGTTATACGAGAGGCCTAAGTTGACAGACAACGGCGTAAAGAGTGGTTAAGGAAAAATTTATACTAAAGCCGAACATCCTAAAGACTGTCGTACGTTTCCGAGGATATGAAGTCCCCCTACGAAAGTGGCTTTAACTCTCCTGACCCCACGAAAGCTGTGACA	114	NA	111	NA	100	NA
57	Beloniformes	Exocoetidae	Cheilopogon	NA	ASV_1110	CACCGCGGTTATACGAGAGGCCTAAGTTGACAGACAACGGCGTAAAGAGTGGCTAAGGAAAATTTATACTAAAGCCGAACATCCTCAAGACTGTCGTACGTTTCCGAGGATATGAAGTCCCCCTACGAAAGTGGCTTTAACTCTCCTGACCCCACGAAAGCTGTGACA	272	272	NA	NA	NA	NA
58	Beloniformes	Exocoetidae	Cheilopogon	NA	ASV_2561	CACCGCGGTTATACGAGAGGCCTAAGTTGACAGACAACGGCGTAAAGAGTGGCTAAGGAAAAATTTATACTAAAGCCGAACATCCTCAAGACTGTCGTACGTTTCCGAGGATATGAATTCCCCCTACGAAAGTGGCTTTAACTCTCCTGACCCCACGAAAGCTGTGACA	32	NA	NA	NA	NA	NA
59	Beloniformes	Exocoetidae	Cheilopogon	NA	ASV_2668	CACCGCGGTTATACGAGAGGCCTAAGTTGACAGACAACGGCGTAAAGAGGGGCTAAGGAAAAATTTATACTAAAGCCGAACATCCTCAAGACTGTCGTACGTTTCCGAGGATATGAAGTCCCCCTACGAAAGTGGCTTTAACTCTCCTGACCCCACGAAAGCTGTGACA	29	NA	NA	NA	NA	NA
60	Beloniformes	Exocoetidae	Cheilopogon	NA	ASV_2805	CACCGCGGTTATACGAGAGGCCTAAGTTGACAGACAATGGCGTAAAGAGTGGCTAAGGAAAAATTTATACTAAAGCCGAACATCCTCAAGACTGTCGTACGTTTCCGAGGATATGAAGTCCCCCTACGAAAGTGGCTTTAACTCTCCTGACCCCACGAAAGCTGTGACA	26	NA	NA	NA	NA	NA
61	Beloniformes	Exocoetidae	Cheilopogon	NA	ASV_3668	CACCGCGGTTATACGAGAGGCCTAAGTTGACAGACAACGGCGTAAAGAGTGGCTAAGGAAAAATTTATACTAAAGCCGAACATCCTCAAGACTGTCGTACGTTTCCGAGGATATGAAGTCCCCCTACGAAAGTGGCTTTAACTCTCCTGACCCCATGAAAGCTGTGACA	15	NA	NA	NA	NA	NA
62	Beloniformes	Exocoetidae	Cheilopogon	NA	ASV_3762	CACCGCGGTTATACGAGAGGCCTAAGTTGACAGACAACTGCGTAAAGAGTGGCTAAGGAAAAATTTATACTAAAGCCGAACATCCTCAAGACTGTCGTACGTTTCCGAGGATATGAAGTCCCCCTACGAAAGTGGCTTTAACTCTCCTGACCCCACGAAAGCTGTGACA	14	NA	NA	NA	NA	NA
63	Beloniformes	Exocoetidae	Cheilopogon	NA	ASV_3904	CACCGCGGTTATACGAGAGGCCTAAGTTGACAGACAACGGCGTAAAGAGTGGCTAAGGAAAAATTTATACTAAAGCCGAACATCCTCAAGACTGTCGTACGTTTCCGAGGATATGAAGTCCCCCTACTAAAGTGGCTTTAACTCTCCTGACCCCACGAAAGCTGTGACA	12	NA	NA	NA	NA	NA
64	Beloniformes	Exocoetidae	Cheilopogon	NA	ASV_3905	CACCGCGGTTATACGAGAGGCCTAAGTTGACAGACCACGGCGTAAAGAGTGGCTAAGGAAAAATTTATACTAAAGCCGAACATCCTCAAGACTGTCGTACGTTTCCGAGGATATGAAGTCCCCCTACGAAAGTGGCTTTAACTCTCCTGACCCCACGAAAGCTGTGACA	12	NA	NA	NA	NA	NA
65	Beloniformes	Exocoetidae	NA	NA	ASV_0259	CACCGCGGTTATACGAGAGGCCTAAGTTGACAGACAACGGCGTAAAGAGTGGTTAAGGAAAAATTTATACTAAAGCCGAACATCCTCAAGACTGTCGTACGTTTCCGAGGATATGAAGTCCCCCTACGAAAGTGGCTTTAACTCTCCTGACCCCACGAAAGCTGTGGCA	140	NA	348	NA	307	NA
66	Beloniformes	Exocoetidae	NA	NA	ASV_0403	CACCGCGGTTATACGAGAGGCCTAAGTTGACAGACAACGGCGTAAAGAGTGGTTAAGGAAAAATTTATACTAAAGCCGAACATCCTCAAGACTGTCGTACGTTTCCGAGGATATGAAGTCCCCCTACGAAAGTGGCTTTAACTCTCCTGATCCCACGAAAGCTGTGGCA	150	NA	146	NA	130	NA
67	Beloniformes	Hemiramphidae	Hyporhamphus	Hyporhamphus sajori	ASV_0049	CACCGCGGTTATACGAGAGGCCTAAGTTGATAAGCATCGGCGTAAAGAGTGGTTAGGGGAAAACATAAACTAAAGCCGAACGCCCTCAAGGCTGTGATACGTCTACGAGGGTAAGAAGCTCTTCCACGAAAGTGGCTTTAACCGACCTGACCCCACGAGAGCTGAGGTA	11020	11020	10558	10558	9098	9098
68	Beloniformes	Hemiramphidae	Hyporhamphus	Hyporhamphus sajori	ASV_0214	CACCGCGGTTATACGAGAGGCCTAAGTTGATAAGCATCGGCGTAAAGAGTGGTTAGGGGAAAACATAAACTAAAGCCGAACGCCCTCAAGGCTGTGATACGTCTACGAGGGTAAGAAGCTCTTCCACGAAAGTGGCTTTAACCAACCTGACCCCACGAGAGCTGAGGTA	565	565	554	554	469	469
69	Beloniformes	Hemiramphidae	Hyporhamphus	Hyporhamphus sajori	ASV_0275	CACCGCGGTTATACGAGAGGCCTAAGTTGATAAGCATCGGCGTAAAGAGTGGTTAGGGGAGAACATAAACTAAAGCCGAACGCCCTCAAGGCTGTGATACGTCTACGAGGGTAAGAAGCTCTTCCACGAAAGTGGCTTTAACCGACCTGACCCCACGAGAGCTGAGGTA	319	319	305	NA	260	NA
70	Beloniformes	Hemiramphidae	Hyporhamphus	Hyporhamphus sajori	ASV_3790	CACCGCGGTTATACGAGAGGCCTAAGTTGATAAGCATCGGCGTAAAGAGTGGTTAGGGGAAAACATAAACTAAAGCCGAACGCCCTCAAGGCTGTGATACGTCTACGATGGTAAGAAGCTCTTCCACGAAAGTGGCTTTAACCGACCTGACCCCACGAGAGCTGAGGTA	14	NA	NA	NA	NA	NA
71	Beloniformes	Hemiramphidae	Hyporhamphus	NA	ASV_0471	CACCGCGGTTATAAGAGAGGCCTAAGTTGATAAGCATCGGCGTAAAGAGTGGTTAGGGGAGAACATAAACTAAAGCCGAACGCCCTCAAGGCTGTGATACGTCTACGAGGGTAAGAAGCTCTTCCACGAAAGTGGCTTTAACCGACCTGACCCCACGAGAGCTGAGGTA	109	NA	106	NA	91	NA
72	Beloniformes	Hemiramphidae	Hyporhamphus	NA	ASV_0492	CACCGCGGTTATACGAGAGGCCTAAGTTGATAATCATCGGCGTAAAGAGTGGTTAGGGGAAAACATAAACTAAAGCCGAACGCCCTCAAGGCTGTGATACGTCTACGAGGGTAAGAAGCTCTTCCACGAAAGTGGCTTTAACCAACCTGACCCCACGAGAGCTGAGGTA	104	NA	99	NA	86	NA
73	Beryciformes	Berycidae	Beryx	Beryx splendens	ASV_0493	CACCGCGGTTATACGAGCGACCCAAGCTGATAGTCACCGGCGTAAAGAGTGGTTAGAGGACAGCCCAAACTAAAGCCGAACGCCCTCAAAGCTGTTATACGCATCCGAAGGTACGAAGAACCATCACGAAAGTGGCTTTACCCCCCACCCGAACCCACGAAAGCTACGTAA	100	NA	99	NA	84	NA
74	Blenniiformes	Blenniidae	Entomacrodus	Entomacrodus stellifer	ASV_0023	CACCGCGGTTATACGAGAGGCCCAAGTTGATAGACCTTCGGCGTAAAGTGTGGTTAGAACAACAAGGAACTAAAGCCAAACGCTCTCAAAACTGTTATACGCGCTTGAGAGTCAGAAGCCCCACCACGAAAGTGGCTTTACATCATTGAACCCACGAAAGCTAAGACA	10556	10556	31612	31612	26021	26021
75	Blenniiformes	Blenniidae	Entomacrodus	Entomacrodus stellifer	ASV_1596	CACCGCGGTTATACTAGAGGCCCAAGTTGATAGACCTTCGGCGTAAAGTGTGGTTAGAACAACAAGGAACTAAAGCCAAACGCTCTCAAAACTGTTATACGCGCTTGAGAGTCAGAAGCCCCACCACGAAAGTGGCTTTACATCATTGAACCCACGAAAGCTAAGACA	91	NA	NA	NA	NA	NA
76	Blenniiformes	Blenniidae	Entomacrodus	Entomacrodus stellifer	ASV_1624	CACCGCGGTTATACGAGAGGCCCAAGTTGATAGACCTTCGGCGTAAAGTGTGGTTAGAACAACAAGGAACTAAAGCCAAACGCTCTCAAAACTGTTATACGCGCTTGAGAGTCAGAAGCCCCACCACGAAAGTGGCTTTACATCATTGAACCCACGAAAGCTAAGA	86	NA	NA	NA	NA	NA
77	Blenniiformes	Blenniidae	Entomacrodus	Entomacrodus stellifer	ASV_2105	CACCGCGGTTATACGAGAGGCCCAAGTTGATATACCTTCGGCGTAAAGTGTGGTTAGAACAACAAGGAACTAAAGCCAAACGCTCTCAAAACTGTTATACGCGCTTGAGAGTCAGAAGCCCCACCACGAAAGTGGCTTTACATCATTGAACCCACGAAAGCTAAGACA	49	NA	NA	NA	NA	NA
78	Blenniiformes	Blenniidae	Entomacrodus	Entomacrodus stellifer	ASV_2266	CACCGCGGTTATACGAGAGGCCCAAGTTGATAGACCTTCGGCGTAAAGTGTGGTTAGAACAACAAGGAACTAAAGCCAAACGCTCTCAAAACTGTTATACGCGCTTGAGAGTCAGAAGCCCCACCACGAAGGTGGCTTTACATCATTGAACCCACGAAAGCTAAGACA	42	NA	NA	NA	NA	NA
79	Blenniiformes	Blenniidae	Entomacrodus	Entomacrodus stellifer	ASV_2292	CACCGCGGTTATACGAGAGGCCCAAGTTGATAGACCTTCGGCGTAAAGTGTTGTTAGAACAACAAGGAACTAAAGCCAAACGCTCTCAAAACTGTTATACGCGCTTGAGAGTCAGAAGCCCCACCACGAAAGTGGCTTTACATCATTGAACCCACGAAAGCTAAGACA	41	NA	NA	NA	NA	NA
80	Blenniiformes	Blenniidae	Entomacrodus	Entomacrodus stellifer	ASV_2313	CACCGCGGTTATACGAGAGGCCCAAGTTGATAGACCTTCGGCGTAAAGTGTGGTTAGAACAACAAGGAACTAAAGCCAAACGCTCTCAAAACTTTTATACGCGCTTGAGAGTCAGAAGCCCCACCACGAAAGTGGCTTTACATCATTGAACCCACGAAAGCTAAGACA	40	NA	NA	NA	NA	NA
81	Blenniiformes	Blenniidae	Entomacrodus	Entomacrodus stellifer	ASV_2503	CACCGCGGTTATACGAGAGGCCCAAGTTGATAGACCTTCGGCGTAAAGTGTGGTTAGAACAACAAGGAACTAAAGCCAAACGCTCTCAAAACTGTTATACGCGCTTTAGAGTCAGAAGCCCCACCACGAAAGTGGCTTTACATCATTGAACCCACGAAAGCTAAGACA	34	NA	NA	NA	NA	NA
82	Blenniiformes	Blenniidae	Entomacrodus	Entomacrodus stellifer	ASV_2530	CACCGCGGTTATACGAGAGGCCCAAGTTGATAGACCTTCGGCGTAAAGTGTGGTTAGAACAACAAGGAACTAAAGCCAAACGCTCTCAAAACTGTTATACGCGCTTGAGAGTCAGAAGCCCCACCACGAAAGTGGCTTTACATCATTTAACCCACGAAAGCTAAGACA	33	NA	NA	NA	NA	NA
83	Blenniiformes	Blenniidae	Entomacrodus	Entomacrodus stellifer	ASV_2928	CACCGCGGTTATACGAGAGGCCCAAGTTGATAGACCTTCGGCGTAAAGTGTGGTTAGAACAACAAGGAACTAAAGCCAAACGCTCTCAAAACTGTTATACGCGCTTGAGAGTCAGAAGACCCACCACGAAAGTGGCTTTACATCATTGAACCCACGAAAGCTAAGACA	24	NA	NA	NA	NA	NA
84	Blenniiformes	Blenniidae	Entomacrodus	Entomacrodus stellifer	ASV_2943	CACCGCGGTTATACGAGAGGCCCAAGTTGATAGACCTTCGGCGTAAAGTGTGGTTAGAACAACAAGGAACTAAAGCCAAACGCTCTCAAAACTGTTATACGCGCTTGAGAGTCAGAAGCCCCACCACGAAAGTGGCTTTGCATCATTGAACCCACGAAAGCTAAGACA	24	NA	NA	NA	NA	NA
85	Blenniiformes	Blenniidae	Entomacrodus	Entomacrodus stellifer	ASV_3251	CACCGCGGTTATACGAGAGGCCCAAGTTGATAGACCTTCGGCGTAAAGTGTGGTTAGAACAACAAGGAACTAAAGCCAAACGCTCTCAAAACTGTTATACGCGCTTGAGAGTCAGAAGCCCCACCACGAAAGGGGCTTTACATCATTGAACCCACGAAAGCTAAGACA	20	NA	NA	NA	NA	NA
86	Blenniiformes	Blenniidae	Entomacrodus	Entomacrodus stellifer	ASV_3609	CACCGCGGTTATACGAGAGGCCCAAGTTGATAGACCTTCGGCGTAAAGTGTGGTTAGAACAACAAGGAACTAAAGCCAAACGCTATCAAAACTGTTATACGCGCTTGAGAGTCAGAAGCCCCACCACGAAAGTGGCTTTACATCATTGAACCCACGAAAGCTAAGACA	16	NA	NA	NA	NA	NA
87	Blenniiformes	Blenniidae	Entomacrodus	Entomacrodus stellifer	ASV_3610	CACCGCGGTTATACGAGAGGCCCAAGTTGATAGACCTTCGGCGTAAAGTGTGGTTAGAACAACAAGGAACTAAAGCCAAACGCTCTCAAAACTGTTATACGCGCTTGAGAGTCAGAAGCCCCACCACGAAAGTGGCTTTACATCATTGAACCCCCGAAAGCTAAGACA	16	NA	NA	NA	NA	NA
88	Blenniiformes	Blenniidae	Entomacrodus	Entomacrodus stellifer	ASV_3675	CACCGCGGTTATACGAGAGGCCCAAGTTGATAGACCTTCGGCGTAAAGTGTGGTTAGAACAACAAGGAACTAAAGCCAAACGCTCTCAAAACTGTTATACGCACTTGAGAGTCAGAAGCCCCACCACGAAAGTGGCTTTACATCATTGAACCCACGAAAGCTAAGACA	15	NA	NA	NA	NA	NA
89	Blenniiformes	Blenniidae	Entomacrodus	Entomacrodus stellifer	ASV_3855	CACCGCGGTTATACGAGAGGCCCAAGTTGATAGACCTTCGGCGTAAAGTGTGGTTAGAACAACAAGGAACTAAAGCCAAACGCTCTCAAAACTGTTATACGCGCTTGAGAGTCAGAAGCCCCACCACGAATGTGGCTTTACATCATTGAACCCACGAAAGCTAAGACA	13	NA	NA	NA	NA	NA
90	Blenniiformes	Blenniidae	Entomacrodus	Entomacrodus stellifer	ASV_3875	CACCGCGGTTATACGAGAGACCCAAGTTGATAGACCTTCGGCGTAAAGTGTGGTTAGAACAACAAGGAACTAAAGCCAAACGCTCTCAAAACTGTTATACGCGCTTGAGAGTCAGAAGCCCCACCACGAAAGTGGCTTTACATCATTGAACCCACGAAAGCTAAGACA	13	NA	NA	NA	NA	NA
91	Blenniiformes	Blenniidae	Entomacrodus	Entomacrodus stellifer	ASV_3927	CACCGCGGTTATACGAGAGGCCCAAGTTGATGGACCTTCGGCGTAAAGTGTGGTTAGAACAACAAGGAACTAAAGCCAAACGCTCTCAAAACTGTTATACGCGCTTGAGAGTCAGAAGCCCCACCACGAAAGTGGCTTTACATCATTGAACCCACGAAAGCTAAGACA	12	NA	NA	NA	NA	NA
92	Blenniiformes	Blenniidae	Entomacrodus	Entomacrodus stellifer	ASV_3928	CACCGCTGTTATACGAGAGGCCCAAGTTGATAGACCTTCGGCGTAAAGTGTGGTTAGAACAACAAGGAACTAAAGCCAAACGCTCTCAAAACTGTTATACGCGCTTGAGAGTCAGAAGCCCCACCACGAAAGTGGCTTTACATCATTGAACCCACGAAAGCTAAGACA	12	NA	NA	NA	NA	NA
93	Blenniiformes	Blenniidae	Entomacrodus	Entomacrodus stellifer	ASV_3958	CACCGCGGTTATACGAGAGGCCCAAGTTGATAGACCTTCGGCGTAAAGTGTGGTTAGAACAACAAGGAACTAAAGCCAAACGCTCTCAAAACTGTTATACGCGCTTGAGAGTCAGAAGCCCCACCACGAAAGTGGCTTTACATCATTGAACCAACGAAAGCTAAGACA	11	NA	NA	NA	NA	NA
94	Blenniiformes	Blenniidae	Entomacrodus	Entomacrodus stellifer	ASV_3959	CACCGCGGTTATATGAGAGGCCCAAGTTGATAGACCTTCGGCGTAAAGTGTGGTTAGAACAACAAGGAACTAAAGCCAAACGCTCTCAAAACTGTTATACGCGCTTGAGAGTCAGAAGCCCCACCACGAAAGTGGCTTTACATCATTGAACCCACGAAAGCTAAGACA	11	NA	NA	NA	NA	NA
95	Blenniiformes	Blenniidae	Entomacrodus	Entomacrodus stellifer	ASV_3973	CACCGCGGTTATACGAGAGGCCCAAGTTGATAGACCTTCGGCGTAAAGTGTGGTTAGAACAACAAGGAACTAAAGCCAAACGCTCTCAAAACTGTTATATGCGCTTGAGAGTCAGAAGCCCCACCACGAAAGTGGCTTTACATCATTGAACCCACGAAAGCTAAGACA	10	NA	NA	NA	NA	NA
96	Blenniiformes	Blenniidae	Istiblennius	Istiblennius enosimae	ASV_0079	CACCGCGGTTATACGAGGGGCCCAAGTTAACAGAACCTCGGCGTAAAGCGTGGTTAGATAACAATAAACTAAAGCCGAATACTCTCGAGGCTGTTATACGCACCTGAGAGCTAGAAGCCCCACTACGAAAGTGGCTTTACCTAATTTGAACCCACGAAAGCTAAGGCA	4461	4461	4477	4477	3923	3923
97	Blenniiformes	Blenniidae	Istiblennius	Istiblennius enosimae	ASV_0446	CACCGCGGTTATACGACGGGCCCAAGTTAACAGAACCTCGGCGTAAAGCGTGGTTAGATAACAATAAACTAAAGCCGAATACTCTCGAGGCTGTTATACGCACCTGAGAGCTAGAAGCCCCACTACGAAAGTGGCTTTACCTAATTTGAACCCACGAAAGCTAAGGCA	123	NA	118	NA	94	NA
98	Blenniiformes	Blenniidae	Istiblennius	Istiblennius enosimae	ASV_2400	CACCGCGGTTATACGAGGGGCCCAAGTTAACAGAACCTCGGCATAAAGCGTGGTTAGATAACAATAAACTAAAGCCGAATACTCTCGAGGCTGTTATACGCACCTGAGAGCTAGAAGCCCCACTACGAAAGTGGCTTTACCTAATTTGAACCCACGAAAGCTAAGGCA	37	NA	NA	NA	NA	NA
99	Blenniiformes	Blenniidae	Istiblennius	Istiblennius enosimae	ASV_2571	CACCGCGGTTATACGAGGGGCCCAAGTTAACAGAACCTCGGCGTAAAGAGTGGTTAGATAACAATAAACTAAAGCCGAATACTCTCGAGGCTGTTATACGCACCTGAGAGCTAGAAGCCCCACTACGAAAGTGGCTTTACCTAATTTGAACCCACGAAAGCTAAGGCA	32	NA	NA	NA	NA	NA
100	Blenniiformes	Blenniidae	Omobranchus	Omobranchus elegans	ASV_0031	CACCGCGGTTATACGAGAGGCCCAAGCTGACAGCTATCGGCGTAAAATGTGGTTAAATTAACTTAAGATAATAAAGTCGAATGCTCTCATAACTGTTATACGTACTCGAAAGCCAGAAGCTCCCCTACGAAAGTGACTTTAGAATTATTGAACCCACGAAAGCTAAGATA	2766	2766	22380	22380	18444	18444
101	Blenniiformes	Blenniidae	Omobranchus	Omobranchus elegans	ASV_0088	CACCGCGGTTATACGAGAGGCCCAAGCTGACAGCCATCGGCGTAAAATGTGGTTAAATTAACTTAAGATAATAAAGTCGAATGCTCTCATAACTGTTATACGTACTCGAAAGCCAGAAGCTCCCCTACGAAAGTGACTTTAGAATTATTGAACCCACGAAAGCTAAGATA	5459	5459	3518	3518	2945	2945
102	Blenniiformes	Blenniidae	Omobranchus	Omobranchus elegans	ASV_0584	CACCGCGGTTATACGAGAGGCCCAAGCTGACAGCTATCGGCATAAAATGTGGTTAAATTAACTTAAGATAATAAAGTCGAATGCTCTCATAACTGTTATACGTACTCGAAAGCCAGAAGCTCCCCTACGAAAGTGACTTTAGAATTATTGAACCCACGAAAGCTAAGATA	73	NA	65	NA	NA	NA
103	Blenniiformes	Blenniidae	Omobranchus	Omobranchus elegans	ASV_1615	CACCGCGGTTATACGAGAGGCCCAAGCTGACAGCTATCGGCGTAAAATGTGGTTAAATTAACTTAAGATAATAAAGTCGAATGCTCTCATAACTGTTATACGTACTCGAAAGCCAGAAGCTCCCCTACGAAAGTGACTTTAGAATTATTGAACCCACGAAAGCTAAGA	87	NA	NA	NA	NA	NA
104	Blenniiformes	Blenniidae	Omobranchus	Omobranchus elegans	ASV_1695	CACCGCGGTTATACGAGAGGCCCAAGCTGACAGCTATCGGCGTAAAATGTGGTTAAATTAACTTAAGATAATAAAGTCGAATGCTCTCATAACTGTTATACATACTCGAAAGCCAGAAGCTCCCCTACGAAAGTGACTTTAGAATTATTGAACCCACGAAAGCTAAGATA	78	NA	NA	NA	NA	NA
105	Blenniiformes	Blenniidae	Omobranchus	Omobranchus elegans	ASV_2207	CACCGCGGTTATACGAGAGGCCCAAGCTGACAGCTATCGGCGTAAAATGTGGTTAAATTAACTTAAGATAATAAAGTCGAATGCTCTCATAACTGTTATACGTACTCGAAAGCCAGAAGCTCCCCTACGAAAGTTACTTTAGAATTATTGAACCCACGAAAGCTAAGATA	44	NA	NA	NA	NA	NA
106	Blenniiformes	Blenniidae	Omobranchus	Omobranchus elegans	ASV_2356	CACCGCGGTTATACGAGAGGCCCAAGCTGACAGCTATCGGCGTAAAATGTGGTTAAATTAACTTAAGATAATAAAGTAGAATGCTCTCATAACTGTTATACGTACTCGAAAGCCAGAAGCTCCCCTACGAAAGTGACTTTAGAATTATTGAACCCACGAAAGCTAAGATA	38	NA	NA	NA	NA	NA
107	Blenniiformes	Blenniidae	Omobranchus	Omobranchus elegans	ASV_2449	CACCGCGGTTATACGAGAGGCCCAAGCTGACAGCTATCGGCGTAAAATGTGGTTAAATTAACTTAAGATAATAAAGTCGAATGCTCTCATAACTGTTATATGTACTCGAAAGCCAGAAGCTCCCCTACGAAAGTGACTTTAGAATTATTGAACCCACGAAAGCTAAGATA	35	NA	NA	NA	NA	NA
108	Blenniiformes	Blenniidae	Omobranchus	Omobranchus elegans	ASV_2545	CACCGCGGTTATACGAGAGGCCCAAGCTGACAGCTATAGGCGTAAAATGTGGTTAAATTAACTTAAGATAATAAAGTCGAATGCTCTCATAACTGTTATACGTACTCGAAAGCCAGAAGCTCCCCTACGAAAGTGACTTTAGAATTATTGAACCCACGAAAGCTAAGATA	32	NA	NA	NA	NA	NA
109	Blenniiformes	Blenniidae	Omobranchus	Omobranchus elegans	ASV_2619	CACCGCGGTTATACTAGAGGCCCAAGCTGACAGCTATCGGCGTAAAATGTGGTTAAATTAACTTAAGATAATAAAGTCGAATGCTCTCATAACTGTTATACGTACTCGAAAGCCAGAAGCTCCCCTACGAAAGTGACTTTAGAATTATTGAACCCACGAAAGCTAAGATA	30	NA	NA	NA	NA	NA
110	Blenniiformes	Blenniidae	Omobranchus	Omobranchus elegans	ASV_2656	CACCGCGGTTATACGAGAGGCCCAAGCTTACAGCTATCGGCGTAAAATGTGGTTAAATTAACTTAAGATAATAAAGTCGAATGCTCTCATAACTGTTATACGTACTCGAAAGCCAGAAGCTCCCCTACGAAAGTGACTTTAGAATTATTGAACCCACGAAAGCTAAGATA	29	NA	NA	NA	NA	NA
111	Blenniiformes	Blenniidae	Omobranchus	Omobranchus elegans	ASV_2735	CACCGCGGTTATACGAGAGGCCCAAGCTGACAGCTATCGGCGTAAAATGTGGTTAAATTAACTTAAGATAATAAAGTCGAATGCTCTCATAACTGTTATACGTACTCGAAAGCCAGAAGCTCCCCTACTAAAGTGACTTTAGAATTATTGAACCCACGAAAGCTAAGATA	27	NA	NA	NA	NA	NA
112	Blenniiformes	Blenniidae	Omobranchus	Omobranchus elegans	ASV_2835	CACCGCGGTTATATGAGAGGCCCAAGCTGACAGCTATCGGCGTAAAATGTGGTTAAATTAACTTAAGATAATAAAGTCGAATGCTCTCATAACTGTTATACGTACTCGAAAGCCAGAAGCTCCCCTACGAAAGTGACTTTAGAATTATTGAACCCACGAAAGCTAAGATA	25	NA	NA	NA	NA	NA
113	Blenniiformes	Blenniidae	Omobranchus	Omobranchus elegans	ASV_2954	CACCGCGGTTATACGAGAGGCCCAAGCTGACAGCTATCGGCGTAAAATGTGGTTAAATTAACTTAAGATAATAAAGTCGAATGCTATCATAACTGTTATACGTACTCGAAAGCCAGAAGCTCCCCTACGAAAGTGACTTTAGAATTATTGAACCCACGAAAGCTAAGATA	23	NA	NA	NA	NA	NA
114	Blenniiformes	Blenniidae	Omobranchus	Omobranchus elegans	ASV_3021	CACCGCGGTTATACGAGAGGCCCAAGCTGACAGCTATCGGCGTAAAATGTGGTTAAATTAACTTAAGATAATAAAGTCGAATGCTCTCATAACTGTTATACGTACTAGAAAGCCAGAAGCTCCCCTACGAAAGTGACTTTAGAATTATTGAACCCACGAAAGCTAAGATA	22	NA	NA	NA	NA	NA
115	Blenniiformes	Blenniidae	Omobranchus	Omobranchus elegans	ASV_3022	CACCGCGGTTATACGAGAGGCCCAAGCTGACAGCTATCGGCGTAAAATGTGGTTAAATTAACTTAAGATAATAAAGTCGAATGCTCTCATAACTGTTATACGTACTCGAAAGCCAGAAGCTCCCCTACGAAAGTGACTTTATAATTATTGAACCCACGAAAGCTAAGATA	22	NA	NA	NA	NA	NA
116	Blenniiformes	Blenniidae	Omobranchus	Omobranchus elegans	ASV_3023	CACCGCGGTTATACGAGAGGCCCAAGCTGACAGCTATCGGCGTAAAATGTTGTTAAATTAACTTAAGATAATAAAGTCGAATGCTCTCATAACTGTTATACGTACTCGAAAGCCAGAAGCTCCCCTACGAAAGTGACTTTAGAATTATTGAACCCACGAAAGCTAAGATA	22	NA	NA	NA	NA	NA
117	Blenniiformes	Blenniidae	Omobranchus	Omobranchus elegans	ASV_3103	CACCGCGGTTATACGAGAGGCCCAAGCTGACAGCTATCGGCGTAAAATGGGGTTAAATTAACTTAAGATAATAAAGTCGAATGCTCTCATAACTGTTATACGTACTCGAAAGCCAGAAGCTCCCCTACGAAAGTGACTTTAGAATTATTGAACCCACGAAAGCTAAGATA	21	NA	NA	NA	NA	NA
118	Blenniiformes	Blenniidae	Omobranchus	Omobranchus elegans	ASV_3184	CACCGCGGTTATACGAGAGGCCCAAGCTGACAGCTATCGGCGTAAAATGTGGTTAAATTAACTTAAGATAATAAAGTCGAATGCTCTCATAACTGTTATACGTACTCTAAAGCCAGAAGCTCCCCTACGAAAGTGACTTTAGAATTATTGAACCCACGAAAGCTAAGATA	20	NA	NA	NA	NA	NA
119	Blenniiformes	Blenniidae	Omobranchus	Omobranchus elegans	ASV_3185	CACCGCGGTTATACGAGAGGCCCAAGCTGACAGCTATCGGCGTAAAATGTGGTTAAATTAACTTAAGATAATAAAGTCTAATGCTCTCATAACTGTTATACGTACTCGAAAGCCAGAAGCTCCCCTACGAAAGTGACTTTAGAATTATTGAACCCACGAAAGCTAAGATA	20	NA	NA	NA	NA	NA
120	Blenniiformes	Blenniidae	Omobranchus	Omobranchus elegans	ASV_3186	CACCGCGGTTATACGAGAGGCCCAAGCTGACAGCTCTCGGCGTAAAATGTGGTTAAATTAACTTAAGATAATAAAGTCGAATGCTCTCATAACTGTTATACGTACTCGAAAGCCAGAAGCTCCCCTACGAAAGTGACTTTAGAATTATTGAACCCACGAAAGCTAAGATA	20	NA	NA	NA	NA	NA
121	Blenniiformes	Blenniidae	Omobranchus	Omobranchus elegans	ASV_3187	CACCGCGGTTATACGAGAGGCCCAAGCTGATAGCTATCGGCGTAAAATGTGGTTAAATTAACTTAAGATAATAAAGTCGAATGCTCTCATAACTGTTATACGTACTCGAAAGCCAGAAGCTCCCCTACGAAAGTGACTTTAGAATTATTGAACCCACGAAAGCTAAGATA	20	NA	NA	NA	NA	NA
122	Blenniiformes	Blenniidae	Omobranchus	Omobranchus elegans	ASV_3267	CACCGCGGTTATACGAGAGGCCCAAGCTGACAGATATCGGCGTAAAATGTGGTTAAATTAACTTAAGATAATAAAGTCGAATGCTCTCATAACTGTTATACGTACTCGAAAGCCAGAAGCTCCCCTACGAAAGTGACTTTAGAATTATTGAACCCACGAAAGCTAAGATA	19	NA	NA	NA	NA	NA
123	Blenniiformes	Blenniidae	Omobranchus	Omobranchus elegans	ASV_3268	CACCGCGGTTATACGAGAGGCCCAAGCTGACAGCTATCGGCGTAAAATGTGGTTAAATTAACTTAAGATAATAAAGTCGAATGCTCTAATAACTGTTATACGTACTCGAAAGCCAGAAGCTCCCCTACGAAAGTGACTTTAGAATTATTGAACCCACGAAAGCTAAGATA	19	NA	NA	NA	NA	NA
124	Blenniiformes	Blenniidae	Omobranchus	Omobranchus elegans	ASV_3269	CACCGCGGTTATACGAGAGGCCCAAGCTGACAGCTATCGGCGTAAAATGTGGTTAAATTAACTTAAGATAATAAAGTCGAATGCTCTCATAACTGTTATACGTACTCGAAAGCCAGAAGCTCCCCTACGAAAGTGACTTTAGAATTATTGAACCCACTAAAGCTAAGATA	19	NA	NA	NA	NA	NA
125	Blenniiformes	Blenniidae	Omobranchus	Omobranchus elegans	ASV_3270	CACCGCGGTTATACGAGAGGCCCAAGCTGACAGCTATCGGCGTAAAATGTGGTTAAATTAACTTAAGATAATAAAGTCGAATGCTCTCATAACTGTTATACGTACTCGAAAGCCAGAAGCTCCCCTACGAAAGTGACTTTAGAATTATTTAACCCACGAAAGCTAAGATA	19	NA	NA	NA	NA	NA
126	Blenniiformes	Blenniidae	Omobranchus	Omobranchus elegans	ASV_3366	CACCGCGGTTATACGAGAGGCCCAAGCTGACAGCTATCGGCGTAAAATGTGGTTAAATTAACTTAAGATAATAAAGTCGAATGCTCTCATAACTGTTATACGTACTCGAAAGCCAGAAGCCCCCCTACGAAAGTGACTTTAGAATTATTGAACCCACGAAAGCTAAGATA	18	NA	NA	NA	NA	NA
127	Blenniiformes	Blenniidae	Omobranchus	Omobranchus elegans	ASV_3367	CACCGCGGTTATACGAGAGGCCCAAGCTGACAGCTATCGGCGTAAAATGTGGTTAAATTAACTTAAGATAATAAAGTCGAATGCTCTCATAACTGTTATACGTACTCGAAAGCCAGAAGCTCCCCTACGAAAGTGGCTTTAGAATTATTGAACCCACGAAAGCTAAGATA	18	NA	NA	NA	NA	NA
128	Blenniiformes	Blenniidae	Omobranchus	Omobranchus elegans	ASV_3368	CACCGCTGTTATACGAGAGGCCCAAGCTGACAGCTATCGGCGTAAAATGTGGTTAAATTAACTTAAGATAATAAAGTCGAATGCTCTCATAACTGTTATACGTACTCGAAAGCCAGAAGCTCCCCTACGAAAGTGACTTTAGAATTATTGAACCCACGAAAGCTAAGATA	18	NA	NA	NA	NA	NA
129	Blenniiformes	Blenniidae	Omobranchus	Omobranchus elegans	ASV_3447	ACCGCGGTTATACGAGAGGCCCAAGCTGACAGCTATCGGCGTAAAATGTGGTTAAATTAACTTAAGATAATAAAGTCGAATGCTCTCATAACTGTTATACGTACTCGAAAGCCAGAAGCTCCCCTACGAAAGTGACTTTAGAATTATTGAACCCACGAAAGCTAAGATA	17	NA	NA	NA	NA	NA
130	Blenniiformes	Blenniidae	Omobranchus	Omobranchus elegans	ASV_3539	CACCGCGGTTATACGAGAGGCCCAAGCTGACAGCTATCGGCGTAAAATGTGGTTAAATTAACTTAAGATAATAAAGTCGAATGCTCTCATAACTGTTATACGTACTCGAAAGCCAGAAGCTCCCATACGAAAGTGACTTTAGAATTATTGAACCCACGAAAGCTAAGATA	16	NA	NA	NA	NA	NA
131	Blenniiformes	Blenniidae	Omobranchus	Omobranchus elegans	ASV_3540	CACCGCGGTTATACGAGAGGCCCAAGCTGACAGCTATCGGCGTAAAATGTGGTTAAATTAACTTAAGATAATAAAGTCGAATGCTCTCATAACTGTTATACGTACTCGAAAGCCAGAAGCTCCCCTACGAAAGTGACTTTAGAATTATTGAACCCATGAAAGCTAAGATA	16	NA	NA	NA	NA	NA
132	Blenniiformes	Blenniidae	Omobranchus	Omobranchus elegans	ASV_3541	CACCGCGGTTATACGAGAGGCCCAAGCTGACAGCTATCGGCGTAAAATGTGGTTAAATTAACTTAAGATAATAAAGTCGAATGCTCTCATAACTGTTATACGTACTCGAAAGTCAGAAGCTCCCCTACGAAAGTGACTTTAGAATTATTGAACCCACGAAAGCTAAGATA	16	NA	NA	NA	NA	NA
133	Blenniiformes	Blenniidae	Omobranchus	Omobranchus elegans	ASV_3542	CACCGCGGTTATACGAGAGGCCCAAGTTGACAGCTATCGGCGTAAAATGTGGTTAAATTAACTTAAGATAATAAAGTCGAATGCTCTCATAACTGTTATACGTACTCGAAAGCCAGAAGCTCCCCTACGAAAGTGACTTTAGAATTATTGAACCCACGAAAGCTAAGATA	16	NA	NA	NA	NA	NA
134	Blenniiformes	Blenniidae	Omobranchus	Omobranchus elegans	ASV_3637	CACCGCGGTTATACGAGAGGCCCAAGCTGACGGCTATCGGCGTAAAATGTGGTTAAATTAACTTAAGATAATAAAGTCGAATGCTCTCATAACTGTTATACGTACTCGAAAGCCAGAAGCTCCCCTACGAAAGTGACTTTAGAATTATTGAACCCACGAAAGCTAAGATA	15	NA	NA	NA	NA	NA
135	Blenniiformes	Blenniidae	Omobranchus	Omobranchus elegans	ASV_3734	CACCGCGGTTATACGAGAGGCCCAAGCTGACAGCTATCGGCGTAAAATGTGGTTAAATTAACTTAAGATAATAAAGTCGAATGCTCTCATAACTGTTATACGTACTCGAAAGCCAGAAGCTCCACTACGAAAGTGACTTTAGAATTATTGAACCCACGAAAGCTAAGATA	14	NA	NA	NA	NA	NA
136	Blenniiformes	Blenniidae	Omobranchus	Omobranchus elegans	ASV_3735	CACCGCGGTTATACGAGAGGCCCAAGCTGACAGCTATCGGCGTAAAATGTGGTTAAATTAACTTAAGATAATAAAGTCGAATGCTCTCATAACTGTTATACGTACTCGAAAGCCAGAAGCTCCCCTACGAAAGTGACTTTAGAATTATTGAACCAACGAAAGCTAAGATA	14	NA	NA	NA	NA	NA
137	Blenniiformes	Blenniidae	Omobranchus	Omobranchus elegans	ASV_3830	CACCGCGGTTATACGAGAGACCCAAGCTGACAGCTATCGGCGTAAAATGTGGTTAAATTAACTTAAGATAATAAAGTCGAATGCTCTCATAACTGTTATACGTACTCGAAAGCCAGAAGCTCCCCTACGAAAGTGACTTTAGAATTATTGAACCCACGAAAGCTAAGATA	13	NA	NA	NA	NA	NA
138	Blenniiformes	Blenniidae	Omobranchus	Omobranchus elegans	ASV_3831	CACCGCGGTTATACGAGAGGCCCAAGCTGACAGCTATCGGCGTAAAATGTGGTTAAATTAACTTAAGATAATAAAGTCGAATGTTCTCATAACTGTTATACGTACTCGAAAGCCAGAAGCTCCCCTACGAAAGTGACTTTAGAATTATTGAACCCACGAAAGCTAAGATA	13	NA	NA	NA	NA	NA
139	Blenniiformes	Blenniidae	Omobranchus	Omobranchus elegans	ASV_3832	CACCGCGGTTATACGAGAGGCCCAAGCTGACAGCTATCTGCGTAAAATGTGGTTAAATTAACTTAAGATAATAAAGTCGAATGCTCTCATAACTGTTATACGTACTCGAAAGCCAGAAGCTCCCCTACGAAAGTGACTTTAGAATTATTGAACCCACGAAAGCTAAGATA	13	NA	NA	NA	NA	NA
140	Blenniiformes	Blenniidae	Omobranchus	Omobranchus elegans	ASV_3833	CACCGCGGTTATACGAGAGGTCCAAGCTGACAGCTATCGGCGTAAAATGTGGTTAAATTAACTTAAGATAATAAAGTCGAATGCTCTCATAACTGTTATACGTACTCGAAAGCCAGAAGCTCCCCTACGAAAGTGACTTTAGAATTATTGAACCCACGAAAGCTAAGATA	13	NA	NA	NA	NA	NA
141	Blenniiformes	Blenniidae	Omobranchus	Omobranchus elegans	ASV_3884	CACCGCGGTTATACGAGAGGCACAAGCTGACAGCTATCGGCGTAAAATGTGGTTAAATTAACTTAAGATAATAAAGTCGAATGCTCTCATAACTGTTATACGTACTCGAAAGCCAGAAGCTCCCCTACGAAAGTGACTTTAGAATTATTGAACCCACGAAAGCTAAGATA	12	NA	NA	NA	NA	NA
142	Blenniiformes	Blenniidae	Omobranchus	Omobranchus elegans	ASV_3885	CACCGCGGTTATACGAGAGGCCCAAGCTGACAGCTATCGGCGTAAAATGTGGTTAAATTAACTTAATATAATAAAGTCGAATGCTCTCATAACTGTTATACGTACTCGAAAGCCAGAAGCTCCCCTACGAAAGTGACTTTAGAATTATTGAACCCACGAAAGCTAAGATA	12	NA	NA	NA	NA	NA
143	Blenniiformes	Blenniidae	Omobranchus	Omobranchus elegans	ASV_3886	CACCGCGGTTATACGAGAGGCCCAAGCTGACAGCTATTGGCGTAAAATGTGGTTAAATTAACTTAAGATAATAAAGTCGAATGCTCTCATAACTGTTATACGTACTCGAAAGCCAGAAGCTCCCCTACGAAAGTGACTTTAGAATTATTGAACCCACGAAAGCTAAGATA	12	NA	NA	NA	NA	NA
144	Blenniiformes	Blenniidae	Omobranchus	Omobranchus elegans	ASV_3939	CACCGCGGTTATACGAGAGGCCCAAGCTGACAGCTATCGGCGTAAAATGTGGTTAAATTAACTTAAGATAATAAAGTCGAATGCTCTCATAACTGTTATACGTACTCGAAAGCCAGAAGCTCCCCTACGAAAGTGACTTTAGAATTATTGAACACACGAAAGCTAAGATA	11	NA	NA	NA	NA	NA
145	Blenniiformes	Blenniidae	Omobranchus	Omobranchus elegans	ASV_3940	CACCGCGGTTATACGGGAGGCCCAAGCTGACAGCTATCGGCGTAAAATGTGGTTAAATTAACTTAAGATAATAAAGTCGAATGCTCTCATAACTGTTATACGTACTCGAAAGCCAGAAGCTCCCCTACGAAAGTGACTTTAGAATTATTGAACCCACGAAAGCTAAGATA	11	NA	NA	NA	NA	NA
146	Blenniiformes	Blenniidae	Omobranchus	Omobranchus fasciolatoceps	ASV_0169	CACCGCGGTTATACGAGAGGCCCAAGCTGACAGCCATCGGCGTAAAGCGTGGTTAAAATAATAACAAAATAAAGCCGAATGCTCCCTCAACTGTTATACGTTCTCGAGAGCCAGAAGACCCCTAACGAAAGTAGCTTTAATACTATTGAACCCACGAAAGCTAAGACA	283	283	906	906	785	785
147	Blenniiformes	Blenniidae	Omobranchus	Omobranchus fasciolatoceps	ASV_0959	CACCTCGGTTATACGAGAGGCCCAAGCTGACAGCCATCGGCGTAAAGCGTGGTTAAAATAATAACAAAATAAAGCCGAATGCTCCCTCAACTGTTATACGTTCTCGAGAGCCAGAAGACCCCTAACGAAAGTAGCTTTAATACTATTGAACCCACGAAAGCTAAGACA	13	NA	NA	NA	12	NA
148	Blenniiformes	Blenniidae	Omobranchus	Omobranchus loxozonus	ASV_0096	CACCGCGGTTATACGAGAGGCCCAAGCTGACAGCCATCGGCGTAAAGCGTGGTTAAATAAACAAGCAAAATAAAGCCGAATGTTTCCTCAACTGTTATACGTACTCGGAAACTAGAAACCCCTCTACGAAAGTAGCTTTACCATTATTGAACCCACGAAAGCTAAGACA	2661	2661	2654	2654	2288	2288
149	Blenniiformes	Blenniidae	Omobranchus	Omobranchus punctatus	ASV_0081	CACCGCGGTTATACGAGAGGCCCAAGCTGACAACCATCGGCGTAAAGCGTGGTTAAATTTTCTAATAAAATAAAGCCGAATGCTTTCTTAACTGTTATACGTACTCGAGAGCCAGAAGCCCCCCTACGAAAGTAGCTTTAATTATATTGAACCCACGAAAGCTAGGATA	2222	2222	4377	4377	3715	3715
150	Blenniiformes	Blenniidae	Omobranchus	Omobranchus punctatus	ASV_0599	CACCGCGGTTATACGAGAGGCCCAAGCTGACAACCATCGGCGTAAAGCGTGGTTAAATTTTCTAATAAAATAAAGCCGAATGCTTTCTTAACTGTCATACGTACTCGAGAGCCAGAAGCCCCCCTACGAAAGTAGCTTTAATTATATTGAACCCACGAAAGCTAGGATA	67	NA	62	NA	56	NA
151	Blenniiformes	Blenniidae	Omobranchus	Omobranchus punctatus	ASV_0636	CACCGCGGTTATACGAGAGGCCCAAGCTGACAACCATCGGCGTAAAGCGTGGTTAAATTTTCTAATAAAATAAAGCCGAATGCTTTCTTAACTGTTATACGTACTCGAGAGCCAGAAGCACCCCTACGAAAGTAGCTTTAATTATATTGAACCCACGAAAGCTAGGATA	54	NA	53	NA	47	NA
152	Blenniiformes	Blenniidae	Omobranchus	Omobranchus punctatus	ASV_0678	CACCGCGGTTATACGAGAGGCCCAAGCTGACAACCATCGGCGTAAAGCGTGGTTAAATTTTCTAATAAAATAAAGACGAATGCTTTCTTAACTGTTATACGTACTCGAGAGCCAGAAGCCCCCCTACGAAAGTAGCTTTAATTATATTGAACCCACGAAAGCTAGGATA	43	NA	38	NA	32	NA
153	Blenniiformes	Blenniidae	Omobranchus	Omobranchus punctatus	ASV_0852	CACCGCGGTTATACGAGAGGCCCAAGCTGACAACCATCGGCGTAAAGCGTTGTTAAATTTTCTAATAAAATAAAGCCGAATGCTTTCTTAACTGTTATACGTACTCGAGAGCCAGAAGCCCCCCTACGAAAGTAGCTTTAATTATATTGAACCCACGAAAGCTAGGATA	31	NA	NA	NA	27	NA
154	Blenniiformes	Blenniidae	Omobranchus	Omobranchus punctatus	ASV_0873	CACCGCGGTTATACGAGAGGCCCAAGCTGAAAACCATCGGCGTAAAGCGTGGTTAAATTTTCTAATAAAATAAAGCCGAATGCTTTCTTAACTGTTATACGTACTCGAGAGCCAGAAGCCCCCCTACGAAAGTAGCTTTAATTATATTGAACCCACGAAAGCTAGGATA	38	NA	NA	NA	23	NA
155	Blenniiformes	Blenniidae	Omobranchus	Omobranchus punctatus	ASV_3703	CACCGCAGTTATACGAGAGGCCCAAGCTGACAACCATCGGCGTAAAGCGTGGTTAAATTTTCTAATAAAATAAAGCCGAATGCTTTCTTAACTGTTATACGTACTCGAGAGCCAGAAGCCCCCCTACGAAAGTAGCTTTAATTATATTGAACCCACGAAAGCTAGGATA	15	NA	NA	NA	NA	NA
156	Blenniiformes	Blenniidae	Parablennius	Parablennius yatabei	ASV_0032	CACCGCGGTTATACGAGAGGCCCAAGCTGACAGCCCTTCGGCGTAAAGCGTGGTTAGAATAGAAAGATAAATTAAAGCCGAATGCTCCCTAAGCTGTTATACGCTCTCGAGAGCTAGAAGATCTTTTACGAAAGTAGCTTTATTACATTGAATCCACGAAAGCTAAGATA	21607	21607	21430	21430	17646	17646
157	Blenniiformes	Blenniidae	Parablennius	Parablennius yatabei	ASV_0192	CACCGCGGTTATACGAGAGGCCCAAGCTGACAGCCCTTCGGCGTAAAGCGTGGTTAGAATAGAAAGATAAATTAAAGCCGAATGCTCCCTAAGCTGTCATACGCTCTCGAGAGCTAGAAGATCTTTTACGAAAGTAGCTTTATTACATTGAATCCACGAAAGCTAAGATA	741	741	734	734	601	601
158	Blenniiformes	Blenniidae	Parablennius	Parablennius yatabei	ASV_0267	CACCGCGGTTATACGAGAGGCCCAAGCTGACAGCCCTTCGGCGTAAAGCGTGGTTAGAATAGAAACATAAATTAAAGCCGAATGCTCCCTAAGCTGTTATACGCTCTCGAGAGCTAGAAGATCTTTTACGAAAGTAGCTTTATTACATTGAATCCACGAAAGCTAAGATA	334	334	332	NA	269	NA
159	Blenniiformes	Blenniidae	Parablennius	Parablennius yatabei	ASV_0283	CACCGCGGTTATACGAGAGGCCCAAGCTGACAGCCCTTCGGCGTAAAGCGTGGTTAAAATAGAAAGATAAATTAAAGCCGAATGCTCCCTAAGCTGTTATACGCTCTCGAGAGCTAGAAGATCTTTTACGAAAGTAGCTTTATTACATTGAATCCACGAAAGCTAAGATA	33	NA	291	NA	239	NA
160	Blenniiformes	Blenniidae	Parablennius	Parablennius yatabei	ASV_0468	CACCGCGGTTATACGAGAGGCCCAAGCTGACAGCCCTTCGGCGTAAAGCGTGGTTAGAGTAGAAAGATAAATTAAAGCCGAATGCTCCCTAAGCTGTTATACGCTCTCGAGAGCTAGAAGATCTTTTACGAAAGTAGCTTTATTACATTGAATCCACGAAAGCTAAGATA	21	NA	108	NA	90	NA
161	Blenniiformes	Blenniidae	Parablennius	Parablennius yatabei	ASV_0536	CACCGCGGTTATACGAGAGGCCCAAGCTGACAGCCCTTCGGCGTAAAGCGTGGTTAGAATAGAAAGATAAATTAAAGCCGAATGCCCCCTAAGCTGTTATACGCTCTCGAGAGCTAGAAGATCTTTTACGAAAGTAGCTTTATTACATTGAATCCACGAAAGCTAAGATA	81	NA	82	NA	62	NA
162	Blenniiformes	Blenniidae	Parablennius	Parablennius yatabei	ASV_0582	CACTGCGGTTATACGAGAGGCCCAAGCTGACAGCCCTTCGGCGTAAAGCGTGGTTAGAATAGAAAGATAAATTAAAGCCGAATGCTCCCTAAGCTGTTATACGCTCTCGAGAGCTAGAAGATCTTTTACGAAAGTAGCTTTATTACATTGAATCCACGAAAGCTAAGATA	70	NA	67	NA	56	NA
163	Blenniiformes	Blenniidae	Parablennius	Parablennius yatabei	ASV_0586	CACCGCGGTTATACGAGAGGCCCAAGCTGACAGCCCTTCGGCGTAAAGCGTGGTTAGAATAGAAAGATAAATTAAAGCCGAATGATCCCTAAGCTGTTATACGCTCTCGAGAGCTAGAAGATCTTTTACGAAAGTAGCTTTATTACATTGAATCCACGAAAGCTAAGATA	70	NA	65	NA	NA	NA
164	Blenniiformes	Blenniidae	Parablennius	Parablennius yatabei	ASV_0777	CACCGCGGTTATACGAGAGGCCCAAGCTGACAGCCCTTCGGCGTAAAGCGTGGTTAGAATAGAAAGATAAATTAAAGCCGAATGCTCCCTAAGCTGTTATACGCTCTCGAGAGCTAGAAGATCTTTTACGAAAGTAGCTTTATTACATTGAACCCACGAAAGCTAAGATA	150	NA	NA	NA	122	NA
165	Blenniiformes	Blenniidae	Parablennius	Parablennius yatabei	ASV_1765	CACCGCGGTTATACGAGAGGCCCAAGCTGACAGCCCTTCGGCGTAAAGCGGGGTTAGAATAGAAAGATAAATTAAAGCCGAATGCTCCCTAAGCTGTTATACGCTCTCGAGAGCTAGAAGATCTTTTACGAAAGTAGCTTTATTACATTGAATCCACGAAAGCTAAGATA	71	NA	NA	NA	NA	NA
166	Blenniiformes	Blenniidae	Parablennius	Parablennius yatabei	ASV_1820	CACCGCGGTTATACGAGAGGCCCAAGCTGACAGCCCTTCGGCGTAAAGCGTGGTTAGAATAGAAAGATAAATTAAAGCCGAATGCTCCCTAAGCTGTTATACGCTCTCGAGAGCTAGAAGATCTTTGACGAAAGTAGCTTTATTACATTGAATCCACGAAAGCTAAGATA	67	NA	NA	NA	NA	NA
167	Blenniiformes	Blenniidae	Parablennius	Parablennius yatabei	ASV_1921	CACCGCGGTTATACGAGAGGCCCAAGCTGACAGCCCTTCGGCGTAAAGCGTGGTTAGAATAGAAAGATAAATTAAAGCCGAATGCTCCCTAAGCTGTTATACACTCTCGAGAGCTAGAAGATCTTTTACGAAAGTAGCTTTATTACATTGAATCCACGAAAGCTAAGATA	60	NA	NA	NA	NA	NA
168	Blenniiformes	Blenniidae	Parablennius	Parablennius yatabei	ASV_2927	CACCGCGGTTATACGAGAGGCCCAAGCTGACAGCCCTTCGGCGTAAAGCGTGGTTAGAATAGAAAGATAAATTAAAGCCGAATGCTCCCTAAGCTGTTATACGCTCTCGAGAGCTAGAAGATCTTTTACGAAAGTAGCTTTATTACATTTAATCCACGAAAGCTAAGATA	24	NA	NA	NA	NA	NA
169	Blenniiformes	Blenniidae	Parablennius	Parablennius yatabei	ASV_3316	CACCGCGGTTATACTAGAGGCCCAAGCTGACAGCCCTTCGGCGTAAAGCGTGGTTAGAATAGAAAGATAAATTAAAGCCGAATGCTCCCTAAGCTGTTATACGCTCTCGAGAGCTAGAAGATCTTTTACGAAAGTAGCTTTATTACATTGAATCCACGAAAGCTAAGATA	19	NA	NA	NA	NA	NA
170	Blenniiformes	Blenniidae	Parablennius	Parablennius yatabei	ASV_3969	CACCGCGGTTATACGAGAGGCCCAAGCTGACAGCCCTTCGGCGTAAAGCGTGGTTAGAATAGAAAGATAAATTAAAGCCGAATGCTCCCTAAGCTGTTATACGCTCTCTAGAGCTAGAAGATCTTTTACGAAAGTAGCTTTATTACATTGAATCCACGAAAGCTAAGATA	10	NA	NA	NA	NA	NA
171	Blenniiformes	Blenniidae	Petroscirtes	Petroscirtes breviceps	ASV_0177	CACCGCGGTTATACGAGAGGCCCAAGCTGACAACTCTTCGGCGTAAAGGGTGGTTAAAATAACAACTTATTAAAGTCAAACTCCTCCCTAACTGTTGTACGTATTTGGAGGAAAGAGGTCCTACTACGAAAGTGACTTTAAACAATTGAACCCACGAAAGCTATGGCA	865	865	843	843	692	692
172	Blenniiformes	Blenniidae	Petroscirtes	Petroscirtes breviceps	ASV_0439	CACCGCGGTTATACGAGAGGCCCAAGCTGACAACTCTTCGGCGTAAAGGGTGGTTAAAATAATAACTTATTAAAGTCAAACTCCTCCCTAACTGTTGTACGTATTTGGAGGAAAGAGGTCCTACTACGAAAGTGACTTTAAACAATTGAACCCACGAAAGCTATGGCA	122	NA	122	NA	101	NA
173	Blenniiformes	Blenniidae	Scartella	Scartella emarginata	ASV_0720	CACCGCGGTTATACGAGAGGTCCAAGCTGACAGCCCCTCGGCGTAAGGCGTGGTTAGAATTAAAACATACTAAAGCCGAATGCTCTCTAAGCTGTTATACGCTCTCGAGAGTTAGAAGCCCTACTACGAAGGTAGCTTTATATAATTGAATCCACGAAAGCTAAGACA	NA	NA	26	NA	21	NA
174	Blenniiformes	Tripterygiidae	Enneapterygius	Enneapterygius etheostomus	ASV_0070	CACCGCGGTTATACGAGAGGCCCAAGTTGATAGTATTCGGCGTAAAGAGTGGTTAAACTAGACTTAAGCTAAAGCCGAACTCCCTCATGGCTGTTATACGCACCCGAGGGTAAGAAGCCCCTCCACGAAAGTGGCTTTAATAATTTTGATCCCACGAAAGCTGAGAAA	3665	3665	4989	4989	4294	4294
175	Blenniiformes	Tripterygiidae	Enneapterygius	Enneapterygius etheostomus	ASV_0143	CACCGCGGTTATACGAGAGGCCCAAGTTGATAGTATTCGGCGTAAAGAGTGGTTAAACTAGACTTAAGCTAAAGCCGAACTCCCTCATGGCTGTTATACGCACCCGAGGGTAAGAAGCCCCTCCACGAAAGTGGCTTTAATAATTTTGATTCCACGAAAGCTGAGAAA	2167	2167	1152	1152	975	975
176	Blenniiformes	Tripterygiidae	Enneapterygius	Enneapterygius phoenicosoma	ASV_0352	CACCGCGGTTATACGAGAGGCCCGAGTTGATAGTACTCGGCGTAAAGAGTGGTTAAAATAAGAACAAACTAAAGCCGAACCCCCTCAGAACTGTTATACGCACCCGAGGGAAAGAAGCCCTCTTACGAAAGTAGCTTTAATAACCTTGACCCCACGAAAGCTGTGAAA	NA	NA	198	NA	178	NA
177	Blenniiformes	Tripterygiidae	Enneapterygius	NA	ASV_0321	CACCGCGGTTATACGAGAGGCCCAAGTTGATAGTATTCGGCGTAAAGAGTGGTTAAACTAGACTTAAGCTAAAGCCGAACTCCCTCATGGCTGTTATACGCACCCGAGGGTAAGAAGCCCCTCCTCGAAAGTGGCTTTAATAATTTTGATTCCACGAAAGCTGAGAAA	245	NA	240	NA	213	NA
178	Blenniiformes	Tripterygiidae	Enneapterygius	NA	ASV_0732	CACCGCGGTTATACGAGAGGCCCAAGTTGATAGTATTCGGCGTAAAGAGTGGTTAAACTAGACTTAAGCTAAAGCCGAACTACCTCATGGCTGTTATACGCACCCGAGGGTAAGAAGCCCTTCCACGAAAGTGGCTTTAATAATTTTGATCCCACGAAAGCTGAGAAA	21	NA	22	NA	16	NA
179	Blenniiformes	NA	NA	NA	ASV_0216	CACCGCGGTTATACGAGAGGCCCAAGCTGACAGCCCTTCGGCGTAAAGCGTGGTTAGAATAAATGATTAAATTAAAGCCGAATGCTCCCTAAGCTGTTATACGCTCTCGAGAGTTAGAAGATCTTTTACGAAAGTAGCTTTATTATATTGAACCCACGAAAGCTAAGATA	NA	NA	540	540	460	460
180	Carangiformes	Carangidae	Carangoides	Carangoides equula	ASV_0444	CACCGCGGTTATACGAGAGGCTCAAGTTGACAGACAACGGCGTAAAGAGTGGTTAAGGAACATATTTAACTAAAGCGGAACATCCTCACAGCTGTCATACGCTTCCGAGGGAATGAACCCCAACTACGAAAGTGGCTTTACTTAGCCTGAACCCACGAAAGCTAAGGAA	118	NA	118	NA	105	NA
181	Carangiformes	Carangidae	Caranx	Caranx ignobilis	ASV_0378	CACCGCGGTTATACGAGAGGCTCAAGTTGACAGACAACGGCGTAAAGCGTGGTTAAGGAAAATATATTACTAAAGCGGAACCTCCCCCTAGCTGTTATACGCTTCCGAGGAAGTGAACTCCAACTACGAAAGTGGCTTTACCTAACCTGAACCCACGAAAGCTAAGAAA	178	NA	175	NA	154	NA
182	Carangiformes	Carangidae	Decapterus	Decapterus maruadsi	ASV_0340	CACCGCGGTTATACGAGAGGCTCAAGTTGACAGACAACGGCGTAAAGAGTGGTTAAGGAAAATACTCAACTAAAGCGGAACCCCCTCATCGCTGTCATACGCTTCCGAGAGGATGAACCCCAACTACGAAGGTGGCTTTATAAAACCCGACCCCACGAAAGCTAAGAAA	218	NA	213	NA	192	NA
183	Carangiformes	Carangidae	Seriola	Seriola dumerili	ASV_0173	CACCGCGGTTATACGAGAGGCCTAAGTTGACAGACAGCGGCGTAAAGAGTGGTTAAGGAAAACGCAAAACTAAAGCCGAACGCCTTCAGAACTGTTATACGTCTTCGAAGGTATGAAGCCCAACCACGAAAGTGGCTTTATCCCTCCTGAACCCACGAAAGCTAAGGAA	1184	1184	879	879	757	757
184	Carangiformes	Carangidae	Seriola	Seriola dumerili	ASV_0641	CACCGCGGTTATACGAGAGGCCTAAGTTGACAGACAGCGGCGTAAAGAGTGGTTAAGGAAAACGCAAAACTAAAGCCGAACGCCTTCAGAACTGTTATACTTCTTCGAAGGTATGAAGCCCAACCACGAAAGTGGCTTTATCCCTCCTGAACCCACGAAAGCTAAGGAA	51	NA	51	NA	49	NA
185	Carangiformes	Carangidae	Seriola	Seriola quinqueradiata	ASV_0161	CACCGCGGTTATACGAGAGGCCTAAGTTGACAGACAGCGGCGTAAAGAGTGGTTAAGGAAAACACAAAACTAAAGCCGAACGCCTTCAGAACTGTCATACGTTTTCGAAGGTATGAAGCCCAACCACGAAAGTGGCTTTATCCCCCCCCCCTGAACCCACGAAAGCTAAGAAA	453	453	988	988	NA	NA
186	Carangiformes	Carangidae	Seriola	Seriola quinqueradiata	ASV_0764	CACCGCGGTTATACGAGAGGCCTAAGTTGACAGACAGCGGCGTAAAGAGTGGTTAAGGAAAACACAAAACTAAAGCCGAACGCCTTCAGAACTGTCATACGTTTTCGAAGGTATGAAGCCCAACCACGAAAGTGGCTTTATCCCCCCCCCCTGAACCCACGAAAGCTAAGAAA	NA	NA	NA	NA	253	NA
187	Carangiformes	Carangidae	Seriola	Seriola quinqueradiata	ASV_0801	CACCGCGGTTATACGAGAGGCCTAAGTTGACAGACAGCGGCGTAAAGAGTGGTTAAGGAAAACACAAAACTAAAGCCGAACGCCTTCAGAACTGTCATACGTTTTCGAAGGTATGAAGCCCAACCACGAAAGTGGCTTTATCCCCCCCCCCCTGAACCCACGAAAGCTAAGAAA	NA	NA	NA	NA	52	NA
188	Carangiformes	Carangidae	Seriola	Seriola quinqueradiata	ASV_0936	CACCGCGGTTATACGAGAGGCCTAAGTTGACAGACAGCGGCGTAAAGAGTGGTTAAGGAAAACACAAAACTAAAGCCGAACGCCTTCAGAACTGTCATACGTTTTCGAAGGTATGAAGCCCAACCACGAAAGTGGCTTTACCCCCCCCCCCTGAACCCACGAAAGCTAAGAAA	NA	NA	NA	NA	14	NA
189	Carangiformes	Carangidae	Seriola	Seriola quinqueradiata	ASV_1049	CACCGCGGTTATACGAGAGGCCTAAGTTGACAGACAGCGGCGTAAAGAGTGGTTAAGGAAAACACAAAACTAAAGCCGAACGCCTTCAGAACTGTCATACGTTTTCGAAGGTATGAAGCCCAACCACGAAAGTGGCTTTATCCCCCCCCCCCTGAACCCACGAAAGCTAAGAAA	471	471	NA	NA	NA	NA
190	Carangiformes	Carangidae	Seriola	Seriola quinqueradiata	ASV_1259	CACCGCGGTTATACGAGAGGCCTAAGTTGACAGACAGCGGCGTAAAGAGTGGTTAAGGAAAACACAAAACTAAAGCCGAACGCCTTCAGAACTGTCATACGTTTTCGAAGGTATGAAGCCCAACCACGAAAGTGGCTTTATCCCCCCCCCCCCTGAACCCACGAAAGCTAAGAAA	173	NA	NA	NA	NA	NA
191	Carangiformes	Carangidae	Seriola	Seriola quinqueradiata	ASV_1602	CACCGCGGTTATACGAGAGGCCTAAGTTGACAGACAGCGGCGTAAAGAGTGGTTAAGGAAAACACAAAACTAAAGCCGAACGCCTTCAGAACTGTCATACGTTTTCGAAGGTATGAAGCCCAACCACGAAAGTGGCTTTATCCCCCCCCCTGAACCCACGAAAGCTAAGAAA	90	NA	NA	NA	NA	NA
192	Carangiformes	Carangidae	Seriola	Seriola quinqueradiata	ASV_2243	CACCGCGGTTATACGAGAGGCCTAAGTTGACAGACAGCGGCGTAAAGAGTGGTTAAGGAAAACACAAAACTAAAGCCGAACGCCTTCAGAACTGTCATACGTTTTCGAAGGTATGAAGCCCAACCACGAAAGTGGCTTTATCCCCCCCACCCCTGAACCCACGAAAGCTAAGAAA	43	NA	NA	NA	NA	NA
193	Carangiformes	Carangidae	Seriola	Seriola quinqueradiata	ASV_2597	CACCGCGGTTATACGAGAGGCCTAAGTTGACAGACAGCGGCGTAAAGAGTGGTTAAGGAAAACACAAAACTAAAGCCGAACGCCTTCAGAACTGTCATACGTTTTCGAAGGTATGAAGCCCAACCACGAAAGTGGCTTTACCCCCCCCCCCTGAACCCACGAAAGCTAAGAAA	31	NA	NA	NA	NA	NA
194	Carangiformes	Carangidae	Seriola	Seriola quinqueradiata	ASV_2704	CACCGCGGTTATACGAGAGGCCTAAGTTGACAGACAGCGGCGTAAAGAGTGGTTAAGGAAAACACAAAACTAAAGCCGAACGCCTTCAGAACTGTCATACGTTTTCGAAGGTATGAAGCCCAACCACGAAAGTGGCTTTACCCCCCCCCCCCTGAACCCACGAAAGCTAAGAAA	28	NA	NA	NA	NA	NA
195	Carangiformes	Carangidae	Seriola	Seriola quinqueradiata	ASV_2861	CACCGCGGTTATACGAGAGGCCTAAGTTGACAGACAGCGGCGTAAAGAGTGGTTAAGGAAAACACAAAACTAAAGCCGAACGCCTTCAGAACTGTCATACGTTTTCGAAGGTATGAAGCCCAACCACGAAAGTGGCTTTATCCCCACCCCCCTGAACCCACGAAAGCTAAGAAA	25	NA	NA	NA	NA	NA
196	Carangiformes	Carangidae	Seriola	Seriola quinqueradiata	ASV_3296	CACCGCGGTTATACGAGAGGCCTAAGTTGACAGACAGCGGCGTAAAGAGTGGTTAAGGAAAACACAAAACTAAAGCCGAACGCCTTCAGAACTGTCATACGTTTTCGAAGGTATGAAGCCCAACCACGAAAGTGGCTTTACCCCCCCCCCTGAACCCACGAAAGCTAAGAAA	19	NA	NA	NA	NA	NA
197	Carangiformes	Carangidae	Seriola	NA	ASV_0671	CACCGCGGTTATACGAGAGGCCTAAGTTGACGGACAGCGGCGTAAAGAGTGGTTAAGGAAAACACAAAACTAAAGCCGAACGCCTTCAGAACTGTCATACGTCTTCGAAGGTATGAAGCCCAACCACGAAAGTGGCTTTATCCCTCCTGAACCCACGAAAGCTAAGAAA	42	NA	40	NA	34	NA
198	Carangiformes	Carangidae	Trachurus	NA	ASV_0019	CACCGCGGTTATACGAGAGGCTCAAGTTGACAGACAACGGCGTAAAGAGTGGTTAAGGAAAACATTCAACTAAAGCGGAACCCCCTCATTGCTGTTATACGCTTCCGAGGGAATGAACCCCAACTACGAAGGTGGCTTTATATTAACCTGAACCCACGAAAGCTAAGAAA	31658	31658	37183	37183	32027	32027
199	Carangiformes	Carangidae	Trachurus	NA	ASV_0232	CACCGCGGTTATACGAGAGGCTCAAGTTGACAGACAACGGCGTAAAGAGTGGTTAAGGAAAACATTCAACTAAAGCGGAACCCCCTCATTGCTGTTATACGCTTCCGAGGGAATGAACCCCAACTACGAAGGTGGCTTTATATTAACCTGAGCCCACGAAAGCTAAGAAA	457	457	449	NA	390	NA
200	Carangiformes	Carangidae	Trachurus	NA	ASV_0239	CACCGCGGTTATACGAGAGGCTCAAGTTGACAGACAACGGCGTAAAGAGTGGTTAAGGAAAACATTCAACTAAAGCGGAACCCCCTCATTGCTGTTATACGCTTCCGAGGGGATGAACCCCAACTACGAAGGTGGCTTTATATTAACCTGAACCCACGAAAGCTAAGAAA	494	494	428	NA	296	NA
201	Carangiformes	Carangidae	Trachurus	NA	ASV_0362	CACCGCGGTTATACGAGAGGCTCAAGTTGATAGACAACGGCGTAAAGAGTGGTTAAGGAAAACATTCAACTAAAGCGGAACCCCCTCATTGCTGTTATACGCTTCCGAGGGAATGAACCCCAACTACGAAGGTGGCTTTATATTAACCTGAACCCACGAAAGCTAAGAAA	284	284	187	NA	160	NA
202	Carangiformes	Carangidae	Trachurus	NA	ASV_0392	CACCGCGGTTATACGAGAGGCTCAAGTTGACAGACAACGTCGTAAAGAGTGGTTAAGGAAAACATTCAACTAAAGCGGAACCCCCTCATTGCTGTTATACGCTTCCGAGGGAATGAACCCCAACTACGAAGGTGGCTTTATATTAACCTGAACCCACGAAAGCTAAGAAA	166	NA	156	NA	142	NA
203	Carangiformes	Carangidae	Trachurus	NA	ASV_0394	CACCGCGGTTATACGAGAGGCTCAAGTTGACAGACAACGGCGTAAAGAGTGGTTAAGGAAAACATTCAACTAAAGCGGAATCCCCTCATTGCTGTTATACGCTTCCGAGGGAATGAACCCCAACTACGAAGGTGGCTTTATATTAACCTGAACCCACGAAAGCTAAGAAA	159	NA	155	NA	143	NA
204	Carangiformes	Carangidae	Trachurus	NA	ASV_0400	CACCGCGGTTATACGAGAGGCTCAAGTTGACAGACAACGGCGTAAAGAGTGGTTAAGAAAAACATTCAACTAAAGCGGAACCCCCTCATTGCTGTTATACGCTTCCGAGGGAATGAACCCCAACTACGAAGGTGGCTTTATATTAACCTGAACCCACGAAAGCTAAGAAA	151	NA	151	NA	134	NA
205	Carangiformes	Carangidae	Trachurus	NA	ASV_0432	CACCGCGGTTATACTAGAGGCTCAAGTTGACAGACAACGGCGTAAAGAGTGGTTAAGGAAAACATTCAACTAAAGCGGAACCCCCTCATTGCTGTTATACGCTTCCGAGGGAATGAACCCCAACTACGAAGGTGGCTTTATATTAACCTGAACCCACGAAAGCTAAGAAA	150	NA	125	NA	NA	NA
206	Carangiformes	Carangidae	Trachurus	NA	ASV_0445	CACCGCGGTTATACGAGAGGCTCAAGTTGACAGACAACGGCGTAAAGAGTGGTTAAGGAAAACATTCAACTAAAGCGGAACCCCCTCATTGCTGTTATACGCTTCCGAGGAAATGAACCCCAACTACGAAGGTGGCTTTATATTAACCTGAACCCACGAAAGCTAAGAAA	120	NA	118	NA	104	NA
207	Carangiformes	Carangidae	Trachurus	NA	ASV_0454	CACCGCGGTTATACGAGAGGCTCAAGTTGACAGACAACGGCGTAAAGAGTGGTTAAGGAAAACATCCAACTAAAGCGGAACCCCCTCATTGCTGTTATACGCTTCCGAGGGAATGAACCCCAACTACGAAGGTGGCTTTATATTAACCTGAACCCACGAAAGCTAAGAAA	113	NA	115	NA	98	NA
208	Carangiformes	Carangidae	Trachurus	NA	ASV_0456	CACCGCGGTTATACGAGAGGCTCAAGTTGACAGACAACGGCGTAAAGAGTGGTTAAGGAAAACATTCAACTAAAGCGGAACCCCCTCATTGCTGTTATACGCTTCCGAGGGAATGAACTACAACTACGAAGGTGGCTTTATATTAACCTGAACCCACGAAAGCTAAGAAA	136	NA	115	NA	104	NA
209	Carangiformes	Carangidae	Trachurus	NA	ASV_0571	CACCTCGGTTATACGAGAGGCTCAAGTTGACAGACAACGGCGTAAAGAGTGGTTAAGGAAAACATTCAACTAAAGCGGAACCCCCTCATTGCTGTTATACGCTTCCGAGGGAATGAACCCCAACTACGAAGGTGGCTTTATATTAACCTGAACCCACGAAAGCTAAGAAA	75	NA	71	NA	66	NA
210	Carangiformes	Carangidae	Trachurus	NA	ASV_0626	CACCGCGGTTATACGAGAGGCTCAAGTTGACAAACAACGGCGTAAAGAGTGGTTAAGGAAAACATTCAACTAAAGCGGAACCCCCTCATTGCTGTTATACGCTTCCGAGGGAATGAACCCCAACTACGAAGGTGGCTTTATATTAACCTGAACCCACGAAAGCTAAGAAA	61	NA	56	NA	49	NA
211	Carangiformes	Carangidae	Trachurus	NA	ASV_0653	CACCGCGGTTATACGAGAGGCTCAAGTTGACAGACAACGGCGTAAAGAGTGGTTAAGGAAAACATTCAACTAAAGCGGAACTCCCTCATTGCTGTTATACGCTTCCGAGGGAATGAACCCCAACTACGAAGGTGGCTTTATATTAACCTGAACCCACGAAAGCTAAGAAA	48	NA	47	NA	44	NA
212	Carangiformes	Carangidae	Trachurus	NA	ASV_0817	CACCGCGGTTATACGAGAGGCTCAAGTTGACAGACAACGGCGTAAAGAGTGGTTAAGGAAAACATTCAACTAAAGCGGAACCCCCTCATTGCTGTTATACGCTTCCGAGGGAATGAACCCCAACTACGAAGGTGGCTTTATATCAACCTGAACCCACGAAAGCTAAGAAA	48	NA	NA	NA	37	NA
213	Carangiformes	Carangidae	Trachurus	NA	ASV_0846	CACCGCGGTTATACGAGAGGCTCAAGTTGACAGACAACGGCGTAAAGAGTGGTTAAGGAAAACATTCAACTAAAGCGGAACCCCCTCATTGCTGTTATACGCTTCCGAGGGTATGAACCCCAACTACGAAGGTGGCTTTATATTAACCTGAACCCACGAAAGCTAAGAAA	34	NA	NA	NA	28	NA
214	Carangiformes	Carangidae	Trachurus	NA	ASV_0892	CACCGCGGTTATACGAGAGGCTCAAGTTGACAGACAAAGGCGTAAAGAGTGGTTAAGGAAAACATTCAACTAAAGCGGAACCCCCTCATTGCTGTTATACGCTTCCGAGGGAATGAACCCCAACTACGAAGGTGGCTTTATATTAACCTGAACCCACGAAAGCTAAGAAA	24	NA	NA	NA	20	NA
215	Carangiformes	Carangidae	Trachurus	NA	ASV_0897	CACCGCGGTTATACGAGAGGCTCAAGTTGACAGACAACGGCGTAAAGATTGGTTAAGGAAAACATTCAACTAAAGCGGAACCCCCTCATTGCTGTTATACGCTTCCGAGGGAATGAACCCCAACTACGAAGGTGGCTTTATATTAACCTGAACCCACGAAAGCTAAGAAA	22	NA	NA	NA	19	NA
216	Carangiformes	Carangidae	Trachurus	NA	ASV_0923	CACCGCGGTTATACGAGAGGCTCAAGTTGACAGACGACGGCGTAAAGAGTGGTTAAGGAAAACATTCAACTAAAGCGGAACCCCCTCATTGCTGTTATACGCTTCCGAGGGAGTGAACCCCAACTACGAAGGTGGCTTTATATTAACCTGAACCCACGAAAGCTAAGAAA	17	NA	NA	NA	16	NA
217	Carangiformes	Carangidae	Trachurus	NA	ASV_1617	CACCGCGGTTATACGAGAGGCTCAAGTTGACAGACAACGGCGTAAAGAGTGGTTAAGGAAAACATTCAACTAAAGCGGAACCCCCTCATTGCTGTTATACACTTCCGAGGGAATGAACCCCAACTACGAAGGTGGCTTTATATTAACCTGAACCCACGAAAGCTAAGAAA	87	NA	NA	NA	NA	NA
218	Carangiformes	Carangidae	Trachurus	NA	ASV_1619	CACCGCGGTTATACGAGAGGCTCAAGTTGACAGACAACGGCGTAAAGAGTGGTTAAGGAAAACATTCAACTAAAGCGGAACCACCTCATTGCTGTTATACGCTTCCGAGGGAATGAACCCCAACTACGAAGGTGGCTTTATATTAACCTGAACCCACGAAAGCTAAGAAA	87	NA	NA	NA	NA	NA
219	Carangiformes	Carangidae	Trachurus	NA	ASV_1797	CACCGCGGTTATACGAGAGGCCCAAGTTGACAGACAACGGCGTAAAGAGTGGTTAAGGAAAACATTCAACTAAAGCGGAACCCCCTCATTGCTGTTATACGCTTCCGAGGGAATGAACCCCAACTACGAAGGTGGCTTTATATTAACCTGAACCCACGAAAGCTAAGAAA	69	NA	NA	NA	NA	NA
220	Carangiformes	Carangidae	Trachurus	NA	ASV_1953	CACCGCGGTTATACGAGAGGCTCAAGTTGACAGACAATGGCGTAAAGAGTGGTTAAGGAAAACATTCAACTAAAGCGGAACCCCCTCATTGCTGTTATACGCTTCCGAGGGAATGAACCCCAACTACGAAGGTGGCTTTATATTAACCTGAACCCACGAAAGCTAAGAAA	58	NA	NA	NA	NA	NA
221	Carangiformes	Carangidae	Trachurus	NA	ASV_1966	CACCGCGGTTATACGAGAGGCTCAAGTTGACAGACAACGGCGTAAAGAGTGGTTAAGGAAAACATTCAACTAAAGCGGAACCCCCTCATTGCTGTTATACGCTTCCGAGGGAATGAACCCCAACTACGAAGGTGGCGTTATATTAACCTGAACCCACGAAAGCTAAGAAA	57	NA	NA	NA	NA	NA
222	Carangiformes	Carangidae	Trachurus	NA	ASV_1981	CACCGCGGTTATACGAGAGGCTCAAGTTGACAGACAACGGCGTAAAGAGTGGTTAAGGAAAACATTCAACTAAAGCGGAACCCCCTCATTGCTGTTATACGCTTCCGAGGGAATGAACCCCAACTACGAAGGTTGCTTTATATTAACCTGAACCCACGAAAGCTAAGAAA	56	NA	NA	NA	NA	NA
223	Carangiformes	Carangidae	Trachurus	NA	ASV_2115	CACCGCGGTTATACGAGAGGCTCAAGTTGACAGACAACGGCGTAAAGAGTGGTTAAGGAAAACATTCAACTAAAGCGGAACCCCATCATTGCTGTTATACGCTTCCGAGGGAATGAACCCCAACTACGAAGGTGGCTTTATATTAACCTGAACCCACGAAAGCTAAGAAA	49	NA	NA	NA	NA	NA
224	Carangiformes	Carangidae	Trachurus	NA	ASV_2116	CACCGCGGTTATACGAGAGGCTCAAGTTGACAGACAACGGCGTAAAGAGTGGTTAAGGAAAACATTCAACTAAAGCGGAACCCCCTCATTGCTGTTATACGCTTCCGAGGGAATGAACCCCAACTACGAAGGTGGCTTTATACTAACCTGAACCCACGAAAGCTAAGAAA	49	NA	NA	NA	NA	NA
225	Carangiformes	Carangidae	Trachurus	NA	ASV_2148	CACCGCGGTTATACGAGAGGCTCAAGTTGACAGACAACGGCGTAAAGAGTGGTTAAGGAAAACATTCAACTAAAGCGGAACCCCCTCATTGCTGTTATACGCTTCCGAGGGAATGAACCCCAACTACGAAGGTGGCTTTATATTGACCTGAACCCACGAAAGCTAAGAAA	47	NA	NA	NA	NA	NA
226	Carangiformes	Carangidae	Trachurus	NA	ASV_2154	CACCGCGGTTATACGAGAGGCTCAAGTTGACAGACAACGGCGTAAAGAGTGGTTAAGGAAAACATTCAACTAAAGCGGAACCCCCTCATTGCTGTTATACGCTTCCGAGGGAATGAACCCCAACTACGAAAGTGGCTTTATATTAACCTGAACCCACGAAAGCTAAGAAA	47	NA	NA	NA	NA	NA
227	Carangiformes	Carangidae	Trachurus	NA	ASV_2173	CACCGCGGTTATACGAGAGGCTCAAGTTGACAGACAACGGCGTAAAGAGGGGTTAAGGAAAACATTCAACTAAAGCGGAACCCCCTCATTGCTGTTATACGCTTCCGAGGGAATGAACCCCAACTACGAAGGTGGCTTTATATTAACCTGAACCCACGAAAGCTAAGAAA	46	NA	NA	NA	NA	NA
228	Carangiformes	Carangidae	Trachurus	NA	ASV_2246	CACCGCGGTTATACGAGAGGCTCAAGTTGACAGACAACGGCGTAAAGAGTGGTTAAGGAAAACATTCAACTAAAGTGGAACCCCCTCATTGCTGTTATACGCTTCCGAGGGAATGAACCCCAACTACGAAGGTGGCTTTATATTAACCTGAACCCACGAAAGCTAAGAAA	43	NA	NA	NA	NA	NA
229	Carangiformes	Carangidae	Trachurus	NA	ASV_2327	CACCGCGGTTATACGAGAGGCTCAAGTTGACAGACAACGGCGTAAAGAGTGGTTAAGGAAAACATTCAACTAAAGCGGAACCCCCTCATTGCTGTTATACGCTTCCGAGGGAATGAACCCCAACTACGAAGGGGGCTTTATATTAACCTGAACCCACGAAAGCTAAGAAA	40	NA	NA	NA	NA	NA
230	Carangiformes	Carangidae	Trachurus	NA	ASV_2379	CACCGCGGTTATACGAGAGGCTCAAGTTGACAGACAACGGCGTAAAGAGTGGTTAAGGAAAACATTCAACTAAAGCGGAACCCCCTCATTGCTGTTATACGCTTCCGAGGGAATGAACCCCAACTACGAAGGTGGCTTTATATTACCCTGAACCCACGAAAGCTAAGAAA	38	NA	NA	NA	NA	NA
231	Carangiformes	Carangidae	Trachurus	NA	ASV_2474	CACCGCGGTTATACGAGAGGCTCAAGTTTACAGACAACGGCGTAAAGAGTGGTTAAGGAAAACATTCAACTAAAGCGGAACCCCCTCATTGCTGTTATACGCTTCCGAGGGAATGAACCCCAACTACGAAGGTGGCTTTATATTAACCTGAACCCACGAAAGCTAAGAAA	35	NA	NA	NA	NA	NA
232	Carangiformes	Carangidae	Trachurus	NA	ASV_2533	CACCGCGGTTATACGAGAGGCTCAAGTTGACAGACAACGGCGTAAATAGTGGTTAAGGAAAACATTCAACTAAAGCGGAACCCCCTCATTGCTGTTATACGCTTCCGAGGGAATGAACCCCAACTACGAAGGTGGCTTTATATTAACCTGAACCCACGAAAGCTAAGAAA	33	NA	NA	NA	NA	NA
233	Carangiformes	Carangidae	Trachurus	NA	ASV_2536	CACCGCGGTTATACGAGAGGCTCAAGTTGACAGACAACGGCGTAAAGAGTGGTTAAGGAAAACATTAAACTAAAGCGGAACCCCCTCATTGCTGTTATACGCTTCCGAGGGAATGAACCCCAACTACGAAGGTGGCTTTATATTAACCTGAACCCACGAAAGCTAAGAAA	33	NA	NA	NA	NA	NA
234	Carangiformes	Carangidae	Trachurus	NA	ASV_2674	CACCGCTGTTATACGAGAGGCTCAAGTTGACAGACAACGGCGTAAAGAGTGGTTAAGGAAAACATTCAACTAAAGCGGAACCCCCTCATTGCTGTTATACGCTTCCGAGGGAATGAACCCCAACTACGAAGGTGGCTTTATATTAACCTGAACCCACGAAAGCTAAGAAA	29	NA	NA	NA	NA	NA
235	Carangiformes	Carangidae	Trachurus	NA	ASV_2711	CACCGCGGTTATACGAGAGGCTCAAGTTGACAGACAACGGCGTAAAGAGTTGTTAAGGAAAACATTCAACTAAAGCGGAACCCCCTCATTGCTGTTATACGCTTCCGAGGGAATGAACCCCAACTACGAAGGTGGCTTTATATTAACCTGAACCCACGAAAGCTAAGAAA	28	NA	NA	NA	NA	NA
236	Carangiformes	Carangidae	Trachurus	NA	ASV_2725	CACCGCGGTTATACGAGAGGCTCAAGTTGACAGACAACGGCGTAAAGAGTGGTTAAGGAAAACATTCAACTAAAGCGGAACCCCCTCATTGCTGTTATACGCTTCCGAGGGAATGAACCCCAACTACGAAGGTGGCTTTATATTAACCTGAACACACGAAAGCTAAGAAA	28	NA	NA	NA	NA	NA
237	Carangiformes	Carangidae	Trachurus	NA	ASV_2760	CACCGCGGTTATACGAGAGGCTCAAGTTGACAGACAACGGCGTAAAGAGTGGTTAAGGAAAACATTCAACTAAAGCGGAACCCCCTCATTGCTGTTATACGCTTCCGAGGGAATGAACCCCAACTACGAAGGTGGCTTTATATTAACCTGAACCCACGAAAGTTAAGAAA	27	NA	NA	NA	NA	NA
238	Carangiformes	Carangidae	Trachurus	NA	ASV_2782	CACCGCGGTTATACGAGAGGCTCAAGTTGACAGACAACGGCGTAAAGAGTGGTTAAGGAAAACATTCAACTAAAGCGGAACCCCCTCATTGCTGTTATACGCTTCCGAGGGAATGAACCCCAACTACGAAGGTGGCTTTATATTAACCTGAACCCCCGAAAGCTAAGAAA	27	NA	NA	NA	NA	NA
239	Carangiformes	Carangidae	Trachurus	NA	ASV_2824	CACCGCGGTTATACGAGAGGCTCAAGTTGACAGACAACGGCGTAAAGAGTGGTTAAGGAAAACATTCAACTAAAGCGGAACCCCCTCATTGCTGTTATATGCTTCCGAGGGAATGAACCCCAACTACGAAGGTGGCTTTATATTAACCTGAACCCACGAAAGCTAAGAAA	26	NA	NA	NA	NA	NA
240	Carangiformes	Carangidae	Trachurus	NA	ASV_2887	CACCGCGGTTATACGAGAGGCTCAAGTTGACAGACAACGGCGTAAAGAGTGGTTAAGGAAAACATTCAACTAAAGCGGAACCCCCTCATTGCTGTTATACGCTTCCGAGGGAATGAACACCAACTACGAAGGTGGCTTTATATTAACCTGAACCCACGAAAGCTAAGAAA	25	NA	NA	NA	NA	NA
241	Carangiformes	Carangidae	Trachurus	NA	ASV_2933	CACCGCGGTTATACGAGAGGCTCAAGTTGACAGACAACGGCGTAAAGAGTGGTTAAGGAAAACATTCAACTAAAGCGGAACCCCCTCATTGCTGTTATACGCTTCCGAGGGAATGAACCCCAACTACGAAGGTGGCTTTATATTAACCTGAACCCATGAAAGCTAAGAAA	24	NA	NA	NA	NA	NA
242	Carangiformes	Carangidae	Trachurus	NA	ASV_2949	CACCGCGGTTATACGAGAGGCTCAAGTTGACAGACAACGGCGTAAAGAGTGGTTAAGGAAAACATTCAACTAAAGCGGAACCCCCTCATTGCTGTTATACGCTTCCGAGGGAATGAACCCCAACTACGAAGGTGGCTTTATATTAACCTGACCCCACGAAAGCTAAGAAA	24	NA	NA	NA	NA	NA
243	Carangiformes	Carangidae	Trachurus	NA	ASV_3354	CACCGCGGTTATACGAGAGGCTCAAGTTGACAGACAACGGCGTAAAGAGTGGTTAAGGAAAACATTCAACTAAAGCGGAACCCCCTCATTGCTGTTATACGCTTCCGAGGGAATGAACCCCAACTACGAAGGTGGCTTTATATTAACCTTAACCCACGAAAGCTAAGAAA	19	NA	NA	NA	NA	NA
244	Carangiformes	Carangidae	Trachurus	NA	ASV_3438	CACCGCGGTTATACGAGAGACTCAAGTTGACAGACAACGGCGTAAAGAGTGGTTAAGGAAAACATTCAACTAAAGCGGAACCCCCTCATTGCTGTTATACGCTTCCGAGGGAATGAACCCCAACTACGAAGGTGGCTTTATATTAACCTGAACCCACGAAAGCTAAGAAA	18	NA	NA	NA	NA	NA
245	Carangiformes	Carangidae	Trachurus	NA	ASV_3500	CACCGCGGTTATACGAGAGGCTCAAGTTGACAGACCACGGCGTAAAGAGTGGTTAAGGAAAACATTCAACTAAAGCGGAACCCCCTCATTGCTGTTATACGCTTCCGAGGGAATGAACCCCAACTACGAAGGTGGCTTTATATTAACCTGAACCCACGAAAGCTAAGAAA	17	NA	NA	NA	NA	NA
246	Carangiformes	Carangidae	Trachurus	NA	ASV_3532	CACCGCGGTTATACGAGAGGCTCAAGTTGACAGACAACGGCGTAAAGAGTGGTTAAGGAAAACATTCAACTAAAGCGGAACCCCCTCATTGCTGTTATACGCTTCCGAGGGAATTAACCCCAACTACGAAGGTGGCTTTATATTAACCTGAACCCACGAAAGCTAAGAAA	17	NA	NA	NA	NA	NA
247	Carangiformes	Carangidae	Trachurus	NA	ASV_3611	ACCGCGGTTATACGAGAGGCTCAAGTTGACAGACAACGGCGTAAAGAGTGGTTAAGGAAAACATTCAACTAAAGCGGAACCCCCTCATTGCTGTTATACGCTTCCGAGGGAATGAACCCCAACTACGAAGGTGGCTTTATATTAACCTGAACCCACGAAAGCTAAGAAA	16	NA	NA	NA	NA	NA
248	Carangiformes	Carangidae	Trachurus	NA	ASV_3676	CACCGCGGTTATACGAGAGGCTCAAGTTGACAGACAACGGCGTAAAGAGTGGTTAAGGAAAACATTCAACTAAAGCGGAACCCCCTCATTGTTGTTATACGCTTCCGAGGGAATGAACCCCAACTACGAAGGTGGCTTTATATTAACCTGAACCCACGAAAGCTAAGAAA	15	NA	NA	NA	NA	NA
249	Carangiformes	Carangidae	Trachurus	NA	ASV_3720	CACCGCGGTTATACGAGAGGCTCAAGTTGACAGACAACGGCGTAAAGAGTGGTTAAGGAAAACATTCAACTAAAGCGGAACCCCCTAATTGCTGTTATACGCTTCCGAGGGAATGAACCCCAACTACGAAGGTGGCTTTATATTAACCTGAACCCACGAAAGCTAAGAAA	15	NA	NA	NA	NA	NA
250	Carangiformes	Carangidae	Trachurus	NA	ASV_3721	CACCGCGGTTATACGAGAGGCTCAAGTTGACAGACAACGGCGTAAAGAGTGGTTAAGGAAAACATTCAACTAAAGCGGAACCCCCTCATTGCTGTTATACGCTTCCGAGGGAATGAACCCCAACTACGAAGGTGGCTTTATATTAACCTGATCCCACGAAAGCTAAGAAA	15	NA	NA	NA	NA	NA
251	Carangiformes	Carangidae	Trachurus	NA	ASV_3816	CACCGCGGTTATACGAGAGGCTCAAGTTGACAGACAACGGCGTAAAGAGTGGTTAAGGAAAACATTCAACTAAAGCGGAACCCCCTCATTGCTGTTATACGCTTCCGAGGGAATGAACCCCAACTACGAAGGTGGCTTTATATTAACCTGAACCAACGAAAGCTAAGAAA	14	NA	NA	NA	NA	NA
252	Carangiformes	Carangidae	Trachurus	NA	ASV_3858	CACCGCGGTTATACGAGAGGCTCAAGTTGACAGACAACGGCGTAAAGAGTGGTTAAGGAAAACATTCAACTAAAGCGGAACCCCCTCATTGCTGTTATACGCTTCCGAGGGAATGAACCACAACTACGAAGGTGGCTTTATATTAACCTGAACCCACGAAAGCTAAGAAA	13	NA	NA	NA	NA	NA
253	Carangiformes	Carangidae	Trachurus	NA	ASV_3929	CACCGCGGTTATACGAGAGGCTCAAGTTGACAGACAACGGCGTAAAGAGTGGTTAAGGAAAACATTCAACTAAAGCGGAACCCCCTCATTGCTGTTATACGCTTCCGATGGAATGAACCCCAACTACGAAGGTGGCTTTATATTAACCTGAACCCACGAAAGCTAAGAAA	12	NA	NA	NA	NA	NA
254	Carangiformes	Carangidae	Trachurus	NA	ASV_3954	CACCGCGGTTATACGAGAGGCTCAAGTTGACAGACAACGGCGTAAAGAGTGGTTAAGGAAAACATTCAACTAAAGCGGAACCCCCTCATTGCTGTTATACGCTTCCTAGGGAATGAACCCCAACTACGAAGGTGGCTTTATATTAACCTGAACCCACGAAAGCTAAGAAA	11	NA	NA	NA	NA	NA
255	Carangiformes	Carangidae	Trachurus	NA	ASV_3961	CACCGCGGTTATACGAGAGGCTCAAGTTGACAGACAACGGCGTAAAGAGTGGTTAAGGAAAACATTCAACTAAAGCGGAACCCCCTCATTGCTGTTATACGCTTCCGAGGGAATGAACCCCAACTACGAAGGTGGCTTTATAATAACCTGAACCCACGAAAGCTAAGAAA	11	NA	NA	NA	NA	NA
256	Centrarchiformes	Centrarchidae	Lepomis	Lepomis macrochirus	ASV_0655	CACCGCGGTTATACGAGAGGCTCAAGTTGATGAACCCCGGCGTAAAGAGTGGTTAAGAGAGATCAAAACTAAAGCCGAATGCTTTCAAAGCTGTTATACGCTTCCGAAAGTAAGAAGCCCAATCACGAAAGTGGCTTTACTTTACCTGACCCCACGAAAGCTACGACA	46	NA	46	NA	42	NA
257	Centrarchiformes	Centrarchidae	Micropterus	Micropterus salmoides	ASV_0335	CACCGCGGTTATACGAGAGGCCCAAGTTGACAAACCCCGGCGTAAAGAGTGGTTAAGAAAAATTTAAAACTAAAGCCGAATGCCCTCAAAGCTGTTATACGCACCCGAAGGTAAGAAGCCCAATCACGAAAGTGGCTTTACATTTCCCGAACCCACGAAAGCTATGAAA	210	NA	220	NA	174	NA
258	Centrarchiformes	Centrarchidae	Micropterus	Micropterus salmoides	ASV_0962	CACCGCGGTTATACGAGAGGCCCAAGTTGACAAACCCCGGCGTAAAGAGTGGTTAAGAAAAATTTAAAACTAAAGCCGAATGCCCTCAAAGCTGTTATACGCACCCGAAGGTAAGAATCCCAATCACGAAAGTGGCTTTACATTTCCCGAACCCACGAAAGCTATGAAA	12	NA	NA	NA	12	NA
259	Centrarchiformes	Cheilodactylidae	Cheilodactylus	NA	ASV_0459	CACCGCGGTTATACGAGAGGCCCAAGTTGATAAACCCCGGCGTAAAGAGTGGTTAAGATAGATTAAACACTAAGGCCGAACGCCCCCTAGGCTGTTATACGCATCCGGGGGTAAGAAGTTCAACCACGAAAGTGGCCTTATACTCCCTGAACCCACGAAAGCTAGGATA	114	NA	112	NA	99	NA
260	Centrarchiformes	Girellidae	Girella	Girella punctata	ASV_0022	CACCGCGGTTATACGAGAGGCCCAAGTTGATAAGGTACGGCGTAAAGAGTGGTTAAGATTAGCTAAATACTAAAGCCGAATGCCCTCAAAGCTGTTATACGCCCCCGAAGGTAAGAAGACCAACCACGAAAGTGACTTTACATTACTGAACCCACGAAAGCTAGGTTA	18164	18164	32113	32113	26310	26310
261	Centrarchiformes	Girellidae	Girella	Girella punctata	ASV_0587	CACCGCGGTTATACGAGAGGCCCAAGTTGATAAGTTACGGCGTAAAGAGTGGTTAAGATTAGCTAAATACTAAAGCCGAATGCCCTCAAAGCTGTTATACGCCCCCGAAGGTAAGAAGACCAACCACGAAAGTGACTTTACATTACTGAACCCACGAAAGCTAGGTTA	85	NA	65	NA	NA	NA
262	Centrarchiformes	Girellidae	Girella	Girella punctata	ASV_0986	CACCGCGGTTATACGAGAGGCCCAAGTTGATAAGGTACGGCGTAAAGAGTGGTTAAGATTAGCTAAATACTAAAGCCGAATGCCCTAAAAGCTGTTATACGCCCCCGAAGGTAAGAAGACCAACCACGAAAGTGACTTTACATTACTGAACCCACGAAAGCTAGGTTA	12	NA	NA	NA	10	NA
263	Centrarchiformes	Girellidae	Girella	Girella punctata	ASV_1357	CACCGCGGTTATACGAGAGGCCCAAGTTGATAAGGAACGGCGTAAAGAGTGGTTAAGATTAGCTAAATACTAAAGCCGAATGCCCTCAAAGCTGTTATACGCCCCCGAAGGTAAGAAGACCAACCACGAAAGTGACTTTACATTACTGAACCCACGAAAGCTAGGTTA	138	NA	NA	NA	NA	NA
264	Centrarchiformes	Girellidae	Girella	Girella punctata	ASV_1821	CACCGCGGTTATACGAGAGGCCCAAGTTGATAATGTACGGCGTAAAGAGTGGTTAAGATTAGCTAAATACTAAAGCCGAATGCCCTCAAAGCTGTTATACGCCCCCGAAGGTAAGAAGACCAACCACGAAAGTGACTTTACATTACTGAACCCACGAAAGCTAGGTTA	67	NA	NA	NA	NA	NA
265	Centrarchiformes	Girellidae	Girella	Girella punctata	ASV_1905	CACCGCGGTTATACGAGAGGCCCAAGTTGATAAGGCACGGCGTAAAGAGTGGTTAAGATTAGCTAAATACTAAAGCCGAATGCCCTCAAAGCTGTTATACGCCCCCGAAGGTAAGAAGACCAACCACGAAAGTGACTTTACATTACTGAACCCACGAAAGCTAGGTTA	61	NA	NA	NA	NA	NA
266	Centrarchiformes	Girellidae	Girella	Girella punctata	ASV_1906	CACCGCGGTTATACGAGAGGCCCAAGTTGATAAGGTACGGCGTAAAGAGGGGTTAAGATTAGCTAAATACTAAAGCCGAATGCCCTCAAAGCTGTTATACGCCCCCGAAGGTAAGAAGACCAACCACGAAAGTGACTTTACATTACTGAACCCACGAAAGCTAGGTTA	61	NA	NA	NA	NA	NA
267	Centrarchiformes	Girellidae	Girella	Girella punctata	ASV_1919	CACCGCGGTTATACGAGAGGCCCAAGTTGATAAGGTACGGCGTAAAGAGTGGTTAAGATTAGCTAAATACTAAAGCCGAATGCCCTCAAAGCTGTTATACGCCCCCGAAGGTAAGAAGACCAACCACGAAAGTGACTTTACATTACTGAACCCACGAAAGCTAGG	60	NA	NA	NA	NA	NA
268	Centrarchiformes	Girellidae	Girella	Girella punctata	ASV_1934	CACCGCGGTTATACGAGAGGCCCAAGTTGATAAGGTACGGCGTAAAGAGTGGTTAAGATTAGCTAAATACTAAAGCCGAATGCCCTCAAAGCTGTTATACGCCCCCGAAGGTAAGAAGACCAACCACGAAAGTGACTTTACATTACTGAACCCACGAAAGCTAGGT	59	NA	NA	NA	NA	NA
269	Centrarchiformes	Girellidae	Girella	Girella punctata	ASV_1952	CACCGCGGTTATACGAGAGGCCCAAGTTGATAAGGTACGGCGTAAAGAGTGGTTAAGATTAGCTAAATACTAAAGCCGAATGCCCTCAAAGCTGTTATATGCCCCCGAAGGTAAGAAGACCAACCACGAAAGTGACTTTACATTACTGAACCCACGAAAGCTAGGTTA	58	NA	NA	NA	NA	NA
[truncated: 3,669 more rows]

## Sheet: TABLE S4
TABLE S4 Summary of all fish species retained or discarded by gmmDenoise filtering in the three differently processed datasets (non-denoised, DADA2-denoised, and UNOISE3-denoised) from the estuarine fish community study. The adult habitat types follow FishBase (https://fishbase.se).
[truncated: 189 more rows]
